# Supplementary material for: Expression of Beclin-1 in the Microenvironment of Invasive Ductal Carcinoma of the Breast: Correlation with Prognosis and the Cancer-Stromal Interaction
Source: PLoS One. 2015 May 8;10(5):e0125762. doi: 10.1371/journal.pone.0125762 (PMC4425636; doi:10.1371/journal.pone.0125762)
Supplement: S1 Dataset — (XLSX) [file pone.0125762.s005.xlsx]

## Sheet: downregulation
															M			T
FEATURES	FeatureNum	Row	Col	accessions	chr_coord	SubTypeMask	SubTypeName	Start	ProbeUID	ProbeName	GeneName	SystematicName	Description	ControlType	Normalized	Raw	FoldChange	Normalized	Raw	FoldChange	gIsSaturated	gIsFeatNonUnifOL	gIsBGNonUnifOL	gIsFeatPopnOL	gIsBGPopnOL	gIsPosAndSignif	gIsWellAboveBG	gIsSaturated	gIsFeatNonUnifOL	gIsBGNonUnifOL	gIsFeatPopnOL	gIsBGPopnOL	gIsPosAndSignif	gIsWellAboveBG
DATA	6244	39	12	ens|ENST00000433763|ens|ENST00000439794|gb|BC043529|tc|THC2667232	hs|chr17:20861627-20861686	0		562	5629	A_21_P0011618	XLOC_l2_005705	ENST00000433763	tc|Q8WU84_HUMAN (Q8WU84) SPECC1 protein (Fragment), partial (4%) [THC2667232]	0	0.735423	371.415	1	0.0113893	5.99255	0.0154868	0	0	0	0	0	1	1	0	0	0	0	0	0	0
DATA	7372	45	156	ref|NM_138294|ens|ENST00000305738|gb|AF462605|gb|BC039863	hs|chr11:125619030-125619089	0		794	6682	A_23_P347525	PATE1	NM_138294	ref|Homo sapiens prostate and testis expressed 1 (PATE1), mRNA [NM_138294]	0	0.645487	325.994	1	0.0104013	5.47271	0.0161139	0	0	0	0	0	1	1	0	0	0	0	0	0	0
DATA	23858	146	78	linc|TCONS_00001446|linc|TCONS_00002330	hs|chr1:31168574-31168515	0		663	19830	A_21_P0001487	XLOC_000768	TCONS_00001446	linc|BROAD Institute lincRNA (XLOC_000768), lincRNA [TCONS_00001446]	0	0.515618	260.406	1	0.00855812	4.50289	0.0165978	0	0	0	0	0	1	1	0	0	0	0	0	0	0
DATA	934	6	114	ref|NM_152616|ens|ENST00000286349|gb|AK097416|tc|THC2479295	hs|chr3:140419808-140419867	0		2369	849	A_23_P325654	TRIM42	NM_152616	ref|Homo sapiens tripartite motif containing 42 (TRIM42), mRNA [NM_152616]	0	0.663163	334.921	1	0.0114087	6.00275	0.0172035	0	0	0	0	0	1	1	0	0	0	0	1	1	0
DATA	1571	10	95	gb|AK057142|tc|THC2484848	hs|chr17:5116499-5116440	0		1962	1436	A_24_P272451	C17orf87	AK057142	gb|Homo sapiens cDNA FLJ32580 fis, clone SPLEN2000270. [AK057142]	0	0.523387	264.329	1	0.009177	4.82852	0.0175339	0	0	0	0	0	1	1	0	0	0	0	0	0	0
DATA	14094	86	154	ens|ENST00000515596|gb|BI825704|tc|THC2676368|linc|TCONS_l2_00023524	hs|chr5:121498047-121498106	0		586	12050	A_21_P0012951	XLOC_l2_011737	ENST00000515596	gb|603072689F1 NIH_MGC_119 Homo sapiens cDNA clone IMAGE:5164342 5', mRNA sequence [BI825704]	0	0.578803	292.316	1	0.0106226	5.58915	0.0183528	0	0	0	0	0	1	1	0	0	0	0	0	0	0
DATA	897	6	77	gb|DA938875|tc|THC2647556	hs|chr7:102048367-102048308	0		489	777	A_33_P3415156	DA938875	DA938875	gb|DA938875 SPLEN2 Homo sapiens cDNA clone SPLEN2012237 5', mRNA sequence [DA938875]	0	0.506293	255.696	1	0.00943137	4.96236	0.0186283	0	0	0	0	0	1	1	0	0	0	0	1	0	0
DATA	19881	122	37	gb|AK309023	hs|chr6:70589650-70589709	0		444	16640	A_33_P3216288	AK309023	AK309023	gb|Homo sapiens cDNA, FLJ99064. [AK309023]	0	0.490163	247.55	1	0.0103934	5.46853	0.0212039	0	0	0	0	0	1	1	0	0	0	0	0	0	0
DATA	6811	42	87	ref|NR_024424|ref|NR_024423|gb|AK125283|tc|THC2601786	hs|chr5:6588365-6588424	0		2783	6028	A_33_P3315470	LOC255167	NR_024424	ref|Homo sapiens uncharacterized LOC255167 (LOC255167), non-coding RNA [NR_024424]	0	0.426922	215.611	1	0.00920268	4.84203	0.0215559	0	0	0	0	1	1	1	0	0	0	0	0	0	0
DATA	1387	9	75	ref|NR_029380|tc|THC2716824	hs|chr10:102998550-102998609	0		1256	1399	A_32_P172882	FLJ41350	NR_029380	ref|Homo sapiens uncharacterized LOC399806 (FLJ41350), non-coding RNA [NR_029380]	0	0.433654	219.011	1	0.00950297	5.00003	0.0219137	0	0	0	0	0	1	1	0	0	0	0	0	0	0
DATA	10111	62	107	ref|NM_001005202|ens|ENST00000312711|tc|NP1461822	hs|chr11:56086247-56086306	0		464	8745	A_23_P36050	OR8K3	NM_001005202	ref|Homo sapiens olfactory receptor, family 8, subfamily K, member 3 (OR8K3), mRNA [NM_001005202]	0	0.417325	210.764	1	0.0092006	4.84093	0.0220466	0	0	0	0	0	1	1	0	0	0	0	0	0	0
DATA	1098	7	114	ref|NM_001007248|ens|ENST00000392229|ens|ENST00000329285|ens|ENST00000392231	hs|chr19:35250283-35250224	0		1810	1161	A_33_P3285132	ZNF599	NM_001007248	ref|Homo sapiens zinc finger protein 599 (ZNF599), mRNA [NM_001007248]	0	0.411173	207.657	1	0.00926069	4.87255	0.0225226	0	0	0	0	0	1	1	0	0	0	0	0	0	0
DATA	1076	7	92	gb|AK090853|gb|AX746649|tc|THC2487411|linc|TCONS_00002745	hs|chr2:11239264-11239205	0		1930	1118	A_21_P0001785	FLJ33534	AK090853	tc|Q9AGC5_STRPY (Q9AGC5) Collagen-like protein B (Fragment), partial (5%) [THC2487411]	0	0.580796	293.323	1	0.0131081	6.89689	0.0225692	0	0	0	0	0	1	1	0	0	0	0	0	1	0
DATA	1246	8	98	gb|BX648417|tc|THC2571676|linc|TCONS_00020677	hs|chr12:3865803-3865744	0		5654	1130	A_21_P0007679	EFCAB4B	BX648417	linc|BROAD Institute lincRNA (XLOC_009982), lincRNA [TCONS_00020677]	0	0.394198	199.084	1	0.00916113	4.82017	0.0232399	0	0	0	0	0	1	1	0	0	0	0	0	0	0
DATA	4825	30	69	linc|TCONS_00028501|linc|TCONS_00028108	hs|chr20:10981638-10981697	0		564	4337	A_21_P0009935	XLOC_013463	TCONS_00028501	linc|BROAD Institute lincRNA (XLOC_013463), lincRNA [TCONS_00028501]	0	0.396903	200.45	1	0.0096495	5.07713	0.024312	0	0	0	0	0	1	1	0	0	0	0	0	0	0
DATA	6408	40	12	ref|NM_139282|ens|ENST00000217999|gb|AB464155|gb|EU446851	hs|chrX:119246791-119243214	0		506	5630	A_23_P85082	RHOXF1	NM_139282	ref|Homo sapiens Rhox homeobox family, member 1 (RHOXF1), mRNA [NM_139282]	0	1.43123	722.823	1	0.0362591	19.0779	0.0253342	0	0	0	0	0	1	1	0	0	0	0	0	1	0
DATA	1662	11	22	linc|TCONS_00006668	hs|chr3:135551465-135551406	0		747	1604	A_21_P0003180	XLOC_003264	TCONS_00006668	linc|BROAD Institute lincRNA (XLOC_003264), lincRNA [TCONS_00006668]	0	0.446917	225.709	1	0.0113224	5.95731	0.0253344	0	0	0	0	0	1	1	0	0	0	0	0	0	0
DATA	32338	198	30	ens|ENST00000528345|ens|ENST00000531634|gb|AJ616798|gb|AY787454	hs|chr6:135516143-135516202	0		921	26539	A_33_P3311795	MYB	ENST00000528345	ens|v-myb myeloblastosis viral oncogene homolog (avian) [Source:HGNC Symbol;Acc:7545] [ENST00000528345]	0	0.399508	201.766	1	0.0106704	5.61426	0.0267088	0	0	0	0	0	1	1	0	0	0	0	0	1	0
DATA	19581	120	65	ref|NM_006684|ref|NM_001201550|ref|NM_001201551|ref|NM_021023	hs|chr1:196884181-196884240	0		848	16417	A_24_P282547	CFHR4	NM_006684	ref|Homo sapiens complement factor H-related 4 (CFHR4), transcript variant 3, mRNA [NM_006684]	0	0.338937	171.175	1	0.00906686	4.77057	0.0267509	0	0	0	0	0	1	1	0	0	0	0	0	0	0
DATA	1083	7	99	ref|NM_001193281|gb|AY539988|tc|THC2626906	hs|chrX:10473439-10473380	0		1784	1131	A_21_P0000117	MID1	NM_001193281	ref|Homo sapiens midline 1 (Opitz/BBB syndrome) (MID1), transcript variant 9, mRNA [NM_001193281]	0	0.337345	170.371	1	0.00915551	4.81721	0.0271399	0	0	0	0	0	1	1	0	0	0	0	0	0	0
DATA	1020	7	36	ens|ENST00000426539|linc|TCONS_00002831	hs|chr2:16225856-16225915	0		1028	1011	A_21_P0001831	XLOC_001365	ENST00000426539	linc|BROAD Institute lincRNA (XLOC_001365), lincRNA [TCONS_00002831]	0	0.403713	203.89	1	0.0110233	5.79998	0.0273049	0	0	0	0	0	1	1	0	0	0	0	0	0	0
DATA	19319	118	131	ens|ENST00000432413|linc|TCONS_00003489	hs|chr2:208104860-208104801	0		308	16258	A_19_P00317731	XLOC_002473	ENST00000432413	linc|BROAD Institute lincRNA (XLOC_002473), lincRNA [TCONS_00003489]	0	0.356524	180.057	1	0.00975628	5.13331	0.027365	0	0	0	0	0	1	1	0	0	0	0	0	0	0
DATA	1033	7	49	ref|NR_003088|ens|ENST00000400570|ens|ENST00000400574|gb|AF518321	hs|chr21:15660784-15660843	0		628	1036	A_23_P397480	ABCC13	NR_003088	ref|Homo sapiens ATP-binding cassette, sub-family C (CFTR/MRP), member 13, pseudogene (ABCC13), transcript variant D, non-coding RNA [NR_003088]	0	0.379645	191.735	1	0.0105036	5.5265	0.0276668	0	0	0	0	0	1	1	0	0	0	0	0	0	0
DATA	26434	162	30	linc|TCONS_00007998|linc|TCONS_00008763	hs|chr4:13520542-13520601	0		428	21815	A_21_P0003577	XLOC_003461	TCONS_00007998	linc|BROAD Institute lincRNA (XLOC_003461), lincRNA [TCONS_00007998]	0	0.365778	184.731	1	0.0105248	5.5377	0.0287739	0	0	0	0	0	1	1	0	0	0	0	0	0	0
DATA	25124	154	32		hs|chr2:102024399-102024340	0		0	20779	A_33_P3220847	A_33_P3220847	A_33_P3220847	Unknown	0	0.360845	182.24	1	0.0104546	5.50076	0.0289727	0	0	0	0	0	1	1	0	0	0	0	0	0	0
DATA	29368	180	12	ens|ENST00000390451|gb|D13071|gb|X70309|gb|AB305666	hs|chr14:22555155-22555214	0		325	24177	A_33_P3290739	ENST00000390451	ENST00000390451	ens|T cell receptor alpha variable 23/delta variable 6 [Source:HGNC Symbol;Acc:12120] [ENST00000390451]	0	0.372755	188.255	1	0.0111662	5.87517	0.029956	0	0	0	0	0	1	1	0	0	0	0	0	0	0
DATA	24780	152	16	linc|TCONS_00006357	hs|chr3:193921778-193921837	0		2384	20492	A_21_P0003084	XLOC_002976	TCONS_00006357	linc|BROAD Institute lincRNA (XLOC_002976), lincRNA [TCONS_00006357]	0	0.370815	187.275	1	0.0111397	5.86121	0.0300411	0	0	0	0	0	1	1	0	0	0	0	0	0	0
DATA	2444	15	148	ref|NM_020152|ens|ENST00000470800|ens|ENST00000545939|ens|ENST00000286791	hs|chr21:30547359-30547418	0		1151	2452	A_23_P57277	C21orf7	NM_020152	ref|Homo sapiens chromosome 21 open reading frame 7 (C21orf7), mRNA [NM_020152]	0	0.33057	166.95	1	0.00994801	5.23419	0.0300935	0	0	0	0	0	1	1	0	0	0	0	0	0	0
DATA	25060	153	132	linc|TCONS_l2_00020890	hs|chr4:174623479-174623538	0		520	20943	A_21_P0012633	XLOC_l2_010947	TCONS_l2_00020890	linc|BROAD Institute lincRNA (XLOC_l2_010947), lincRNA [TCONS_l2_00020890]	0	0.317865	160.534	1	0.00967347	5.08974	0.0304326	0	0	0	0	0	1	1	0	0	0	0	0	0	0
DATA	25037	153	109	ref|NM_001004736|ens|ENST00000332650|gb|BC146325|gb|BC148752	hs|chr3:98189197-98189256	0		776	20906	A_33_P3419551	OR5K1	NM_001004736	ref|Homo sapiens olfactory receptor, family 5, subfamily K, member 1 (OR5K1), mRNA [NM_001004736]	0	0.284626	143.746	1	0.00874929	4.60348	0.0307396	0	0	0	0	0	1	1	0	0	0	0	0	0	0
DATA	19583	120	67	linc|TCONS_l2_00025016	hs|chr6:160908504-160908445	0		119	16421	A_21_P0013115	XLOC_l2_013192	TCONS_l2_00025016	linc|BROAD Institute lincRNA (XLOC_l2_013192), lincRNA [TCONS_l2_00025016]	0	0.289752	146.335	1	0.00899964	4.7352	0.0310598	0	0	0	0	0	1	1	0	0	0	0	0	0	0
DATA	26270	161	30	ref|NM_138632|ens|ENST00000407319|tc|THC2477785|tc|THC2673943	hs|chr22:38155900-38155959	0		1665	21814	A_33_P3325748	TRIOBP	NM_138632	ref|Homo sapiens TRIO and F-actin binding protein (TRIOBP), transcript variant 2, mRNA [NM_138632]	0	0.337366	170.382	1	0.0105569	5.55458	0.0312923	0	0	0	0	0	1	1	0	0	0	0	0	0	0
DATA	22084	135	108	ref|NM_033067|ens|ENST00000371445|gb|AK057273|gb|BC029566	hs|chr1:53933088-53933147	0		1836	18598	A_23_P417821	DMRTB1	NM_033067	ref|Homo sapiens DMRT-like family B with proline-rich C-terminal, 1 (DMRTB1), mRNA [NM_033067]	0	0.280946	141.888	1	0.00879249	4.62621	0.031296	0	0	0	0	0	1	1	0	0	0	0	0	0	0
DATA	23213	142	89	ens|ENST00000489729|gb|AJ607401|gb|AJ607400|ens|ENST00000434257	hs|chr3:174268423-174455485	0		173	19325	A_21_P0002710	NAALADL2	ENST00000489729	Unknown	0	0.296777	149.883	1	0.00929973	4.89309	0.0313357	0	0	0	0	0	1	1	0	0	0	0	0	1	0
DATA	25777	158	29	ref|NR_003325	hs|chr15:25319304-25319363	0		44	21291	A_21_P0000446	SNORD116-10	NR_003325	ref|Homo sapiens small nucleolar RNA, C/D box 116-10 (SNORD116-10), small nucleolar RNA [NR_003325]	0	0.336246	169.816	1	0.0105938	5.57396	0.031506	0	0	0	0	0	1	1	0	0	0	0	0	0	0
DATA	13361	82	77	linc|TCONS_00004578	hs|chr2:217929710-217929651	0		394	11390	A_21_P0002542	XLOC_002488	TCONS_00004578	linc|BROAD Institute lincRNA (XLOC_002488), lincRNA [TCONS_00004578]	0	0.28492	143.895	1	0.00906518	4.76968	0.0318166	0	0	0	0	0	1	1	0	0	0	0	0	0	0
DATA	11140	68	152	ref|XR_110872|ref|XR_133478|ens|ENST00000517964|gb|CR740913	hs|chr8:25544619-25544678	0		709	9620	A_21_P0014642	LOC100507222	XR_110872	ref|PREDICTED: Homo sapiens hypothetical LOC100507222 (LOC100507222), miscRNA [XR_110872]	0	0.329985	166.655	1	0.0105386	5.54494	0.0319366	0	0	0	0	0	1	1	0	0	0	0	0	0	0
DATA	20209	124	37	ref|NR_024059|gb|EF110915|tc|THC2662679	hs|chr19:57359775-57359834	0		1140	16896	A_33_P3230951	MIMT1	NR_024059	ref|Homo sapiens MER1 repeat containing imprinted transcript 1 (non-protein coding) (MIMT1), non-coding RNA [NR_024059]	0	0.324234	163.75	1	0.0103781	5.4605	0.0320081	0	0	0	0	0	1	1	0	0	0	0	0	0	0
DATA	22055	135	79	ref|NR_026961|ens|ENST00000400385|gb|AK128598|gb|BC031911	hs|chr21:45229357-45229298	0		3091	18552	A_19_P00328832	LOC284837	NR_026961	ref|Homo sapiens uncharacterized LOC284837 (LOC284837), non-coding RNA [NR_026961]	0	0.265202	133.937	1	0.00861617	4.53344	0.0324891	0	0	0	0	0	1	1	0	0	0	0	0	0	0
DATA	4968	31	48	ens|ENST00000515805|linc|TCONS_00007879	hs|chr4:152808770-152808711	0		330	4589	A_21_P0003524	XLOC_004123	ENST00000515805	linc|BROAD Institute lincRNA (XLOC_004123), lincRNA [TCONS_00007879]	0	0.769447	388.598	1	0.0250515	13.181	0.0325579	0	0	0	0	0	1	1	0	0	0	0	0	1	0
DATA	1695	11	55	ens|ENST00000423643|tc|THC2757930|linc|TCONS_00005911	hs|chr3:187684534-187676710	0		221	1668	A_21_P0002916	XLOC_003365	ENST00000423643	tc|Q940D6_ARATH (Q940D6) AT4g19390/T5K18_170, partial (6%) [THC2757930]	0	0.563074	284.372	1	0.0183675	9.66412	0.03262	0	0	0	0	0	1	1	0	0	0	0	0	1	0
DATA	24872	152	108	ref|NM_016633|ens|ENST00000302312|gb|DQ890925|gb|DQ894076	hs|chr16:31539912-31539971	0		293	20634	A_23_P135486	AHSP	NM_016633	ref|Homo sapiens alpha hemoglobin stabilizing protein (AHSP), mRNA [NM_016633]	0	0.26725	134.971	1	0.00873848	4.59779	0.0326978	0	0	0	0	0	1	1	0	0	0	0	0	0	0
DATA	19228	118	40	linc|TCONS_00006586	hs|chr3:106639854-106631999	0		236	16110	A_21_P0003151	XLOC_003203	TCONS_00006586	linc|BROAD Institute lincRNA (XLOC_003203), lincRNA [TCONS_00006586]	0	0.313383	158.27	1	0.0102625	5.39966	0.0327475	0	0	0	0	0	1	1	0	0	0	0	0	0	0
DATA	27802	170	86	ref|NR_026860|gb|AK289375|gb|BC008632|gb|BC039614	hs|chr6:166353209-166353150	0		1556	22974	A_32_P8546	LINC00473	NR_026860	ref|Homo sapiens long intergenic non-protein coding RNA 473 (LINC00473), transcript variant 1, non-coding RNA [NR_026860]	0	0.25561	129.092	1	0.0083904	4.41465	0.032825	0	0	0	0	1	1	1	0	0	0	0	1	0	0
DATA	17855	109	143	ref|NM_006557|ens|ENST00000412350|ens|ENST00000259622|gb|Y19052	hs|chr9:1055813-1055872	0		1193	15217	A_33_P3394744	DMRT2	NM_006557	ref|Homo sapiens doublesex and mab-3 related transcription factor 2 (DMRT2), transcript variant 1, mRNA [NM_006557]	0	0.306476	154.781	1	0.0102786	5.40812	0.033538	0	0	0	0	0	1	1	0	0	0	0	0	0	0
DATA	131	1	131	ref|NR_033894|ens|ENST00000522604|gb|AK058067|tc|THC2666848	hs|chr8:20852571-20852630	0		1584	257	A_33_P3857091	LOC286114	NR_033894	ref|Homo sapiens uncharacterized LOC286114 (LOC286114), non-coding RNA [NR_033894]	0	0.278709	140.758	1	0.00947103	4.98323	0.0339818	0	0	0	0	1	1	1	0	0	0	0	1	0	0
DATA	19938	122	94	ref|NM_016383|ens|ENST00000371921|ens|ENST00000451986|ens|ENST00000371920	hs|chrX:114541813-114541872	0		1419	16728	A_23_P96611	LUZP4	NM_016383	ref|Homo sapiens leucine zipper protein 4 (LUZP4), mRNA [NM_016383]	0	0.250779	126.652	1	0.00863756	4.54469	0.0344429	0	0	0	0	0	1	1	0	0	0	0	0	0	0
DATA	22488	138	20	linc|TCONS_00021868	hs|chr13:88507240-88507299	0		138	18714	A_21_P0008100	XLOC_010465	TCONS_00021868	linc|BROAD Institute lincRNA (XLOC_010465), lincRNA [TCONS_00021868]	0	0.413507	208.836	1	0.0143331	7.54143	0.0346623	0	0	0	0	0	1	1	0	0	0	0	0	1	0
DATA	10480	64	148	tc|THC2727551|linc|TCONS_00014832	hs|chr8:112712435-112712494	0		270	9087	A_21_P0005750	XLOC_006902	THC2727551	linc|BROAD Institute lincRNA (XLOC_006902), lincRNA [TCONS_00014832]	0	0.292493	147.72	1	0.0104441	5.49522	0.0357072	0	0	0	0	0	1	1	0	0	0	0	0	0	0
DATA	25837	158	89	linc|TCONS_l2_00020594|linc|TCONS_l2_00020596	hs|chr4:80007396-80031204	0		382	21385	A_21_P0012597	XLOC_l2_010724	TCONS_l2_00020594	linc|BROAD Institute lincRNA (XLOC_l2_010724), lincRNA [TCONS_l2_00020594]	0	0.235553	118.963	1	0.00842699	4.4339	0.0357753	0	0	0	0	0	1	1	0	0	0	0	0	0	0
DATA	13903	85	127	ref|XR_109406|ref|XR_133139|tc|THC2629425|linc|TCONS_00025242	hs|chr17:49012409-49012350	0		1994	12008	A_21_P0009198	LOC100506609	XR_109406	ref|PREDICTED: Homo sapiens hypothetical LOC100506609 (LOC100506609), miscRNA [XR_109406]	0	0.587326	296.621	1	0.0210768	11.0896	0.035886	0	0	0	0	0	1	1	0	0	0	0	0	1	0
DATA	22481	138	13	ens|ENST00000419613|linc|TCONS_00028036	hs|chr20:31802850-31802791	0		241	18702	A_21_P0009898	XLOC_013723	ENST00000419613	linc|BROAD Institute lincRNA (XLOC_013723), lincRNA [TCONS_00028036]	0	0.480061	242.448	1	0.0175494	9.23371	0.0365567	0	0	0	0	0	1	1	0	0	0	0	0	1	0
DATA	6179	38	111	ens|ENST00000540599|ens|ENST00000437930|gb|AK093340|gb|AX748062	hs|chr10:90695134-90695193	0		1001	5527	A_24_P92680	ENST00000540599	ENST00000540599	gb|Homo sapiens cDNA FLJ36021 fis, clone TESTI2016568. [AK093340]	0	0.253682	128.119	1	0.00933909	4.91381	0.0368142	0	0	0	0	0	1	1	0	0	0	0	0	0	0
DATA	23218	142	94	gb|DQ673930|gb|DQ673933|linc|TCONS_l2_00030039	hs|chr9:102122014-102121955	0		219	19332	A_21_P0013737	XLOC_l2_015315	DQ673930	linc|BROAD Institute lincRNA (XLOC_l2_015315), lincRNA [TCONS_l2_00030039]	0	0.230969	116.648	1	0.00852187	4.48382	0.0368962	0	0	0	0	0	1	1	0	0	0	0	0	0	0
DATA	26105	160	29	ref|NM_152491|ens|ENST00000460624|ens|ENST00000367136|gb|AK057131	hs|chr1:205811864-205811805	0		918	21554	A_23_P138328	PM20D1	NM_152491	ref|Homo sapiens peptidase M20 domain containing 1 (PM20D1), mRNA [NM_152491]	0	0.283578	143.217	1	0.010585	5.56934	0.0373265	0	0	0	0	0	1	1	0	0	0	0	0	0	0
DATA	23926	146	146	ens|ENST00000451707|gb|AK125798|tc|THC2516975|linc|TCONS_00005488	hs|chr3:1053900-1053959	0		2980	19934	A_21_P0002723	XLOC_002566	ENST00000451707	linc|BROAD Institute lincRNA (XLOC_002566), lincRNA [TCONS_00005488]	0	0.270301	136.512	1	0.0103392	5.43999	0.0382505	0	0	0	0	0	1	1	0	0	0	0	0	0	0
DATA	29788	182	104	ref|NM_016529|ens|ENST00000381648|ens|ENST00000255283|ens|ENST00000281620	hs|chr13:26104738-26104797	0		501	24587	A_33_P3286864	ATP8A2	NM_016529	ref|Homo sapiens ATPase, aminophospholipid transporter, class I, type 8A, member 2 (ATP8A2), mRNA [NM_016529]	0	0.221131	111.679	1	0.00857383	4.51116	0.0387726	0	0	0	0	0	1	1	0	0	0	0	0	0	0
DATA	1336	9	24	gb|BC034639|tc|THC2623399|linc|TCONS_00022407	hs|chr14:30673201-30673142	0		330	1300	A_21_P0008291	XLOC_010987	BC034639	tc|Q91809_XENLA (Q91809) Maternal transcription factor, partial (3%) [THC2623399]	0	0.289326	146.12	1	0.0112964	5.94365	0.0390438	0	0	0	0	0	1	1	0	0	0	0	0	0	0
DATA	22248	136	108	ref|XR_132534|ref|XR_132865|ref|XR_133464	hs|chr7:132356994-132357053	0		541	18599	A_21_P0014767	FLJ40288	XR_132534	ref|PREDICTED: Homo sapiens hypothetical FLJ40288 (FLJ40288), miscRNA [XR_132534]	0	0.224553	113.408	1	0.00880448	4.63252	0.0392088	0	0	0	0	0	1	1	0	0	0	0	0	0	0
DATA	2730	17	106	ens|ENST00000413563|linc|TCONS_l2_00016082	hs|chr2:216692134-216692075	0		30	2672	A_19_P00316183	XLOC_l2_008434	ENST00000413563	linc|BROAD Institute lincRNA (XLOC_l2_008434), lincRNA [TCONS_l2_00016082]	0	0.233314	117.832	1	0.0092292	4.85598	0.0395569	0	0	0	0	0	1	1	0	0	0	0	0	0	0
DATA	18147	111	107	linc|TCONS_00024596	hs|chr16:19365690-19365631	0		1017	15419	A_21_P0009016	XLOC_011889	TCONS_00024596	linc|BROAD Institute lincRNA (XLOC_011889), lincRNA [TCONS_00024596]	0	0.220508	111.364	1	0.00890269	4.68419	0.0403736	0	0	0	0	0	1	1	0	0	0	0	0	0	0
DATA	17363	106	143	linc|TCONS_l2_00001224	hs|chr1:48625213-48625154	0		513	14692	A_21_P0010613	XLOC_l2_000902	TCONS_l2_00001224	linc|BROAD Institute lincRNA (XLOC_l2_000902), lincRNA [TCONS_l2_00001224]	0	0.25468	128.623	1	0.0103034	5.4212	0.0404564	0	0	0	0	0	1	1	0	0	0	0	0	0	0
DATA	35712	218	124	ref|NM_017923|ref|NM_001166373|ens|ENST00000339875|ens|ENST00000503008	hs|chr4:164449262-164449203	0		1576	29283	A_24_P188800	2014-03-01	NM_017923	ref|Homo sapiens membrane-associated ring finger (C3HC4) 1 (MARCH1), transcript variant 2, mRNA [NM_017923]	0	0.230531	116.427	1	0.00936994	4.93004	0.040645	0	0	0	0	0	1	1	0	0	0	0	0	0	0
DATA	169	2	5	ens|ENST00000440860|tc|THC2678942|tc|THC2699248|linc|TCONS_00021599	hs|chr13:112555424-112555483	0		309	6	A_21_P0008122	XLOC_010503	ENST00000440860	tc|NUDC_MYCBO (Q7TX14) NADH pyrophosphatase , partial (5%) [THC2699248]	0	0.260477	131.55	1	0.0106022	5.57839	0.040703	0	0	0	0	0	1	1	0	0	0	0	1	0	0
DATA	18858	115	162	ref|NM_001039675|ens|ENST00000461266|ens|ENST00000394275|gb|AK125721	hs|chr15:91478203-91478262	0		483	16038	A_33_P3374394	UNC45A	NM_001039675	ref|Homo sapiens unc-45 homolog A (C. elegans) (UNC45A), transcript variant 3, mRNA [NM_001039675]	0	0.255721	129.148	1	0.0107046	5.63228	0.0418605	0	0	0	0	0	1	1	0	0	0	0	0	0	0
DATA	895	6	75	ref|XR_110155|ref|XR_133160|gb|BC037384|tc|THC2623402	hs|chr18:73408293-73408234	0		1643	773	A_21_P0009428	LOC100505853	XR_110155	ref|PREDICTED: Homo sapiens hypothetical LOC100505853 (LOC100505853), miscRNA [XR_110155]	0	0.225608	113.94	1	0.00948441	4.99027	0.0420393	0	0	0	0	0	1	1	0	0	0	0	1	0	0
DATA	30025	184	13	linc|TCONS_00023530	hs|chr15:95869813-95902738	0		406	24698	A_21_P0008683	XLOC_011368	TCONS_00023530	linc|BROAD Institute lincRNA (XLOC_011368), lincRNA [TCONS_00023530]	0	0.26477	133.718	1	0.0111452	5.86411	0.042094	0	0	0	0	0	1	1	0	0	0	0	0	0	0
DATA	19214	118	26	linc|TCONS_00022582	hs|chr14:87646672-87646731	0		345	16087	A_21_P0008368	XLOC_010896	TCONS_00022582	linc|BROAD Institute lincRNA (XLOC_010896), lincRNA [TCONS_00022582]	0	0.258385	130.494	1	0.0109652	5.76939	0.0424374	0	0	0	0	0	1	1	0	0	0	0	0	0	0
DATA	14231	87	127	ref|NM_004019|tc|THC2487105	hs|chrX:31196342-31196312	0		1507	12274	A_23_P321860	DMD	NM_004019	ref|Homo sapiens dystrophin (DMD), transcript variant Dp40, mRNA [NM_004019]	0	0.22606	114.168	1	0.00968339	5.09496	0.0428355	0	0	0	0	0	1	1	0	0	0	0	0	0	0
DATA	23389	143	101	ens|ENST00000415245|gb|BX424349|linc|TCONS_00002854	hs|chr2:23574377-23574436	0		533	19603	A_19_P00321098	XLOC_001394	ENST00000415245	gb|BX424349 Homo sapiens FETAL LIVER Homo sapiens cDNA clone CS0DM012YG18 5-PRIME, mRNA sequence [BX424349]	0	0.200451	101.235	1	0.0086016	4.52577	0.0429111	0	0	0	0	0	1	1	0	0	0	0	0	0	0
DATA	28241	173	33	gb|BX648922|tc|THC2657442|linc|TCONS_00025255	hs|chr17:77890207-77890148	0		4888	23405	A_21_P0009204	XLOC_012583	BX648922	linc|BROAD Institute lincRNA (XLOC_012583), lincRNA [TCONS_00025255]	0	0.240264	121.342	1	0.0103503	5.44584	0.0430788	0	0	0	0	0	1	1	0	0	0	0	0	0	0
DATA	17983	110	107	linc|TCONS_00019317|linc|TCONS_00019914	hs|chr11:63262322-63262381	0		447	15155	A_21_P0007216	XLOC_009152	TCONS_00019317	linc|BROAD Institute lincRNA (XLOC_009152), lincRNA [TCONS_00019317]	0	0.205699	103.885	1	0.00891812	4.69231	0.0433552	0	0	0	0	1	1	1	0	0	0	0	0	0	0
DATA	1828	12	24	ens|ENST00000316807|ref|XR_109520|ref|XR_111885|gb|AL831916	hs|chr19:38036489-38036430	0		3149	1609	A_33_P3393543	ENST00000316807	ENST00000316807	ref|PREDICTED: Homo sapiens hypothetical LOC400692 (LOC400692), miscRNA [XR_109520]	0	0.322643	162.947	1	0.0141356	7.43749	0.0438117	0	0	0	0	0	1	1	0	0	0	0	0	1	0
DATA	5220	32	136	ens|ENST00000454167|ref|XM_001132891|ref|XM_001719230	hs|chr2:66654257-66654198	0		316	4737	A_33_P3329448	ENST00000454167	ENST00000454167	ref|PREDICTED: Homo sapiens hypothetical protein LOC730198 (LOC730198), mRNA [XM_001132891]	0	0.755526	381.568	1	0.0333151	17.5289	0.0440953	0	0	0	0	0	1	1	0	0	0	0	0	1	0
DATA	25555	156	135	ens|ENST00000511721|linc|TCONS_l2_00023652	hs|chr5:4967939-4967880	0		381	21206	A_21_P0012974	XLOC_l2_011924	ENST00000511721	linc|BROAD Institute lincRNA (XLOC_l2_011924), lincRNA [TCONS_l2_00023652]	0	0.222586	112.414	1	0.00983395	5.17418	0.0441805	0	0	0	0	0	1	1	0	0	0	0	0	0	0
DATA	26598	163	30	ref|NM_052945|ens|ENST00000291232|gb|AX800072|gb|AF373846	hs|chr22:42321231-42321172	0		738	22072	A_23_P91764	TNFRSF13C	NM_052945	ref|Homo sapiens tumor necrosis factor receptor superfamily, member 13C (TNFRSF13C), mRNA [NM_052945]	0	0.238409	120.405	1	0.0105469	5.5493	0.0442387	0	0	0	0	0	1	1	0	0	0	0	0	0	0
DATA	3218	20	102	linc|TCONS_00024780	hs|chr16:88143708-88143649	0		560	2958	A_21_P0009090	XLOC_012056	TCONS_00024780	linc|BROAD Institute lincRNA (XLOC_012056), lincRNA [TCONS_00024780]	0	0.208106	105.101	1	0.00921271	4.84731	0.0442693	0	0	0	0	0	1	1	0	0	0	0	0	0	0
DATA	24731	151	131	linc|TCONS_00008315|linc|TCONS_00008316	hs|chr4:169932115-169932174	0		256	20668	A_21_P0003673	XLOC_003771	TCONS_00008315	linc|BROAD Institute lincRNA (XLOC_003771), lincRNA [TCONS_00008315]	0	0.217225	109.706	1	0.00963169	5.06776	0.0443397	0	0	0	0	0	1	1	0	0	0	0	0	0	0
DATA	1582	10	106	ref|NM_181727|ens|ENST00000334325|gb|AY221117|gb|BC033337	hs|chr3:57108633-57108692	0		1585	1456	A_24_P220472	SPATA12	NM_181727	ref|Homo sapiens spermatogenesis associated 12 (SPATA12), mRNA [NM_181727]	0	0.2277	114.997	1	0.0102141	5.3742	0.0448578	0	0	0	0	0	1	1	0	0	0	0	0	1	0
DATA	25664	157	80	ref|NM_001123065|gb|AK126096|ens|ENST00000408988|tc|THC2487992	hs|chr7:47698720-47698779	0		384	21371	A_33_P3401402	C7orf65	NM_001123065	ref|Homo sapiens chromosome 7 open reading frame 65 (C7orf65), mRNA [NM_001123065]	0	0.187839	94.8653	1	0.00848371	4.46374	0.0451648	0	0	0	0	0	1	1	0	0	0	0	0	0	0
DATA	18000	110	124	ens|ENST00000514050|linc|TCONS_l2_00021909|linc|TCONS_l2_00021192	hs|chr4:82524033-82523974	0		389	15185	A_19_P00322264	XLOC_l2_011173	ENST00000514050	linc|BROAD Institute lincRNA (XLOC_l2_011173), lincRNA [TCONS_l2_00021909]	0	0.20896	105.532	1	0.00948819	4.99226	0.0454067	0	0	0	0	0	1	1	0	0	0	0	0	0	0
DATA	139	1	139	linc|TCONS_00010097	hs|chr5:134603521-134603580	0		1320	273	A_21_P0004300	XLOC_004562	TCONS_00010097	linc|BROAD Institute lincRNA (XLOC_004562), lincRNA [TCONS_00010097]	0	0.207214	104.651	1	0.00959304	5.04742	0.0462953	0	0	0	0	1	1	1	0	0	0	0	1	0	0
DATA	13853	85	77	linc|TCONS_00026340	hs|chr18:54716445-54716504	0		1460	11921	A_21_P0009486	XLOC_012690	TCONS_00026340	linc|BROAD Institute lincRNA (XLOC_012690), lincRNA [TCONS_00026340]	0	0.194044	97.9993	1	0.00904997	4.76168	0.0466387	0	0	0	0	0	1	1	0	0	0	0	0	0	0
DATA	13738	84	126	ref|NR_027104|gb|BC104474|gb|BC104475|gb|BC043407	hs|chr3:63110222-63110281	0		1319	11736	A_19_P00319369	LOC285401	NR_027104	ref|Homo sapiens uncharacterized LOC285401 (LOC285401), non-coding RNA [NR_027104]	0	0.205123	103.595	1	0.0096739	5.08997	0.0471615	0	0	0	0	0	1	1	0	0	0	0	0	0	0
DATA	1344	9	32	tc|THC2695809|linc|TCONS_00019785	hs|chr11:122103787-122103728	0		144	1315	A_21_P0007413	XLOC_009583	THC2695809	tc|ALU1_HUMAN (P39188) Alu subfamily J sequence contamination warning entry, partial (6%) [THC2695809]	0	0.23594	119.158	1	0.011157	5.8703	0.0472874	0	0	0	0	1	1	1	0	0	0	0	0	0	0
DATA	23782	146	2	ref|NM_004535|ens|ENST00000536311|ens|ENST00000328439|gb|AB020642	hs|chr20:62873219-62873278	0		5147	19709	A_23_P210835	MYT1	NM_004535	ref|Homo sapiens myelin transcription factor 1 (MYT1), mRNA [NM_004535]	0	0.234448	118.405	1	0.0111179	5.84974	0.0474216	0	0	0	0	0	1	1	0	0	0	0	0	0	0
DATA	2928	18	140	linc|TCONS_00012225	hs|chr6:93299544-93299040	0		260	2733	A_21_P0005041	XLOC_005783	TCONS_00012225	linc|BROAD Institute lincRNA (XLOC_005783), lincRNA [TCONS_00012225]	0	0.204816	103.44	1	0.00989457	5.20607	0.0483095	0	0	0	0	0	1	1	0	0	0	0	0	0	0
DATA	22987	141	27	ens|ENST00000544729|gb|AK124504|tc|THC2517026	hs|chr5:139230918-139230859	0		2284	19222	A_33_P3395513	NRG2	ENST00000544729	ens|neuregulin 2 [Source:HGNC Symbol;Acc:7998] [ENST00000544729]	0	0.463821	234.246	1	0.0226377	11.9109	0.048807	0	0	0	0	0	1	1	0	0	0	0	0	1	0
DATA	17488	107	104	gb|BC035182|tc|THC2612751|linc|TCONS_l2_00024972|linc|TCONS_l2_00024971	hs|chr6:147283702-147283643	0		354	14887	A_19_P00319625	LOC729178	BC035182	tc|AB003177 proteasome subunit p27 {Homo sapiens} (exp=-1; wgp=0; cg=0), partial (9%) [THC2612751]	0	0.180224	91.0197	1	0.0088622	4.66289	0.0491732	0	0	0	0	0	1	1	0	0	0	0	0	0	0
DATA	20045	123	37	ref|NM_001083124|ref|NM_001085452|ref|NM_015667|ref|NM_001242613	hs|chr9:40705708-40705767	0		3393	16895	A_33_P3217364	FAM75A3	NM_001083124	ref|Homo sapiens family with sequence similarity 75, member A3 (FAM75A3), mRNA [NM_001083124]	0	0.211617	106.874	1	0.0104123	5.47846	0.0492034	0	0	0	0	0	1	1	0	0	0	0	0	0	0
DATA	23082	141	122	gb|AK097101|tc|THC2622134	hs|chr6:119773806-119773747	0		3380	19375	A_33_P3773195	LOC285762	AK097101	gb|Homo sapiens cDNA FLJ39782 fis, clone SPLEN2002175. [AK097101]	0	0.18748	94.684	1	0.00925598	4.87008	0.0493706	0	0	0	0	0	1	1	0	0	0	0	0	0	0
DATA	6015	37	111	ens|ENST00000433406|linc|TCONS_00009498	hs|chr5:120661447-120661506	0		418	5526	A_21_P0004055	XLOC_004529	ENST00000433406	linc|BROAD Institute lincRNA (XLOC_004529), lincRNA [TCONS_00009498]	0	0.188264	95.0799	1	0.00932974	4.90888	0.0495568	0	0	0	0	0	1	1	0	0	0	0	0	0	0
DATA	15699	96	119	ref|NM_018558|gb|AF144648|gb|BC109210|gb|BC109211	hs|chrX:151821469-151821528	0		1643	13308	A_23_P125475	GABRQ	NM_018558	ref|Homo sapiens gamma-aminobutyric acid (GABA) receptor, theta (GABRQ), mRNA [NM_018558]	0	0.188813	95.3572	1	0.00936168	4.92569	0.0495818	0	0	0	0	0	1	1	0	0	0	0	0	0	0
DATA	8181	50	145	ref|NM_018961|ref|NM_001001895|ref|NM_001243467|ens|ENST00000473381	hs|chr21:43867379-43867438	0		2144	7200	A_23_P6293	UBASH3A	NM_018961	ref|Homo sapiens ubiquitin associated and SH3 domain containing A (UBASH3A), transcript variant 1, mRNA [NM_018961]	0	0.220371	111.295	1	0.0109375	5.75482	0.0496322	0	0	0	0	0	1	1	0	0	0	0	0	1	0
DATA	17652	108	104		hs|chr20:057708474-057708415	0		0	14888	A_33_P3395630	A_33_P3395630	A_33_P3395630	Unknown	0	0.177647	89.7184	1	0.00886584	4.6648	0.0499069	0	0	0	0	0	1	1	0	0	0	0	0	0	0
DATA	1525	10	49	ref|NR_045387|gb|AK301280	hs|chr15:101848226-101848167	0		1283	1348	A_21_P0014797	LOC100507472	NR_045387	ref|Homo sapiens hypothetical LOC100507472 (LOC100507472), non-coding RNA [NR_045387]	0	0.209353	105.731	1	0.0104908	5.5198	0.0501108	0	0	0	0	0	1	1	0	0	0	0	0	0	0
DATA	26018	159	106	linc|TCONS_00029256	hs|chr21:16115611-16115552	0		195	21679	A_21_P0010318	XLOC_014002	TCONS_00029256	linc|BROAD Institute lincRNA (XLOC_014002), lincRNA [TCONS_00029256]	0	0.172251	86.9932	1	0.00864964	4.55105	0.0502152	0	0	0	0	1	1	1	0	0	0	0	1	0	0
DATA	9948	61	108	ref|NM_024711|ref|NM_001244072|ref|NM_001244071|ens|ENST00000392862	hs|chr7:150323214-150323155	0		2951	8746	A_23_P145631	GIMAP6	NM_024711	ref|Homo sapiens GTPase, IMAP family member 6 (GIMAP6), transcript variant 1, mRNA [NM_024711]	0	0.182464	92.1508	1	0.00921453	4.84827	0.0505006	0	0	0	0	0	1	1	0	0	0	0	0	0	0
DATA	22153	136	13		hs|chr2:202001319-202001260	0		0	18445	A_33_P3362392	A_33_P3362392	A_33_P3362392	Unknown	0	0.221789	112.011	1	0.0112493	5.91888	0.0507209	0	0	0	0	0	1	1	0	0	0	0	0	0	0
DATA	26745	164	13	ref|NR_027084|gb|BC039120|tc|THC2503236	hs|chr17:21909868-21909927	0		595	22044	A_33_P3347099	FLJ36000	NR_027084	ref|Homo sapiens uncharacterized FLJ36000 (FLJ36000), non-coding RNA [NR_027084]	0	0.219047	110.626	1	0.0111713	5.87782	0.0509996	0	0	0	0	0	1	1	0	0	0	0	0	0	0
DATA	6162	38	94	ref|XR_132552|ref|XR_133493	hs|chr8:73860808-73860867	0		321	5502	A_21_P0014776	LOC100288310	XR_132552	ref|PREDICTED: Homo sapiens hypothetical LOC100288310 (LOC100288310), miscRNA [XR_132552]	0	0.178807	90.3041	1	0.0091801	4.83015	0.0513408	0	0	0	0	0	1	1	0	0	0	0	0	0	0
DATA	16074	99	2	ens|ENST00000390556|gb|AK093943|gb|AX748376|gb|AK125703	hs|chr14:106306919-106306860	0		908	13654	A_33_P3370019	ENST00000390556	ENST00000390556	ens|immunoglobulin heavy constant delta [Source:HGNC Symbol;Acc:5480] [ENST00000390556]	0	0.213557	107.854	1	0.011108	5.84454	0.0520143	0	0	0	0	0	1	1	0	0	0	0	0	0	0
DATA	21299	130	143	ref|NM_020945|ens|ENST00000454161|ens|ENST00000413659|ens|ENST00000426033	hs|chr10:49984892-49984951	0		3037	17848	A_19_P00315922	WDFY4	NM_020945	ref|Homo sapiens WDFY family member 4 (WDFY4), mRNA [NM_020945]	0	0.195046	98.5055	1	0.0102505	5.39335	0.0525542	0	0	0	0	0	1	1	0	0	0	0	0	0	0
DATA	27156	166	96	ens|ENST00000478375|gb|M61156|tc|THC2493408	hs|chr6:10402318-10402259	0		1289	22451	A_33_P3378056	TFAP2A	ENST00000478375	ens|transcription factor AP-2 alpha (activating enhancer binding protein 2 alpha) [Source:HGNC Symbol;Acc:11742] [ENST00000478375]	0	0.160522	81.0694	1	0.00845085	4.44645	0.0526461	0	0	0	0	0	1	1	0	0	0	0	0	0	0
DATA	3196	20	80	gb|BC010527|tc|THC2636366|linc|TCONS_00015012|linc|TCONS_00015011	hs|chr8:57408175-57408116	0		719	2916	A_21_P0005833	XLOC_007087	BC010527	linc|BROAD Institute lincRNA (XLOC_007087), lincRNA [TCONS_00015012]	0	0.175725	88.7475	1	0.00937464	4.93251	0.0533483	0	0	0	0	0	1	1	0	0	0	0	0	0	0
DATA	1497	10	21	ref|XM_003119160|ref|XM_003119777|gb|AL137472|tc|THC2490668	hs|chr1:228261980-228261921	0		2271	1295	A_21_P0013982	LOC100506571	XM_003119160	ref|PREDICTED: Homo sapiens hypothetical protein LOC100506571 (LOC100506571), mRNA [XM_003119160]	0	0.209604	105.858	1	0.0113125	5.95212	0.0539707	0	0	0	0	0	1	1	0	0	0	0	0	0	0
DATA	30155	184	143		hs|chr2:040482888-040482947	0		0	24908	A_33_P3306063	A_33_P3306063	A_33_P3306063	Unknown	0	0.188246	95.0712	1	0.0101902	5.36163	0.0541324	0	0	0	0	0	1	1	0	0	0	0	0	0	0
DATA	26693	163	125	gb|BC036850|tc|THC2611258|linc|TCONS_00016046|linc|TCONS_00015577	hs|chr9:89613753-89613812	0		1203	22226	A_21_P0006173	XLOC_007438	BC036850	linc|BROAD Institute lincRNA (XLOC_007438), lincRNA [TCONS_00016046]	0	0.171608	86.6683	1	0.00933059	4.90933	0.0543715	0	0	0	0	0	1	1	0	0	0	0	0	0	0
DATA	26140	160	64	ens|ENST00000419129|linc|TCONS_00003059	hs|chr2:180150375-180150434	0		492	21610	A_21_P0001942	XLOC_001771	ENST00000419129	linc|BROAD Institute lincRNA (XLOC_001771), lincRNA [TCONS_00003059]	0	0.162025	81.8284	1	0.00884301	4.65279	0.0545781	0	0	0	0	0	1	1	0	0	0	0	0	0	0
DATA	37809	231	89	ref|NM_001040703|ref|NM_152250|ens|ENST00000335510|ens|ENST00000334773	hs|chr8:7345688-7346996	0		100	31026	A_23_P380871	DEFB105B	NM_001040703	ref|Homo sapiens defensin, beta 105B (DEFB105B), mRNA [NM_001040703]	0	0.15431	77.9321	1	0.00845123	4.44665	0.0547679	0	0	0	0	0	1	1	0	0	0	0	0	0	0
DATA	32519	199	47	linc|TCONS_l2_00025854	hs|chr7:45849556-45849615	0		2702	26827	A_21_P0013197	XLOC_l2_013383	TCONS_l2_00025854	linc|BROAD Institute lincRNA (XLOC_l2_013383), lincRNA [TCONS_l2_00025854]	0	0.173617	87.683	1	0.00952521	5.01173	0.0548632	0	0	0	0	0	1	1	0	0	0	0	0	0	0
DATA	26457	162	53	linc|TCONS_00008286	hs|chr4:149614388-149621313	0		237	21848	A_21_P0003664	XLOC_003729	TCONS_00008286	linc|BROAD Institute lincRNA (XLOC_003729), lincRNA [TCONS_00008286]	0	0.168527	85.1122	1	0.00929098	4.88849	0.0551305	0	0	0	0	0	1	1	0	0	0	0	0	0	0
DATA	37523	229	131	gb|BC030635|tc|THC2524099	hs|chrX:3737327-3737268	0		998	30836	A_24_P145216	LOC100291323	BC030635	gb|Homo sapiens, clone IMAGE:4108565, mRNA, partial cds. [BC030635]	0	0.173846	87.7984	1	0.00972757	5.11821	0.0559552	0	0	0	0	1	1	1	0	0	0	0	0	0	0
DATA	29628	181	108	linc|TCONS_00025605	hs|chr17:29914398-29914339	0		226	24593	A_21_P0009310	XLOC_012436	TCONS_00025605	linc|BROAD Institute lincRNA (XLOC_012436), lincRNA [TCONS_00025605]	0	0.154844	78.2018	1	0.00866744	4.56041	0.0559753	0	0	0	0	0	1	1	0	0	0	0	0	0	0
DATA	5056	31	136	ref|XR_108703|ref|XR_112819|gb|AK092451|tc|THC2624059	hs|chr6:4157015-4157074	0		1672	4736	A_21_P0013120	LOC100507506	XR_108703	ref|PREDICTED: Homo sapiens hypothetical LOC100507506 (LOC100507506), miscRNA [XR_108703]	0	0.176804	89.2923	1	0.00993399	5.22682	0.0561865	0	0	0	0	0	1	1	0	0	0	0	0	0	0
DATA	21137	129	145	linc|TCONS_00019599	hs|chr11:30343202-30343143	0		312	17851	A_21_P0007331	XLOC_009402	TCONS_00019599	linc|BROAD Institute lincRNA (XLOC_009402), lincRNA [TCONS_00019599]	0	0.182308	92.0722	1	0.0103147	5.42712	0.0565783	0	0	0	0	0	1	1	0	0	0	0	0	0	0
DATA	24678	151	78	gb|AK094767|tc|THC2510391|linc|TCONS_00025728	hs|chr17:62073804-62073745	0		2554	20591	A_21_P0009345	FLJ37448	AK094767	linc|BROAD Institute lincRNA (XLOC_012549), lincRNA [TCONS_00025728]	0	0.150658	76.0877	1	0.0085403	4.49352	0.0566867	0	0	0	0	0	1	1	0	0	0	0	0	0	0
DATA	27601	169	49	ref|NM_001725|ens|ENST00000262865|gb|AX713278|gb|AX746123	hs|chr20:36965709-36965768	0		1648	22917	A_23_P131785	BPI	NM_001725	ref|Homo sapiens bactericidal/permeability-increasing protein (BPI), mRNA [NM_001725]	0	0.165346	83.5056	1	0.00948583	4.99101	0.0573697	0	0	0	0	0	1	1	0	0	0	0	0	0	0
DATA	30578	187	74	ens|ENST00000496203|gb|AK311734|gb|AK308503|ens|ENST00000409951	hs|chr2:120443969-120444028	0		809	25310	A_33_P3321170	TMEM177	ENST00000496203	ens|transmembrane protein 177 [Source:HGNC Symbol;Acc:28143] [ENST00000496203]	0	0.147924	74.7068	1	0.00850201	4.47337	0.0574756	0	0	0	0	0	1	1	0	0	0	0	0	0	0
DATA	11468	70	152	ref|NR_029393|ref|NR_029392|gb|AK304304|gb|BC110641	hs|chr17:20405763-20405704	0		1272	9901	A_21_P0011637	KRT16P3	NR_029393	ref|Homo sapiens keratin 16 pseudogene 3 (KRT16P3), non-coding RNA [NR_029393]	0	0.182537	92.1877	1	0.0105466	5.54914	0.0577779	0	0	0	0	0	1	1	0	0	0	0	0	0	0
DATA	1962	12	158	ens|ENST00000519714|gb|BC048118|gb|BC039330|tc|THC2601817	hs|chr8:58277331-58277390	0		1746	1859	A_21_P0013539	XLOC_l2_014219	ENST00000519714	tc|ALU1_HUMAN (P39188) Alu subfamily J sequence contamination warning entry, partial (13%) [THC2601817]	0	0.326839	165.065	1	0.0189977	9.99574	0.0581257	0	0	0	0	0	1	1	0	0	0	0	0	1	0
DATA	6407	40	11	ref|NM_001148|ref|NM_001127493|ref|NM_020977|ens|ENST00000394537	hs|chr4:114294545-114294604	0		11898	5628	A_33_P3287967	ANK2	NM_001148	ref|Homo sapiens ankyrin 2, neuronal (ANK2), transcript variant 1, mRNA [NM_001148]	0	0.309735	156.428	1	0.0180746	9.51003	0.058355	0	0	0	0	0	1	1	0	0	0	0	0	1	0
DATA	28423	174	51	linc|TCONS_00006285	hs|chr3:156536684-156536743	0		244	23434	A_21_P0003050	XLOC_002890	TCONS_00006285	linc|BROAD Institute lincRNA (XLOC_002890), lincRNA [TCONS_00006285]	0	0.159907	80.7589	1	0.00934111	4.91487	0.0584158	0	0	0	0	0	1	1	0	0	0	0	0	0	0
DATA	9511	58	163	gb|BQ007591|tc|THC2669783	hs|chr3:112319775-112319834	0		69	8299	A_19_P00811940	XLOC_002759	BQ007591	gb|UI-H-ED1-ayb-p-10-0-UI.s1 NCI_CGAP_ED1 Homo sapiens cDNA clone IMAGE:5836665 3', mRNA sequence [BQ007591]	0	0.202371	102.204	1	0.0118479	6.23382	0.0585455	0	0	0	0	1	1	1	0	0	0	0	0	1	0
DATA	18247	112	43	ens|ENST00000426534|gb|AK093119|gb|AX747935|tc|THC2518712	hs|chr21:29509839-29509898	0		1662	15319	A_33_P3878681	ENST00000426534	ENST00000426534	gb|Homo sapiens cDNA FLJ35800 fis, clone TESTI2005933. [AK093119]	0	0.173195	87.4699	1	0.0101522	5.34161	0.0586168	0	0	0	0	0	1	1	0	0	0	0	0	0	0
DATA	1524	10	48	ref|NR_003491|ref|NR_033320|ref|NR_033319|ref|NR_033321	hs|chr22:27064312-27064371	0		2053	1346	A_19_P00322705	MIAT	NR_003491	ref|Homo sapiens myocardial infarction associated transcript (non-protein coding) (MIAT), transcript variant 1, non-coding RNA [NR_003491]	0	0.178688	90.2438	1	0.0105347	5.54286	0.0589557	0	0	0	0	0	1	1	0	0	0	0	0	0	0
DATA	3076	19	124	ref|NM_001012416|ens|ENST00000382160|gb|AB126075|gb|FV178465	hs|chr11:1718926-1718985	0		501	2996	A_33_P3266564	KRTAP5-6	NM_001012416	ref|Homo sapiens keratin associated protein 5-6 (KRTAP5-6), mRNA [NM_001012416]	0	0.235618	118.996	1	0.0139261	7.32727	0.0591044	0	0	0	0	0	1	1	0	0	0	0	0	1	0
DATA	18348	112	144	ens|ENST00000528269|ref|XR_110084|ref|XR_112791|gb|AK090994	hs|chr5:170733121-170733062	0		2688	15478	A_33_P3374165	ENST00000528269	ENST00000528269	ref|PREDICTED: Homo sapiens hypothetical LOC728145 (LOC728145), miscRNA [XR_110084]	0	0.174449	88.1033	1	0.0103298	5.43508	0.0592138	0	0	0	0	0	1	1	0	0	0	0	0	0	0
DATA	9146	56	126	ref|NM_152570|ens|ENST00000308675|ens|ENST00000379992|gb|BC137514	hs|chr9:27948668-27948609	0		2651	7970	A_23_P157926	LINGO2	NM_152570	ref|Homo sapiens leucine rich repeat and Ig domain containing 2 (LINGO2), mRNA [NM_152570]	0	0.163372	82.5089	1	0.0097309	5.11996	0.0595627	0	0	0	0	0	1	1	0	0	0	0	0	0	0
DATA	12792	78	164	ref|NM_033304|ref|NM_033302|ref|NM_000680|ref|NM_033303	hs|chr8:26628148-26628089	0		1354	10989	A_23_P8938	ADRA1A	NM_033304	ref|Homo sapiens adrenergic, alpha-1A-, receptor (ADRA1A), transcript variant 4, mRNA [NM_033304]	0	0.176413	89.0948	1	0.0105939	5.57401	0.0600516	0	0	0	0	1	1	1	0	0	0	0	1	0	0
DATA	4728	29	136	linc|TCONS_l2_00026181	hs|chr7:125121334-125121393	0		975	4459	A_21_P0013265	XLOC_l2_013583	TCONS_l2_00026181	linc|BROAD Institute lincRNA (XLOC_l2_013583), lincRNA [TCONS_l2_00026181]	0	0.164782	83.221	1	0.00991684	5.21779	0.0601814	0	0	0	0	0	1	1	0	0	0	0	0	0	0
DATA	40186	246	6	tc|THC2723318|linc|TCONS_00010832|linc|TCONS_00010173|linc|TCONS_00010172	hs|chr5:172204771-172204830	0		350	32691	A_21_P0004537	XLOC_004635	THC2723318	tc|Q330J9_HUMAN (Q330J9) Cyclin M (Fragment), partial (29%) [THC2723318]	0	0.187289	94.5878	1	0.0112989	5.94499	0.0603288	0	0	0	0	0	1	1	0	0	0	0	0	0	0
DATA	311	2	147	ref|NM_001040179|ref|NM_032503|ens|ENST00000281806|ens|ENST00000445970	hs|chr6:100368382-100368323	0		1771	290	A_24_P98006	MCHR2	NM_001040179	ref|Homo sapiens melanin-concentrating hormone receptor 2 (MCHR2), transcript variant 1, mRNA [NM_001040179]	0	0.159597	80.6022	1	0.00968396	5.09526	0.0606776	0	0	0	0	1	1	1	0	0	0	0	1	0	0
DATA	4989	31	69	ens|ENST00000274513|gb|AK126812|tc|THC2484740	hs|chr5:135208377-135208436	0		1820	4624	A_33_P3357853	SLC25A48	ENST00000274513	ens|solute carrier family 25, member 48 [Source:HGNC Symbol;Acc:30451] [ENST00000274513]	0	0.158854	80.227	1	0.00966241	5.08392	0.0608257	0	0	0	0	0	1	1	0	0	0	0	0	0	0
DATA	18887	116	27	ref|XR_108671|ref|XR_112816|tc|THC2610811	hs|chr6:10746747-10746688	0		918	15823	A_21_P0014165	LOC100506379	XR_108671	ref|PREDICTED: Homo sapiens hypothetical LOC100506379, transcript variant 1 (LOC100506379), miscRNA [XR_108671]	0	0.296844	149.917	1	0.0180712	9.50825	0.0608777	0	0	0	0	0	1	1	0	0	0	0	0	1	0
DATA	24072	147	128	ens|ENST00000399143|ens|ENST00000537457|ref|XM_001127882|ref|XM_003403748	hs|chr2:3815364-3815423	0		242	20154	A_33_P3276019	DCDC2C	ENST00000399143	ens|doublecortin domain containing 2C [Source:HGNC Symbol;Acc:32696] [ENST00000399143]	0	0.15592	78.7451	1	0.00950183	4.99943	0.0609405	0	0	0	0	0	1	1	0	0	0	0	0	0	0
DATA	2330	15	34	linc|TCONS_00023505|linc|TCONS_00023506	hs|chr15:91384430-91384489	0		278	2242	A_21_P0008673	XLOC_011350	TCONS_00023505	linc|BROAD Institute lincRNA (XLOC_011350), lincRNA [TCONS_00023505]	0	0.18015	90.9823	1	0.0111303	5.85628	0.0617836	0	0	1	0	1	1	1	0	0	0	0	0	0	0
DATA	34964	214	32	ref|NM_002003|ens|ENST00000308299|ens|ENST00000371806|gb|AK314867	hs|chr9:137801822-137801763	0		891	28610	A_23_P157875	FCN1	NM_002003	ref|Homo sapiens ficolin (collagen/fibrinogen domain containing) 1 (FCN1), mRNA [NM_002003]	0	0.166477	84.0771	1	0.0103345	5.43757	0.0620778	0	0	0	0	0	1	1	0	0	0	0	0	0	0
DATA	3241	20	125	ref|NM_052896|ens|ENST00000373380|ens|ENST00000373388|ens|ENST00000373377	hs|chr1:34066550-34066491	0		6805	2999	A_33_P3246935	CSMD2	NM_052896	ref|Homo sapiens CUB and Sushi multiple domains 2 (CSMD2), mRNA [NM_052896]	0	0.3953	199.641	1	0.0246897	12.9906	0.0624582	0	0	0	0	0	1	1	0	0	0	0	0	1	0
DATA	26128	160	52	ref|NM_139176|ref|NM_001127255|ref|NM_206828|ens|ENST00000446217	hs|chr19:55435097-55435038	0		3116	21589	A_23_P16384	NLRP7	NM_139176	ref|Homo sapiens NLR family, pyrin domain containing 7 (NLRP7), transcript variant 1, mRNA [NM_139176]	0	0.149292	75.3978	1	0.00934737	4.91816	0.0626114	0	0	0	0	0	1	1	0	0	0	0	0	0	0
DATA	29118	178	90	ens|ENST00000449941|linc|TCONS_00029438	hs|chr22:48257752-48257811	0		159	24040	A_21_P0010367	XLOC_014275	ENST00000449941	linc|BROAD Institute lincRNA (XLOC_014275), lincRNA [TCONS_00029438]	0	0.240638	121.531	1	0.0150667	7.92742	0.0626114	0	0	0	0	0	1	1	0	0	0	0	0	1	0
DATA	2029	13	61	gb|CD049825	hs|chr11:8707362-8707421	0		1327	1980	A_33_P3804778	CD049825	CD049825	gb|AGENCOURT_13977632 NIH_MGC_172 Homo sapiens cDNA 5', mRNA sequence [CD049825]	0	0.159153	80.3778	1	0.00999727	5.26011	0.0628156	0	0	0	0	1	1	1	0	0	0	0	0	0	0
DATA	25500	156	80	ens|ENST00000457794|gb|AJ310433|tc|NP924649|linc|TCONS_l2_00013128	hs|chr19:43865321-43865380	0		932	21115	A_21_P0011752	XLOC_l2_007062	ENST00000457794	tc|GB|AJ310433.1|CAC83724.1 NB1 glycoprotein [Homo sapiens] [NP924649]	0	0.197723	99.8572	1	0.0124254	6.53767	0.0628424	0	0	0	0	0	1	1	0	0	0	0	0	1	0
DATA	24334	149	62	ref|XR_108755|ref|XR_110657|ref|XR_112991|gb|AK056230	hs|chr7:27161672-27161731	0		1130	20307	A_23_P303978	LOC285943	XR_108755	ref|PREDICTED: Homo sapiens hypothetical LOC285943 (LOC285943), miscRNA [XR_108755]	0	0.369201	186.46	1	0.0232209	12.2178	0.0628951	0	0	0	0	0	1	1	0	0	0	0	0	1	0
DATA	1115	7	131	ref|NM_001004740|ref|NM_001004741|ens|ENST00000526538|ens|ENST00000526812	hs|chr11:56380090-56380031	0		888	1190	A_33_P3343496	OR5M1	NM_001004740	ref|Homo sapiens olfactory receptor, family 5, subfamily M, member 1 (OR5M1), mRNA [NM_001004740]	0	0.15056	76.0384	1	0.0095615	5.03083	0.0635062	0	0	0	0	0	1	1	0	0	0	0	0	0	0
DATA	6490	40	94	ens|ENST00000509456|linc|TCONS_00009501	hs|chr5:124255757-124257264	0		117	5765	A_21_P0004058	XLOC_004535	ENST00000509456	linc|BROAD Institute lincRNA (XLOC_004535), lincRNA [TCONS_00009501]	0	0.420902	212.571	1	0.0267896	14.0955	0.0636481	0	0	0	0	0	1	1	0	0	0	0	0	1	0
DATA	702	5	46	gb|BC046381|tc|THC2612091	hs|chr10:11113566-11113507	0		2216	715	A_33_P3420941	LOC439950	BC046381	gb|Homo sapiens cDNA clone IMAGE:4826362. [BC046381]	0	0.175145	88.4546	1	0.011182	5.88346	0.0638442	0	0	0	0	0	1	1	0	0	0	0	0	1	0
DATA	39622	242	98	ens|ENST00000426402|gb|M27337|gb|BC039725|tc|NP096635	hs|chr7:38402584-38402525	0		424	32323	A_33_P3244312	ENST00000426402	ENST00000426402	ens|T cell receptor gamma variable 2 [Source:HGNC Symbol;Acc:12287] [ENST00000426402]	0	0.134068	67.7093	1	0.00861283	4.53168	0.0642421	0	0	0	0	0	1	1	0	0	0	0	0	0	0
DATA	3524	22	80	ref|NM_198137|gb|BC128138|gb|BC128139|ens|ENST00000338855	hs|chr1:26524204-26524263	0		486	3209	A_24_P786388	CATSPER4	NM_198137	ref|Homo sapiens cation channel, sperm associated 4 (CATSPER4), mRNA [NM_198137]	0	0.145321	73.3925	1	0.00937239	4.93133	0.0644943	0	0	0	0	0	1	1	0	0	0	0	0	0	0
DATA	2003	13	35	ens|ENST00000512989|ens|ENST00000504394|tc|THC2725505|linc|TCONS_00007870	hs|chr4:149862178-149862119	0		291	1930	A_21_P0003521	XLOC_004118	ENST00000512989	linc|BROAD Institute lincRNA (XLOC_004118), lincRNA [TCONS_00007870]	0	0.171757	86.7437	1	0.0110889	5.83449	0.0645616	0	0	1	0	1	1	1	0	0	0	0	0	0	0
DATA	21301	130	145	ref|XR_132571|ref|XR_132927|ref|XR_132570|ref|XR_132926	hs|chr10:32197845-32217624	0		680	17852	A_21_P0014787	LOC100652968	XR_132571	ref|PREDICTED: Homo sapiens hypothetical LOC100652968, transcript variant 2 (LOC100652968), miscRNA [XR_132571]	0	0.159341	80.4729	1	0.010331	5.43571	0.0648359	0	0	0	0	0	1	1	0	0	0	0	0	0	0
DATA	10317	63	149	ref|NM_181599|ens|ENST00000355459|gb|BC113536|gb|BC113538	hs|chr21:31768856-31768915	0		464	9088	A_24_P383019	KRTAP13-1	NM_181599	ref|Homo sapiens keratin associated protein 13-1 (KRTAP13-1), mRNA [NM_181599]	0	0.15889	80.2452	1	0.0104512	5.49893	0.0657762	0	0	0	0	0	1	1	0	0	0	0	0	0	0
DATA	4803	30	47	linc|TCONS_00015306	hs|chr8:74794372-74796901	0		231	4297	A_21_P0005941	XLOC_006844	TCONS_00015306	linc|BROAD Institute lincRNA (XLOC_006844), lincRNA [TCONS_00015306]	0	0.160613	81.1156	1	0.0105758	5.56453	0.0658466	0	0	0	0	0	1	1	0	0	0	0	0	0	0
DATA	7139	44	87	ref|NR_003658|ref|NR_027781|gb|BG181336|tc|THC2562126	hs|chr16:56678790-56678849	0		439	6299	A_33_P3780505	MT1DP	NR_003658	ref|Homo sapiens metallothionein 1D, pseudogene (MT1DP), transcript variant 1, non-coding RNA [NR_003658]	0	0.139183	70.2927	1	0.00919335	4.83712	0.066052	0	0	0	0	1	1	1	0	0	0	0	0	0	0
DATA	30870	189	38	ref|NM_001005169|ens|ENST00000450052|gb|AB463977|gb|BC148540	hs|chr11:4616174-4616233	0		905	25518	A_33_P3385706	OR52I1	NM_001005169	ref|Homo sapiens olfactory receptor, family 52, subfamily I, member 1 (OR52I1), mRNA [NM_001005169]	0	0.151116	76.3191	1	0.0100318	5.2783	0.066385	0	0	0	0	0	1	1	0	0	0	0	0	0	0
DATA	52644	321	164	ens|ENST00000514420|ens|ENST00000513714|tc|THC2774266|tc|THC2730085	hs|chr4:69049957-69049898	0		245	42775	A_21_P0012777	XLOC_l2_011146	ENST00000514420	tc|Q6IE14_RAT (Q6IE14) Airway trypsin-like 5, partial (15%) [THC2774266]	0	0.161505	81.5661	1	0.0107962	5.68049	0.0668475	0	0	0	0	0	1	1	0	0	0	0	1	0	0
DATA	2520	16	60	gb|AL042419|tc|THC2714478|linc|TCONS_l2_00009775	hs|chr16:58896469-58896528	0		186	2291	A_21_P0011442	XLOC_l2_005245	AL042419	gb|DKFZp434C1821_r1 434 (synonym: htes3) Homo sapiens cDNA clone DKFZp434C1821 5', mRNA sequence [AL042419]	0	0.14874	75.1189	1	0.0100179	5.27095	0.0673518	0	0	0	0	0	1	1	0	0	0	0	0	0	0
DATA	18493	113	125	ref|NM_001001331|ref|NM_001683|ens|ENST00000467702|ens|ENST00000460129	hs|chr3:10370412-10370353	0		4256	15719	A_23_P18152	ATP2B2	NM_001001331	ref|Homo sapiens ATPase, Ca++ transporting, plasma membrane 2 (ATP2B2), transcript variant 1, mRNA [NM_001001331]	0	0.358377	180.994	1	0.0242054	12.7358	0.0675417	0	0	0	0	0	1	1	0	0	0	0	0	1	0
DATA	2321	15	25	ens|ENST00000431695|gb|AV731648|linc|TCONS_00017874|linc|TCONS_00018831	hs|chr10:120005077-120005136	0		250	2224	A_21_P0007082	XLOC_008636	ENST00000431695	gb|AV731648 HTF Homo sapiens cDNA clone HTFASC01 5', mRNA sequence [AV731648]	0	0.167413	84.5495	1	0.0113364	5.9647	0.0677152	0	0	0	0	0	1	1	0	0	0	0	0	0	0
DATA	29918	183	70	linc|TCONS_00026157	hs|chr17:72056123-72056064	0		388	24784	A_21_P0009414	XLOC_012572	TCONS_00026157	linc|BROAD Institute lincRNA (XLOC_012572), lincRNA [TCONS_00026157]	0	0.126956	64.1172	1	0.0086015	4.52572	0.067752	0	0	0	0	0	1	1	0	0	0	0	0	0	0
DATA	25883	158	135	linc|TCONS_00013543	hs|chr7:96051648-96051707	0		147	21458	A_21_P0005405	XLOC_006182	TCONS_00013543	linc|BROAD Institute lincRNA (XLOC_006182), lincRNA [TCONS_00013543]	0	0.143191	72.3167	1	0.00983173	5.17301	0.0686615	0	0	0	0	0	1	1	0	0	0	0	0	0	0
DATA	26331	161	91	ens|ENST00000452153|tc|THC2627339	hs|chr17:19536544-19536603	0		555	21907	A_33_P3281258	ENST00000452153	ENST00000452153	Unknown	0	0.122339	61.7858	1	0.00842074	4.43061	0.0688309	0	0	0	0	0	1	1	0	0	0	0	0	0	0
DATA	3852	24	80	ref|NR_040094|ens|ENST00000557312|ens|ENST00000553416|gb|BC047459	hs|chr15:21196652-21196711	0		1420	3503	A_33_P3412838	LOC348120	NR_040094	ref|Homo sapiens uncharacterized LOC348120 (LOC348120), non-coding RNA [NR_040094]	0	0.163802	82.7261	1	0.0112896	5.9401	0.0689224	0	0	0	0	0	1	1	0	0	0	0	0	1	0
DATA	17642	108	94	ref|NM_001007248|ens|ENST00000329285|ens|ENST00000392231|gb|AK055225	hs|chr19:35249768-35249709	0		2325	14871	A_24_P353103	ZNF599	NM_001007248	ref|Homo sapiens zinc finger protein 599 (ZNF599), mRNA [NM_001007248]	0	0.267729	135.213	1	0.0185852	9.77867	0.0694179	0	0	0	0	0	1	1	0	0	0	0	0	1	0
DATA	1682	11	42	linc|TCONS_00008022	hs|chr4:27932979-27933038	0		215	1643	A_21_P0003590	XLOC_003486	TCONS_00008022	linc|BROAD Institute lincRNA (XLOC_003486), lincRNA [TCONS_00008022]	0	0.155737	78.6527	1	0.0108169	5.69139	0.0694566	0	0	0	0	0	1	1	0	0	0	0	0	0	0
DATA	46846	286	106	ens|ENST00000514376|gb|AK091791|gb|BC032469|tc|THC2492568	hs|chr5:1175418-1175359	0		1137	38032	A_19_P00320562	P39189	ENST00000514376	tc|ALU2_HUMAN (P39189) Alu subfamily SB sequence contamination warning entry, partial (8%) [THC2492568]	0	0.355188	179.383	1	0.0246808	12.9859	0.0694866	0	0	0	0	0	1	1	0	0	0	0	0	1	0
DATA	23246	142	122	linc|TCONS_00006708	hs|chr3:172312230-172312171	0		166	19376	A_21_P0003190	XLOC_003327	TCONS_00006708	linc|BROAD Institute lincRNA (XLOC_003327), lincRNA [TCONS_00006708]	0	0.13274	67.0386	1	0.00927481	4.87998	0.069872	0	0	0	0	0	1	1	0	0	0	0	0	0	0
DATA	26456	162	52	linc|TCONS_00006248	hs|chr3:141580088-141580147	0		668	21846	A_21_P0003036	XLOC_002841	TCONS_00006248	linc|BROAD Institute lincRNA (XLOC_002841), lincRNA [TCONS_00006248]	0	0.130979	66.1491	1	0.00933952	4.91403	0.0713055	0	0	0	0	0	1	1	0	0	0	0	0	0	0
DATA	1835	12	31	ref|NM_032044|ref|NM_001159353|ref|NM_001159352|ens|ENST00000369402	hs|chr1:120351466-120351407	0		192	1623	A_24_P58673	REG4	NM_032044	ref|Homo sapiens regenerating islet-derived family, member 4 (REG4), transcript variant 2, mRNA [NM_032044]	0	0.156003	78.7871	1	0.0111899	5.88764	0.0717291	0	0	0	0	0	1	1	0	0	0	0	0	0	0
DATA	1001	7	17	linc|TCONS_00023301	hs|chr15:24221358-24222560	0		767	976	A_21_P0008585	XLOC_011170	TCONS_00023301	linc|BROAD Institute lincRNA (XLOC_011170), lincRNA [TCONS_00023301]	0	0.16384	82.7453	1	0.0118457	6.23267	0.0723003	0	0	0	0	0	1	1	0	0	0	0	1	1	0
DATA	1165	8	17	linc|TCONS_00021838	hs|chr13:78039927-78039986	0		223	977	A_21_P0008085	XLOC_010439	TCONS_00021838	linc|BROAD Institute lincRNA (XLOC_010439), lincRNA [TCONS_00021838]	0	0.155476	78.5208	1	0.0112521	5.92034	0.072372	0	0	0	0	0	1	1	0	0	0	0	0	0	0
DATA	26164	160	88	ens|ENST00000512036|gb|CN285178|linc|TCONS_00007916	hs|chr4:180386354-180311190	0		105	21651	A_21_P0003545	XLOC_004187	ENST00000512036	gb|17000531886861 GRN_ES Homo sapiens cDNA 5', mRNA sequence [CN285178]	0	0.19509	98.5277	1	0.0142493	7.49734	0.0730396	0	0	0	0	0	1	1	0	0	0	0	0	1	0
DATA	23378	143	90	gb|AK056484|linc|TCONS_l2_00025735|linc|TCONS_l2_00027077	hs|chr7:26537285-26537344	0		1904	19586	A_19_P00801597	LOC441204	AK056484	linc|BROAD Institute lincRNA (XLOC_l2_013314), lincRNA [TCONS_l2_00025735]	0	0.114534	57.8438	1	0.00849508	4.46973	0.0741709	0	0	0	0	0	1	1	0	0	0	0	0	0	0
DATA	21294	130	138	linc|TCONS_00011030	hs|chr5:125530182-125530123	0		1354	17840	A_21_P0004574	XLOC_004984	TCONS_00011030	linc|BROAD Institute lincRNA (XLOC_004984), lincRNA [TCONS_00011030]	0	0.135017	68.1882	1	0.0100338	5.27931	0.0743151	0	0	0	0	0	1	1	0	0	0	0	0	0	0
DATA	1993	13	25	ref|NM_198692|ens|ENST00000334670|gb|AF086314	hs|chr21:46067508-46067567	0		1177	1912	A_33_P3288574	KRTAP10-11	NM_198692	ref|Homo sapiens keratin associated protein 10-11 (KRTAP10-11), mRNA [NM_198692]	0	0.152026	76.7785	1	0.011322	5.95714	0.0744745	0	0	0	0	0	1	1	0	0	0	0	0	0	0
DATA	6068	37	164		hs|chr11:089721922-089721863	0		0	5607	A_33_P3408162	A_33_P3408162	A_33_P3408162	Unknown	0	0.135507	68.4361	1	0.0101928	5.36301	0.0752199	0	0	0	0	1	1	1	0	0	0	0	1	0	0
DATA	43924	268	136	ens|ENST00000402908|gb|AK098174|ens|ENST00000409622|tc|THC2554490	hs|chr2:66667364-66667423	0		101	35750	A_33_P3342938	MEIS1	ENST00000402908	ens|Meis homeobox 1 [Source:HGNC Symbol;Acc:7000] [ENST00000402908]	0	0.223252	112.75	1	0.0168676	8.87495	0.0755541	0	0	0	0	0	1	1	0	0	0	0	0	1	0
DATA	6735	42	11		hs|chrX:079528891-079528832	0		0	5910	A_33_P3225195	A_33_P3225195	A_33_P3225195	Unknown	0	0.150716	76.1168	1	0.0113894	5.99256	0.0755685	0	0	0	0	0	1	1	0	0	0	0	0	0	0
DATA	5523	34	111	ens|ENST00000410117	hs|chr2:175439525-175439466	0		709	4971	A_33_P3339388	WIPF1	ENST00000410117	ens|WAS/WASL interacting protein family, member 1 [Source:HGNC Symbol;Acc:12736] [ENST00000410117]	0	0.122904	62.0711	1	0.00933849	4.91349	0.0759818	0	0	0	0	0	1	1	0	0	0	0	0	0	0
DATA	16894	104	2	ref|NM_001195388|ref|NM_031281|ens|ENST00000368188|ens|ENST00000481082	hs|chr1:157516842-157516783	0		355	14213	A_33_P3335522	FCRL5	NM_001195388	ref|Homo sapiens Fc receptor-like 5 (FCRL5), transcript variant 2, mRNA [NM_001195388]	0	0.146207	73.8397	1	0.0111352	5.85884	0.0761606	0	0	0	0	0	1	1	0	0	0	0	0	0	0
DATA	32063	196	83	linc|TCONS_00014938	hs|chr8:16225231-16225172	0		740	26367	A_21_P0005802	XLOC_007012	TCONS_00014938	linc|BROAD Institute lincRNA (XLOC_007012), lincRNA [TCONS_00014938]	0	0.173725	87.7376	1	0.0132502	6.97168	0.0762712	0	0	0	0	0	1	1	0	0	0	0	0	1	0
DATA	29167	178	139	linc|TCONS_00013523|linc|TCONS_00013521|linc|TCONS_00013522|linc|TCONS_00014171	hs|chr7:89126136-89126195	0		395	24118	A_21_P0005397	XLOC_006163	TCONS_00013523	linc|BROAD Institute lincRNA (XLOC_006163), lincRNA [TCONS_00013523]	0	0.131097	66.2087	1	0.0100072	5.26534	0.0763345	0	0	0	0	0	1	1	0	0	0	0	0	0	0
DATA	2445	15	149	ref|NM_002644|ens|ENST00000356495|gb|AF272149|gb|AK131567	hs|chr1:207101994-207101935	0		4147	2454	A_24_P844984	PIGR	NM_002644	ref|Homo sapiens polymeric immunoglobulin receptor (PIGR), mRNA [NM_002644]	0	0.130376	65.8447	1	0.00995315	5.2369	0.0763418	0	0	0	0	0	1	1	0	0	0	0	0	0	0
DATA	4736	29	144	gb|BX648045|gb|BX537549|tc|THC2495902|tc|THC2499178	hs|chr2:89100975-89101034	0		1448	4473	A_21_P0011807	ANKRD36BP2	BX648045	tc|Q15694_HUMAN (Q15694) Protein immuno-reactive with anti-PTH polyclonal antibodies (Fragment), partial (42%) [THC2495902]	0	0.131763	66.5453	1	0.0100949	5.31149	0.076614	0	0	0	0	0	1	1	0	0	0	0	0	0	0
DATA	24222	148	114	ens|ENST00000413244|gb|DA259417|linc|TCONS_00029402	hs|chr22:27775153-27775212	0		497	20134	A_21_P0010352	XLOC_014198	ENST00000413244	gb|DA259417 BRCAN2 Homo sapiens cDNA clone BRCAN2011163 5', mRNA sequence [DA259417]	0	0.186852	94.3672	1	0.0143511	7.55091	0.0768046	0	0	0	0	0	1	1	0	0	0	0	0	1	0
DATA	5295	33	47	gb|BC042802|tc|THC2613727	hs|chr13:107030882-107030941	0		947	4860	A_33_P3780286	LINC00460	BC042802	gb|Homo sapiens cDNA clone IMAGE:5284404. [BC042802]	0	0.136615	68.9955	1	0.0105879	5.57088	0.0775018	0	0	0	0	0	1	1	0	0	0	0	0	0	0
DATA	25762	158	14	ref|NM_001001952|ens|ENST00000333976|gb|BC136927|gb|BC136925	hs|chr11:55587982-55588041	0		876	21269	A_33_P3224535	OR5D18	NM_001001952	ref|Homo sapiens olfactory receptor, family 5, subfamily D, member 18 (OR5D18), mRNA [NM_001001952]	0	0.143657	72.5519	1	0.0111668	5.87545	0.0777323	0	0	0	0	0	1	1	0	0	0	0	0	0	0
DATA	5359	33	111	ens|ENST00000414008|ens|ENST00000432333|ens|ENST00000411898|ens|ENST00000413624	hs|chr6:31168340-31168281	0		118	4970	A_21_P0004745	XLOC_005678	ENST00000414008	Unknown	0	0.119897	60.5522	1	0.00932887	4.90843	0.0778075	0	0	0	0	0	1	1	0	0	0	0	0	0	0
DATA	2005	13	37	gb|DB454403|linc|TCONS_00004063	hs|chr2:238854670-238854729	0		276	1934	A_21_P0002376	XLOC_001913	DB454403	gb|DB454403 RIKEN full-length enriched human cDNA library, testis Homo sapiens cDNA clone H013065G07 5', mRNA sequence [DB454403]	0	0.140959	71.1893	1	0.0110193	5.79783	0.0781736	0	0	1	0	1	1	1	0	0	1	0	1	0	0
DATA	31841	195	25	ens|ENST00000439014|tc|THC2682112|linc|TCONS_00015763	hs|chr9:132201194-132201253	0		596	26275	A_21_P0006058	XLOC_007586	ENST00000439014	tc|ALU2_HUMAN (P39189) Alu subfamily SB sequence contamination warning entry, partial (11%) [THC2682112]	0	0.13633	68.8518	1	0.0107252	5.64311	0.0786706	0	0	0	0	0	1	1	0	0	0	0	0	0	0
DATA	21131	129	139	gb|BC032910|gb|BC032909|tc|THC2602463|linc|TCONS_00009279	hs|chr5:60920443-60920384	0		1046	17841	A_21_P0003935	XLOC_004842	BC032910	linc|BROAD Institute lincRNA (XLOC_004842), lincRNA [TCONS_00009279]	0	0.126663	63.9695	1	0.0100595	5.29287	0.0794194	0	0	0	0	0	1	1	0	0	0	0	0	0	0
DATA	4572	28	144	linc|TCONS_l2_00001506|linc|TCONS_l2_00001505	hs|chr1:146853630-146853571	0		3081	4187	A_21_P0010652	XLOC_l2_001097	TCONS_l2_00001506	linc|BROAD Institute lincRNA (XLOC_l2_001097), lincRNA [TCONS_l2_00001506]	0	0.251291	126.911	1	0.0200388	10.5435	0.0797434	0	0	0	0	0	1	1	0	0	0	0	0	1	0
DATA	1536	10	60	ens|ENST00000528119|tc|THC2661193|linc|TCONS_00019876	hs|chr11:29644417-29644476	0		293	1370	A_21_P0007434	XLOC_009097	ENST00000528119	linc|BROAD Institute lincRNA (XLOC_009097), lincRNA [TCONS_00019876]	0	0.125404	63.3336	1	0.0100147	5.26928	0.0798594	0	0	0	0	1	1	1	0	0	0	0	0	0	0
DATA	21578	132	94	linc|TCONS_00019684	hs|chr11:69160079-69160020	0		913	18040	A_21_P0007366	XLOC_009484	TCONS_00019684	linc|BROAD Institute lincRNA (XLOC_009484), lincRNA [TCONS_00019684]	0	0.106018	53.5431	1	0.00857604	4.51232	0.080892	0	0	0	0	0	1	1	0	0	0	0	0	0	0
DATA	32431	198	123		unmapped	0		0	26685	A_33_P3322730	A_33_P3322730	A_33_P3322730	Unknown	0	0.114207	57.6787	1	0.00926587	4.87528	0.0811322	0	0	0	0	0	1	1	0	0	0	0	0	0	0
DATA	148	1	148	linc|TCONS_00003825|linc|TCONS_00003826|linc|TCONS_00004877	hs|chr2:118802258-118802317	0		122	291	A_21_P0002274	XLOC_001637	TCONS_00003825	linc|BROAD Institute lincRNA (XLOC_001637), lincRNA [TCONS_00003825]	0	0.537388	271.4	1	0.0437797	23.0349	0.0814676	0	0	0	0	1	1	1	0	0	0	0	1	1	0
DATA	19717	121	37	ref|NM_032563|ens|ENST00000368787|gb|AB048288|tc|THC2481277	hs|chr1:152552017-152551958	0		452	16639	A_23_P115519	LCE3D	NM_032563	ref|Homo sapiens late cornified envelope 3D (LCE3D), mRNA [NM_032563]	0	0.12773	64.5084	1	0.0104275	5.48648	0.0816369	0	0	0	0	0	1	1	0	0	0	0	0	0	0
DATA	19151	117	127	ref|NM_001010904|ens|ENST00000371197|gb|AK126371|tc|NP1245750	hs|chr6:49494542-49494601	0		894	16249	A_33_P3349265	GLYATL3	NM_001010904	ref|Homo sapiens glycine-N-acyltransferase-like 3 (GLYATL3), mRNA [NM_001010904]	0	0.116006	58.5873	1	0.00956297	5.0316	0.082435	0	0	0	0	0	1	1	0	0	0	0	0	0	0
DATA	32502	199	30	ref|NM_024337|ens|ENST00000302006|gb|AY335938|gb|BC029160	hs|chr5:3601438-3601497	0		1778	26804	A_33_P3336257	IRX1	NM_024337	ref|Homo sapiens iroquois homeobox 1 (IRX1), mRNA [NM_024337]	0	0.126901	64.0896	1	0.0104669	5.50723	0.0824811	0	0	0	0	0	1	1	0	0	0	0	0	0	0
DATA	23503	144	51		hs|chr18:001176905-001176846	0		0	19524	A_33_P3245131	A_33_P3245131	A_33_P3245131	Unknown	0	0.114823	57.9898	1	0.0094886	4.99247	0.0826368	0	0	0	0	0	1	1	0	0	0	0	0	0	0
DATA	639	4	147	linc|TCONS_00006129	hs|chr3:97693889-97693948	0		213	599	A_21_P0002999	XLOC_002731	TCONS_00006129	linc|BROAD Institute lincRNA (XLOC_002731), lincRNA [TCONS_00006129]	0	0.117683	59.4341	1	0.00973033	5.11966	0.0826827	0	0	0	0	1	1	1	0	0	0	0	1	0	0
DATA	9513	59	1	ref|NM_134266|ens|ENST00000309536|ens|ENST00000522181|gb|AJ413230	hs|chr8:92365201-92374616	0		1529	8302	A_32_P381593	SLC26A7	NM_134266	ref|Homo sapiens solute carrier family 26, member 7 (SLC26A7), transcript variant 2, mRNA [NM_134266]	0	0.132037	66.6834	1	0.0109333	5.75259	0.0828046	0	0	0	0	1	1	1	0	0	0	0	1	0	0
DATA	23757	145	141	ref|NM_002259|ref|NM_213658|ref|NM_213657|ref|NM_007328	hs|chr12:10598822-10598763	0		1243	19925	A_23_P151046	KLRC1	NM_002259	ref|Homo sapiens killer cell lectin-like receptor subfamily C, member 1 (KLRC1), transcript variant 1, mRNA [NM_002259]	0	0.203005	102.525	1	0.0168111	8.84525	0.0828114	0	0	0	0	0	1	1	0	0	0	0	0	1	0
DATA	24513	150	77	ens|ENST00000506299|linc|TCONS_00009351	hs|chr5:10138082-10138141	0		547	20336	A_21_P0003970	XLOC_004291	ENST00000506299	linc|BROAD Institute lincRNA (XLOC_004291), lincRNA [TCONS_00009351]	0	0.102398	51.7149	1	0.00855351	4.50047	0.0835316	0	0	0	0	0	1	1	0	0	0	0	0	0	0
DATA	2727	17	103	ref|NM_006898|ens|ENST00000410016|ens|ENST00000468418|gb|BC005124	hs|chr2:177037727-177037786	0		2199	2666	A_23_P323180	HOXD3	NM_006898	ref|Homo sapiens homeobox D3 (HOXD3), mRNA [NM_006898]	0	0.109079	55.0891	1	0.00920724	4.84443	0.0844086	0	0	0	0	0	1	1	0	0	0	0	0	0	0
DATA	5362	33	114	gb|AK056484|linc|TCONS_l2_00025735|linc|TCONS_l2_00027077	hs|chr7:26537355-26537414	0		1974	4976	A_19_P00803209	LOC441204	AK056484	linc|BROAD Institute lincRNA (XLOC_l2_013314), lincRNA [TCONS_l2_00025735]	0	0.110755	55.9351	1	0.00938468	4.93779	0.0847339	0	0	0	0	0	1	1	0	0	0	0	0	0	0
DATA	31348	192	24	ref|NR_033933|ref|NR_024074|ens|ENST00000512626|ens|ENST00000510574	hs|chr15:30433263-30433322	0		821	25752	A_21_P0011355	LOC653075	NR_033933	ref|Homo sapiens golgin A8 family, member A pseudogene (LOC653075), non-coding RNA [NR_033933]	0	0.29687	149.93	1	0.0252351	13.2776	0.0850037	0	0	0	0	0	1	1	0	0	0	0	0	1	0
DATA	2116	13	148	ens|ENST00000553944|tc|THC2728144|linc|TCONS_00022542	hs|chr14:69448206-69448265	0		410	2145	A_21_P0008352	XLOC_010859	ENST00000553944	tc|Q21RF1_9BURK (Q21RF1) Biotin--acetyl-CoA-carboxylase ligase, partial (6%) [THC2728144]	0	0.221889	112.062	1	0.0191805	10.0919	0.0864418	0	0	0	0	0	1	1	0	0	0	0	0	1	0
DATA	34786	213	18	linc|TCONS_00012047	hs|chr6:2791204-2791145	0		774	28588	A_21_P0004990	XLOC_005579	TCONS_00012047	linc|BROAD Institute lincRNA (XLOC_005579), lincRNA [TCONS_00012047]	0	0.127455	64.3694	1	0.0110261	5.80143	0.0865096	0	0	0	0	0	1	1	0	0	0	0	0	0	0
DATA	2891	18	103	tc|NP511279	hs|chr6:029230606-029230547	0		752	2667	A_33_P3343350	NP511279	NP511279	tc|GB|AB065682.1|BAC05905.1 seven transmembrane helix receptor [Homo sapiens] [NP511279]	0	0.106404	53.7376	1	0.00921336	4.84765	0.0865888	0	0	0	0	0	1	1	0	0	0	0	0	0	0
DATA	20792	127	128	ens|ENST00000450848|ens|ENST00000438505|ens|ENST00000419786|gb|BC038548	hs|chr2:195241958-195242017	0		432	17550	A_21_P0012034	XLOC_l2_007693	ENST00000450848	Unknown	0	0.110217	55.6637	1	0.0095671	5.03377	0.0868022	0	0	0	0	0	1	1	0	0	0	0	0	0	0
DATA	2436	15	140	linc|TCONS_00012007	hs|chr6:159803762-159814275	0		254	2440	A_21_P0004965	XLOC_005523	TCONS_00012007	linc|BROAD Institute lincRNA (XLOC_005523), lincRNA [TCONS_00012007]	0	0.112962	57.0498	1	0.00984397	5.17945	0.0871443	0	0	0	0	0	1	1	0	0	0	0	0	0	0
DATA	18311	112	107	ref|NM_001142770|ref|NM_001142769|ens|ENST00000414367|gb|EU718481	hs|chr10:55568511-55568452	0		5743	15420	A_33_P3258239	PCDH15	NM_001142770	ref|Homo sapiens protocadherin-related 15 (PCDH15), transcript variant J, mRNA [NM_001142770]	0	0.101552	51.2873	1	0.00890702	4.68647	0.0877091	0	0	0	0	1	1	1	0	0	0	0	0	0	0
DATA	717	5	61	linc|TCONS_00009151	hs|chr4:157555915-157545959	0		131	745	A_21_P0003905	XLOC_004135	TCONS_00009151	linc|BROAD Institute lincRNA (XLOC_004135), lincRNA [TCONS_00009151]	0	0.254662	128.613	1	0.0223734	11.7719	0.0878553	0	0	0	0	1	1	1	0	0	0	0	1	1	0
DATA	23825	146	45	linc|TCONS_00006712	hs|chr3:179245550-179243747	0		22	19778	A_21_P0003192	XLOC_003338	TCONS_00006712	linc|BROAD Institute lincRNA (XLOC_003338), lincRNA [TCONS_00006712]	0	0.110449	55.781	1	0.0097869	5.14942	0.0886097	0	0	0	0	0	1	1	0	0	0	0	0	0	0
DATA	9620	59	108	ens|ENST00000508135|linc|TCONS_00007538	hs|chr4:58590736-58590795	0		2586	8477	A_21_P0003369	XLOC_003549	ENST00000508135	linc|BROAD Institute lincRNA (XLOC_003549), lincRNA [TCONS_00007538]	0	0.104028	52.5378	1	0.00922308	4.85277	0.0886598	0	0	0	0	0	1	1	0	0	0	0	0	0	0
DATA	25649	157	65	ens|ENST00000413302|ens|ENST00000336296|gb|AB002058|tc|THC2476360	hs|chr22:21382322-21382381	0		2889	21348	A_23_P355980	P2RX6	ENST00000413302	ens|purinergic receptor P2X, ligand-gated ion channel, 6 [Source:HGNC Symbol;Acc:8538] [ENST00000413302]	0	0.0972338	49.1066	1	0.00883979	4.65109	0.0909127	0	0	0	0	0	1	1	0	0	0	0	0	0	0
DATA	3567	22	123	linc|TCONS_00004715	hs|chr2:22422024-22422083	0		212	3289	A_21_P0002578	XLOC_001391	TCONS_00004715	linc|BROAD Institute lincRNA (XLOC_001391), lincRNA [TCONS_00004715]	0	0.104901	52.9789	1	0.0095517	5.02567	0.0910542	0	0	0	0	0	1	1	0	0	0	0	0	0	0
DATA	1671	11	31	linc|TCONS_00014759	hs|chr8:74794634-74794693	0		1195	1622	A_21_P0005720	XLOC_006844	TCONS_00014759	linc|BROAD Institute lincRNA (XLOC_006844), lincRNA [TCONS_00014759]	0	0.425133	214.708	1	0.038716	20.3706	0.0910679	0	0	0	0	0	1	1	0	0	0	0	0	1	0
DATA	27725	170	9	linc|TCONS_00029143	hs|chr21:40452759-40452700	0		154	22856	A_21_P0010285	XLOC_014083	TCONS_00029143	linc|BROAD Institute lincRNA (XLOC_014083), lincRNA [TCONS_00029143]	0	0.122307	61.7695	1	0.0112042	5.89515	0.0916072	0	0	0	0	0	1	1	0	0	0	0	0	0	0
DATA	29543	181	23	linc|TCONS_00028716	hs|chr20:58660668-58660609	0		1951	24455	A_19_P00803494	XLOC_013825	TCONS_00028716	linc|BROAD Institute lincRNA (XLOC_013825), lincRNA [TCONS_00028716]	0	0.203083	102.564	1	0.0186755	9.82621	0.09196	0	0	0	0	0	1	1	0	0	0	0	0	1	0
DATA	22487	138	19	ref|NM_003830|ens|ENST00000429354|ens|ENST00000222107|gb|DQ892433	hs|chr19:52115603-52115544	0		1675	18712	A_24_P48539	SIGLEC5	NM_003830	ref|Homo sapiens sialic acid binding Ig-like lectin 5 (SIGLEC5), mRNA [NM_003830]	0	0.120639	60.9268	1	0.0111113	5.84628	0.0921044	0	0	0	0	0	1	1	0	0	0	0	0	0	0
DATA	740	5	84	linc|TCONS_00012359	hs|chr6:166471895-166471836	0		658	788	A_21_P0005086	XLOC_005919	TCONS_00012359	linc|BROAD Institute lincRNA (XLOC_005919), lincRNA [TCONS_00012359]	0	0.100797	50.9061	1	0.00928612	4.88594	0.092127	0	0	0	0	1	1	1	0	0	0	0	1	0	0
DATA	2492	16	32	tc|THC2770731	hs|chr16:080252048-080251989	0		484	2239	A_33_P3361287	THC2770731	THC2770731	Unknown	0	0.121252	61.2368	1	0.0111811	5.88297	0.0922132	0	0	0	0	0	1	1	0	0	0	0	0	0	0
DATA	23151	142	27	ref|NR_024061|ens|ENST00000381800|gb|AY037867|tc|THC2544977	hs|chr12:12509354-12509295	0		525	19223	A_32_P198810	LOH12CR2	NR_024061	ref|Homo sapiens loss of heterozygosity, 12, chromosomal region 2 (LOH12CR2), non-coding RNA [NR_024061]	0	0.252377	127.459	1	0.0232951	12.2568	0.092303	0	0	0	0	0	1	1	0	0	0	0	0	1	0
DATA	254	2	90	linc|TCONS_l2_00017177|linc|TCONS_l2_00017176	hs|chr21:26757889-26757830	0		1297	176	A_21_P0012192	XLOC_l2_009172	TCONS_l2_00017177	linc|BROAD Institute lincRNA (XLOC_l2_009172), lincRNA [TCONS_l2_00017177]	0	0.098677	49.8355	1	0.0091784	4.82926	0.0930146	0	0	0	0	1	1	1	0	0	0	0	1	0	0
DATA	31800	194	148	ens|ENST00000409570	hs|chr7:29986874-29986815	0		475	26212	A_33_P3381443	SCRN1	ENST00000409570	ens|secernin 1 [Source:HGNC Symbol;Acc:22192] [ENST00000409570]	0	0.111553	56.3385	1	0.0103995	5.47174	0.0932243	0	0	0	0	0	1	1	0	0	0	0	0	0	0
DATA	426	3	98	ens|ENST00000355500|gb|AK127155|tc|THC2487562	hs|chr11:36291254-36291195	0		2317	506	A_33_P3483909	ENST00000355500	ENST00000355500	ens|chromosome 11 open reading frame 55 [Source:HGNC Symbol;Acc:23262] [ENST00000355500]	0	0.0979292	49.4578	1	0.00913426	4.80603	0.0932741	0	0	0	0	1	1	1	0	0	0	0	1	0	0
DATA	18835	115	139	ref|NM_020318|gb|AJ278348|gb|AF342989|gb|AB209369	hs|chr1:176811764-176811823	0		6713	16003	A_23_P23873	PAPPA2	NM_020318	ref|Homo sapiens pappalysin 2 (PAPPA2), transcript variant 1, mRNA [NM_020318]	0	0.211763	106.948	1	0.0197576	10.3956	0.0933008	0	0	0	0	0	1	1	0	0	0	0	0	1	0
DATA	32379	198	71	ref|NM_001136566|ens|ENST00000381882|ens|ENST00000402452|ens|ENST00000409241	hs|chr20:1224731-1224790	0		1317	26606	A_23_P91317	RAD21L1	NM_001136566	ref|Homo sapiens RAD21-like 1 (S. pombe) (RAD21L1), mRNA [NM_001136566]	0	0.0915474	46.2347	1	0.00855167	4.4995	0.0934126	0	0	0	0	0	1	1	0	0	0	0	0	0	0
DATA	21440	131	120	ref|NR_001298|ens|ENST00000437183|ens|ENST00000411500|gb|U33547	hs|chr6:32525925-32525866	0		225	18084	A_24_P169013	HLA-DRB6	NR_001298	ref|Homo sapiens major histocompatibility complex, class II, DR beta 6 (pseudogene) (HLA-DRB6), non-coding RNA [NR_001298]	0	0.241579	122.006	1	0.0225764	11.8787	0.0934535	0	0	0	0	0	1	1	0	0	0	0	0	1	0
DATA	6654	41	94	ens|ENST00000355691|gb|AB208828	hs|chrX:77267846-77267905	0		4984	6040	A_33_P3210880	ATP7A	ENST00000355691	ens|ATPase, Cu++ transporting, alpha polypeptide [Source:HGNC Symbol;Acc:869] [ENST00000355691]	0	0.119419	60.311	1	0.0112241	5.90562	0.0939893	0	0	0	0	0	1	1	0	0	0	0	0	1	0
DATA	4826	30	70	linc|TCONS_l2_00021491|linc|TCONS_l2_00021492|linc|TCONS_l2_00021490	hs|chr4:190700574-190700515	0		1791	4339	A_21_P0012705	XLOC_l2_011424	TCONS_l2_00021491	linc|BROAD Institute lincRNA (XLOC_l2_011424), lincRNA [TCONS_l2_00021491]	0	0.101653	51.3383	1	0.00961771	5.0604	0.0946135	0	0	0	0	0	1	1	0	0	0	0	0	0	0
DATA	537	4	45	ref|NM_153708|ens|ENST00000312295|gb|BC034744|gb|BC065202	hs|chr3:186919126-186919185	0		2089	404	A_32_P528967	RTP1	NM_153708	ref|Homo sapiens receptor (chemosensory) transporter protein 1 (RTP1), mRNA [NM_153708]	0	0.120172	60.691	1	0.011377	5.98606	0.0946729	0	0	0	0	1	1	1	0	0	0	0	1	1	0
DATA	5131	32	47	gb|AA496144|tc|THC2667977	hs|chr19:43864916-43864857	0		429	4588	A_33_P3272010	AA496144	AA496144	gb|zv51g10.r1 Soares_testis_NHT Homo sapiens cDNA clone IMAGE:757218 5', mRNA sequence [AA496144]	0	0.191556	96.7429	1	0.01821	9.5813	0.0950636	0	0	0	0	0	1	1	0	0	0	0	0	1	0
DATA	2184	14	52	linc|TCONS_00023044|linc|TCONS_00022613	hs|chr14:95796298-95796357	0		790	1964	A_21_P0008522	XLOC_010915	TCONS_00023044	linc|BROAD Institute lincRNA (XLOC_010915), lincRNA [TCONS_00023044]	0	0.227453	114.872	1	0.0217784	11.4588	0.0957486	0	0	0	0	1	1	1	0	0	0	0	0	1	0
DATA	4892	30	136	linc|TCONS_00014665	hs|chr8:31133293-31179420	0		192	4460	A_21_P0005680	XLOC_006764	TCONS_00014665	linc|BROAD Institute lincRNA (XLOC_006764), lincRNA [TCONS_00014665]	0	0.996824	503.432	1	0.0955703	50.2847	0.0958748	0	0	0	0	0	1	1	0	0	0	0	0	1	1
DATA	19253	118	65	tc|THC2656487|linc|TCONS_00001493|linc|TCONS_00002381|linc|TCONS_00001492	hs|chr1:050783069-050783010	0		365	16152	A_21_P0001729	XLOC_000832	THC2656487	linc|BROAD Institute lincRNA (XLOC_000832), lincRNA [TCONS_00001493]	0	0.215527	108.849	1	0.0207813	10.9342	0.096421	0	0	0	0	0	1	1	0	0	0	0	0	1	0
DATA	29596	181	76	linc|TCONS_00014790	hs|chr8:86446749-86446808	0		232	24542	A_21_P0005733	XLOC_006865	TCONS_00014790	linc|BROAD Institute lincRNA (XLOC_006865), lincRNA [TCONS_00014790]	0	0.0874639	44.1724	1	0.00847228	4.45773	0.096866	0	0	0	0	0	1	1	0	0	0	0	0	0	0
DATA	30539	187	35	ref|NR_040108|gb|BC020886|gb|AK097110|tc|NP1143464	hs|chr4:185263005-185262946	0		1056	25250	A_33_P3747204	LOC728175	NR_040108	ref|Homo sapiens uncharacterized LOC728175 (LOC728175), non-coding RNA [NR_040108]	0	0.144072	72.7614	1	0.0139677	7.34917	0.0969497	0	0	0	0	0	1	1	0	0	0	0	0	1	0
DATA	13575	83	127	ref|NM_001142285|ens|ENST00000440692	hs|chr10:79816075-79816134	0		2318	11737	A_19_P00804723	RPS24	NM_001142285	ref|Homo sapiens ribosomal protein S24 (RPS24), transcript variant d, mRNA [NM_001142285]	0	0.241807	122.121	1	0.023512	12.3709	0.0972343	0	0	0	0	0	1	1	0	0	0	0	0	1	0
DATA	32825	201	25	ref|NM_176821|ens|ENST00000328600|gb|AY154465|gb|AY489192	hs|chr11:7981537-7981478	0		1638	27045	A_23_P403488	NLRP10	NM_176821	ref|Homo sapiens NLR family, pyrin domain containing 10 (NLRP10), mRNA [NM_176821]	0	0.110128	55.6186	1	0.0107229	5.64191	0.0973679	0	0	0	0	0	1	1	0	0	0	0	0	0	0
DATA	33812	207	28	ref|NM_006138|ref|NM_001031809|ref|NM_001031666|ens|ENST00000534744	hs|chr11:59834507-59834566	0		562	27839	A_23_P161909	MS4A3	NM_006138	ref|Homo sapiens membrane-spanning 4-domains, subfamily A, member 3 (hematopoietic cell-specific) (MS4A3), transcript variant 1, mRNA [NM_006138]	0	0.108571	54.8321	1	0.0105727	5.56287	0.0973807	0	0	0	0	0	1	1	0	0	0	0	0	0	0
DATA	1163	8	15	ref|NM_207163|ens|ENST00000332074|ens|ENST00000444702|ens|ENST00000458573	hs|chr7:123303161-123303220	0		1677	973	A_24_P249253	LMOD2	NM_207163	ref|Homo sapiens leiomodin 2 (cardiac) (LMOD2), mRNA [NM_207163]	0	0.138464	69.9294	1	0.0134883	7.09691	0.0974134	0	0	0	0	0	1	1	0	0	0	0	0	1	0
DATA	22033	135	57	linc|TCONS_00004464	hs|chr2:143628367-143628158	0		269	18518	A_21_P0002510	XLOC_002342	TCONS_00004464	linc|BROAD Institute lincRNA (XLOC_002342), lincRNA [TCONS_00004464]	0	0.0947379	47.846	1	0.00929012	4.88804	0.0980613	0	0	0	0	0	1	1	0	0	0	0	0	0	0
DATA	26305	161	65	ref|XR_110539|ref|XR_132980	hs|chr11:134056045-134056104	0		317	21866	A_21_P0014613	LOC100507510	XR_110539	ref|PREDICTED: Homo sapiens hypothetical LOC100507510 (LOC100507510), miscRNA [XR_110539]	0	0.089372	45.1361	1	0.00882136	4.6414	0.0987039	0	0	0	0	0	1	1	0	0	0	0	0	0	0
DATA	26987	165	91	ens|ENST00000432163|gb|BC037254|gb|BC045661|gb|BC047650	hs|chr3:27872595-27872536	0		2616	22443	A_21_P0002713	XLOC_003071	ENST00000432163	Unknown	0	0.085059	42.9579	1	0.00840807	4.42394	0.0988499	0	0	0	0	0	1	1	0	0	0	0	0	0	0
DATA	5648	35	72	linc|TCONS_00014958	hs|chr8:29369412-29369353	0		103	5182	A_21_P0005812	XLOC_007037	TCONS_00014958	linc|BROAD Institute lincRNA (XLOC_007037), lincRNA [TCONS_00014958]	0	0.0965264	48.7493	1	0.00954961	5.02457	0.0989326	0	0	0	0	0	1	1	0	0	0	0	0	0	0
DATA	3033	19	81	ens|ENST00000480919|ens|ENST00000462565|gb|BX113857|tc|THC2696721	hs|chr7:145372-145313	0		58	2917	A_21_P0005592	XLOC_006326	ENST00000480919	gb|BX113857 Soares fetal liver spleen 1NFLS Homo sapiens cDNA clone IMAGp998E2388, mRNA sequence [BX113857]	0	0.425636	214.961	1	0.0421711	22.1885	0.099078	0	0	0	0	0	1	1	0	0	0	0	0	1	0
DATA	2011	13	43	ref|NM_004983|gb|FV121499|gb|U52152|tc|THC2479675	hs|chr1:160058613-160058672	0		2429	1946	A_23_P379601	KCNJ9	NM_004983	ref|Homo sapiens potassium inwardly-rectifying channel, subfamily J, member 9 (KCNJ9), mRNA [NM_004983]	0	0.108583	54.8384	1	0.0107835	5.67379	0.099311	0	0	0	0	0	1	1	0	0	0	0	0	0	0
DATA	5296	33	48	ref|NM_033064|ens|ENST00000357694|ens|ENST00000539301|ens|ENST00000301260	hs|chr19:3907859-3908266	0		915	4862	A_24_P40094	ATCAY	NM_033064	ref|Homo sapiens ataxia, cerebellar, Cayman type (ATCAY), mRNA [NM_033064]	0	0.559554	282.595	1	0.0556093	29.2591	0.0993815	0	0	0	0	0	1	1	0	0	0	0	0	1	1
DATA	365	3	37	linc|TCONS_00018616	hs|chr10:119589988-119586602	0		679	387	A_21_P0007022	XLOC_008963	TCONS_00018616	linc|BROAD Institute lincRNA (XLOC_008963), lincRNA [TCONS_00018616]	0	0.10984	55.473	1	0.0109632	5.76835	0.0998112	0	0	0	0	1	1	1	0	0	0	0	1	0	0
DATA	601	4	109	ens|ENST00000424953|linc|TCONS_l2_00002080	hs|chr1:74165461-74165520	0		53	528	A_21_P0010708	XLOC_l2_000267	ENST00000424953	linc|BROAD Institute lincRNA (XLOC_l2_000267), lincRNA [TCONS_l2_00002080]	0	0.110923	56.0202	1	0.0110802	5.82992	0.0998912	0	0	0	0	1	1	1	0	0	0	0	1	1	0
DATA	23096	141	136	linc|TCONS_00004414	hs|chr2:114727135-114727076	0		1277	19398	A_19_P00316778	XLOC_002286	TCONS_00004414	linc|BROAD Institute lincRNA (XLOC_002286), lincRNA [TCONS_00004414]	0	0.511096	258.122	1	0.0510612	26.8661	0.0999052	0	0	0	0	0	1	1	0	0	0	0	0	1	1
DATA	2157	14	25	ref|NR_038423|gb|BC048126|tc|THC2616249|tc|THC2687980	hs|chr1:146854081-146854022	0		3205	1913	A_21_P0000795	LOC100289211	NR_038423	ref|Homo sapiens uncharacterized LOC100289211 (LOC100289211), non-coding RNA [NR_038423]	0	0.20347	102.76	1	0.0203356	10.6997	0.099944	0	0	0	0	0	1	1	0	0	0	0	0	1	0
DATA	248	2	84	ens|ENST00000443508|ref|XR_109374|ref|XR_111674|ref|XR_109376	hs|chr17:20832987-20833046	0		863	164	A_21_P0009162	XLOC_012139	ENST00000443508	ref|PREDICTED: Homo sapiens hypothetical LOC100507263, transcript variant 1 (LOC100507263), miscRNA [XR_109374]	0	0.113332	57.2365	1	0.0113271	5.9598	0.0999465	0	0	0	0	1	1	1	0	0	0	0	1	1	0
DATA	2424	15	128	linc|TCONS_00008637	hs|chr4:162164148-162164089	0		508	2417	A_21_P0003791	XLOC_004142	TCONS_00008637	linc|BROAD Institute lincRNA (XLOC_004142), lincRNA [TCONS_00008637]	0	0.0954954	48.2286	1	0.00959527	5.04859	0.100479	0	0	0	0	0	1	1	0	0	0	0	0	0	0
DATA	22862	140	66	gb|BX537548|tc|THC2651204|linc|TCONS_00006646|linc|TCONS_00006645	hs|chr3:127199633-127199574	0		2977	19036	A_21_P0003168	XLOC_003240	BX537548	tc|Q37NU8_RHOPA (Q37NU8) Binding-protein-dependent transport systems inner membrane component:Substrate-binding region of ABC-type glycine betaine transport system, partial (5%) [THC2651204]	0	0.0882458	44.5673	1	0.00888462	4.67468	0.10068	0	0	0	0	0	1	1	0	0	0	0	0	0	0
DATA	14017	86	77	ens|ENST00000436078|gb|AK056252|ens|ENST00000434309|tc|THC2628588	hs|chr3:177613551-177614397	0		282	11922	A_21_P0002808	XLOC_002934	ENST00000436078	tc|ALU1_HUMAN (P39188) Alu subfamily J sequence contamination warning entry, partial (13%) [THC2628588]	0	0.0886852	44.7892	1	0.0090291	4.7507	0.101811	0	0	0	0	0	1	1	0	0	0	0	0	0	0
DATA	406	3	78	ref|NR_033879|gb|BC047542|tc|THC2605985	hs|chr2:231849182-231849123	0		3409	468	A_33_P3726064	LOC348761	NR_033879	ref|Homo sapiens uncharacterized LOC348761 (LOC348761), non-coding RNA [NR_033879]	0	0.0922303	46.5796	1	0.00940879	4.95048	0.102014	0	0	0	0	1	1	1	0	0	0	0	1	0	0
DATA	34667	212	63	ref|NM_198281|ens|ENST00000333209|gb|AB095947|gb|AK091461	hs|chr4:90166242-90166183	0		5538	28401	A_24_P76649	GPRIN3	NM_198281	ref|Homo sapiens GPRIN family member 3 (GPRIN3), mRNA [NM_198281]	0	0.0862205	43.5445	1	0.00879598	4.62804	0.102017	0	0	0	0	0	1	1	0	0	0	0	0	0	0
DATA	15829	97	85	ens|ENST00000416173|linc|TCONS_00003209	hs|chr2:15026830-15026771	0		407	13514	A_21_P0002018	XLOC_001993	ENST00000416173	linc|BROAD Institute lincRNA (XLOC_001993), lincRNA [TCONS_00003209]	0	0.0865502	43.711	1	0.00883012	4.64601	0.102023	0	0	0	0	0	1	1	0	0	0	0	0	0	0
DATA	24350	149	78	ref|NM_002430|ens|ENST00000302326|gb|X82209|tc|THC2718798	hs|chr22:28145250-28145191	0		6570	20337	A_23_P6381	MN1	NM_002430	ref|Homo sapiens meningioma (disrupted in balanced translocation) 1 (MN1), mRNA [NM_002430]	0	0.122791	62.0138	1	0.012528	6.59165	0.102027	0	0	0	0	0	1	1	0	0	0	0	0	1	0
DATA	26989	165	93	gb|CR622290|linc|TCONS_00025182	hs|chr17:47977943-47978002	0		1501	22446	A_21_P0009170	XLOC_012236	CR622290	gb|full-length cDNA clone CS0DI028YN04 of Placenta Cot 25-normalized of Homo sapiens (human) [CR622290]	0	0.082138	41.4827	1	0.00841936	4.42988	0.102503	0	0	0	0	0	1	1	0	0	0	0	0	0	0
DATA	699	5	43	linc|TCONS_00014838	hs|chr8:117627458-117627517	0		575	709	A_21_P0005755	XLOC_006905	TCONS_00014838	linc|BROAD Institute lincRNA (XLOC_006905), lincRNA [TCONS_00014838]	0	0.104131	52.5902	1	0.0107503	5.6563	0.103237	0	0	0	0	1	1	1	0	0	0	0	1	0	0
DATA	22677	139	45	ens|ENST00000390629|ens|ENST00000390630|ens|ENST00000390616|ens|ENST00000455737	hs|chr14:107083360-107083301	0		388	19007	A_24_P813550	ENST00000390629	ENST00000390629	ens|immunoglobulin heavy variable 4-59 [Source:HGNC Symbol;Acc:5654] [ENST00000390629]	0	0.0954217	48.1914	1	0.00986002	5.18789	0.103331	0	0	0	0	0	1	1	0	0	0	0	0	0	0
DATA	9619	59	107	linc|TCONS_l2_00022559	hs|chr5:142125134-142125193	0		514	8476	A_21_P0012853	XLOC_l2_011798	TCONS_l2_00022559	linc|BROAD Institute lincRNA (XLOC_l2_011798), lincRNA [TCONS_l2_00022559]	0	0.088904	44.8997	1	0.00920443	4.84295	0.103532	0	0	0	0	0	1	1	0	0	0	0	0	0	0
DATA	32733	200	97	linc|TCONS_00014986	hs|chr8:40810882-40810823	0		97	26906	A_21_P0005826	XLOC_007066	TCONS_00014986	linc|BROAD Institute lincRNA (XLOC_007066), lincRNA [TCONS_00014986]	0	0.0812	41.0089	1	0.00844233	4.44197	0.10397	0	0	0	0	0	1	1	0	0	0	0	0	0	0
DATA	13525	83	77	ens|ENST00000299350|ens|ENST00000547771|ref|XM_001716650|ref|XM_001718908	hs|chr12:70352267-70352326	0		1000	11655	A_32_P424761	C12orf28	ENST00000299350	ens|chromosome 12 open reading frame 28 [Source:HGNC Symbol;Acc:26316] [ENST00000299350]	0	0.47504	239.912	1	0.0494069	25.9956	0.104006	0	0	0	0	0	1	1	0	0	0	0	0	1	1
DATA	1535	10	59	ref|NM_014004	hs|chr5:140774868-140774927	0		3385	1368	A_23_P390545	PCDHGA8	NM_014004	ref|Homo sapiens protocadherin gamma subfamily A, 8 (PCDHGA8), transcript variant 2, mRNA [NM_014004]	0	0.0964166	48.6939	1	0.0100558	5.29088	0.104295	0	0	0	0	0	1	1	0	0	0	0	0	0	0
DATA	7380	45	164	ref|NM_001105577|ens|ENST00000332715	hs|chr13:28562660-28562601	0		114	6694	A_33_P3307207	PRHOXNB	NM_001105577	ref|Homo sapiens parahox cluster neighbor (PRHOXNB), mRNA [NM_001105577]	0	0.0987666	49.8807	1	0.0103087	5.42397	0.104374	0	0	0	0	1	1	1	0	0	0	0	0	0	0
DATA	48708	297	164	gb|AY328030|tc|THC2631289	hs|chr5:12655648-12655707	0		1167	39672	A_33_P3826460	TAG	AY328030	gb|Homo sapiens TAG1 mRNA, complete sequence. [AY328030]	0	0.103391	52.2163	1	0.0108069	5.6861	0.104524	0	0	0	0	0	1	1	0	0	0	0	1	0	0
DATA	46248	282	164		hs|chr3:053155266-053155207	0		0	37614	A_33_P3311001	A_33_P3311001	A_33_P3311001	Unknown	0	0.102412	51.7216	1	0.0107729	5.66821	0.105192	0	0	0	0	0	1	1	0	0	0	0	1	0	0
DATA	28072	172	28	linc|TCONS_00014831	hs|chr8:109504747-109504806	0		70	23135	A_21_P0005749	XLOC_006901	TCONS_00014831	linc|BROAD Institute lincRNA (XLOC_006901), lincRNA [TCONS_00014831]	0	0.100297	50.6536	1	0.0105926	5.57334	0.105612	0	0	0	0	0	1	1	0	0	0	0	0	0	0
DATA	1990	13	22	ref|NR_027330|ens|ENST00000467238|gb|BC093748|gb|BC112141	hs|chr7:127637816-127637875	0		254	1907	A_24_P389285	C7orf54	NR_027330	ref|Homo sapiens chromosome 7 open reading frame 54 (C7orf54), non-coding RNA [NR_027330]	0	0.106988	54.0328	1	0.0113404	5.96682	0.105997	0	0	0	0	0	1	1	0	0	0	0	0	0	0
DATA	1507	10	31	ens|ENST00000441033|gb|BG698340|linc|TCONS_00000469	hs|chr1:9561445-9561386	0		413	1314	A_21_P0001099	XLOC_000699	ENST00000441033	gb|602658226F2 NCI_CGAP_Skn3 Homo sapiens cDNA clone IMAGE:4801470 5', mRNA sequence [BG698340]	0	0.105442	53.2519	1	0.0111777	5.8812	0.106008	0	0	0	0	0	1	1	0	0	0	0	0	0	0
DATA	22059	135	83	ens|ENST00000435643|gb|DB028315|linc|TCONS_00003085	hs|chr2:208081568-208081627	0		333	18558	A_19_P00321038	XLOC_001824	ENST00000435643	gb|DB028315 TESTI2 Homo sapiens cDNA clone TESTI2011177 5', mRNA sequence [DB028315]	0	0.0800056	40.4057	1	0.00856693	4.50753	0.107079	0	0	0	0	0	1	1	0	0	0	0	0	0	0
DATA	30397	186	57	ref|NR_033960|gb|AK092540|tc|THC2629889	hs|chr7:422630-422689	0		2031	25032	A_33_P3459345	LOC442497	NR_033960	ref|Homo sapiens uncharacterized LOC442497 (LOC442497), non-coding RNA [NR_033960]	0	0.0839937	42.4198	1	0.00903345	4.75299	0.107549	0	0	0	0	0	1	1	0	0	0	0	0	0	0
DATA	1529	10	53	ref|NM_025184|ens|ENST00000378056|ens|ENST00000441230|ens|ENST00000420999	hs|chrX:44101427-44101368	0		1309	1356	A_33_P3289576	EFHC2	NM_025184	ref|Homo sapiens EF-hand domain (C-terminal) containing 2 (EFHC2), mRNA [NM_025184]	0	0.0957771	48.3709	1	0.0103135	5.42647	0.107682	0	0	0	0	1	1	1	0	0	0	0	0	0	0
DATA	31768	194	116	ref|NM_001110359|ref|NM_001110360|ref|NM_001110361|ref|NM_001110358	hs|chr14:21024312-21024253	0		1186	26164	A_33_P3245883	RNASE9	NM_001110359	ref|Homo sapiens ribonuclease, RNase A family, 9 (non-active) (RNASE9), transcript variant 1, mRNA [NM_001110359]	0	0.0831673	42.0025	1	0.00896288	4.71586	0.107769	0	0	0	0	0	1	1	0	0	0	0	0	0	0
DATA	13458	83	10	ref|NM_144969|ref|NM_001146256|ens|ENST00000541184|ens|ENST00000373367	hs|chrX:74592357-74592298	0		1947	11547	A_23_P319633	ZDHHC15	NM_144969	ref|Homo sapiens zinc finger, DHHC-type containing 15 (ZDHHC15), transcript variant 1, mRNA [NM_144969]	0	0.254061	128.31	1	0.0273901	14.4114	0.107809	0	0	0	0	0	1	1	0	0	0	0	0	1	0
DATA	31965	195	149	ens|ENST00000455535|linc|TCONS_00011574	hs|chr6:139629066-139629007	0		243	26467	A_21_P0004780	XLOC_005855	ENST00000455535	linc|BROAD Institute lincRNA (XLOC_005855), lincRNA [TCONS_00011574]	0	0.09661	48.7916	1	0.0104184	5.48169	0.10784	0	0	0	0	0	1	1	0	0	0	0	0	0	0
DATA	1279	8	131	ens|ENST00000415226	hs|chr2:237203493-237203552	0		474	1191	A_33_P3316093	ENST00000415226	ENST00000415226	Unknown	0	0.0887043	44.7989	1	0.00958598	5.04371	0.108067	0	0	0	0	0	1	1	0	0	0	0	0	0	0
DATA	19911	122	67	ref|NM_001652|ens|ENST00000489786|gb|BC065275|gb|AL137716	hs|chr12:50370711-50370770	0		2442	16685	A_23_P502060	AQP6	NM_001652	ref|Homo sapiens aquaporin 6, kidney specific (AQP6), mRNA [NM_001652]	0	0.0830299	41.9331	1	0.00898374	4.72684	0.108199	0	0	0	0	0	1	1	0	0	0	0	0	0	0
DATA	821	6	1	ref|NM_175736|ref|NM_198900|ens|ENST00000335154|gb|AK095874	hs|chr12:50032708-50032649	0		10207	629	A_23_P379200	FMNL3	NM_175736	ref|Homo sapiens formin-like 3 (FMNL3), transcript variant 1, mRNA [NM_175736]	0	0.095461	48.2113	1	0.0103352	5.43791	0.108266	0	0	0	0	0	1	1	0	0	0	0	1	0	0
DATA	26868	164	136	ens|ENST00000487097|linc|TCONS_00005531	hs|chr3:64440446-64440505	0		502	22246	A_21_P0002746	XLOC_002685	ENST00000487097	linc|BROAD Institute lincRNA (XLOC_002685), lincRNA [TCONS_00005531]	0	0.145956	73.713	1	0.0158755	8.35297	0.108769	0	0	0	0	0	1	1	0	0	0	0	0	1	0
DATA	28583	175	47	ref|NR_002799|gb|AK123926|tc|THC2520738	hs|chr4:100873548-100873607	0		1912	23690	A_33_P3294583	LOC256880	NR_002799	ref|Homo sapiens uncharacterized LOC256880 (LOC256880), non-coding RNA [NR_002799]	0	0.175642	88.7057	1	0.0191056	10.0525	0.108775	0	0	0	0	0	1	1	0	0	0	0	0	1	0
DATA	48134	294	82	linc|TCONS_l2_00021371	hs|chr4:158850773-158850714	0		272	39039	A_21_P0012694	XLOC_l2_011327	TCONS_l2_00021371	linc|BROAD Institute lincRNA (XLOC_l2_011327), lincRNA [TCONS_l2_00021371]	0	0.0816157	41.2189	1	0.00888638	4.67561	0.108881	0	0	0	0	0	1	1	0	0	0	0	0	0	0
DATA	1082	7	98	ens|ENST00000512170|gb|DA311603|linc|TCONS_00007516	hs|chr4:38572230-38572289	0		437	1129	A_21_P0003353	XLOC_003512	ENST00000512170	gb|DA311603 BRHIP3 Homo sapiens cDNA clone BRHIP3000275 5', mRNA sequence [DA311603]	0	0.0839302	42.3878	1	0.00915675	4.81787	0.1091	0	0	0	0	0	1	1	0	0	0	0	0	0	0
DATA	26497	162	93	ref|NM_001137669|ens|ENST00000294854|ens|ENST00000443996|ens|ENST00000415960	hs|chr1:182522655-182523799	0		3153	21911	A_32_P355943	RGSL1	NM_001137669	ref|Homo sapiens regulator of G-protein signaling like 1 (RGSL1), mRNA [NM_001137669]	0	0.0771962	38.9869	1	0.0084322	4.43664	0.109231	0	0	0	0	0	1	1	0	0	0	0	0	0	0
DATA	7700	47	156	ref|NM_152399|ens|ENST00000394394|ens|ENST00000461198|ens|ENST00000337677	hs|chr4:122680578-122680519	0		1822	6953	A_33_P3390207	TMEM155	NM_152399	ref|Homo sapiens transmembrane protein 155 (TMEM155), mRNA [NM_152399]	0	0.155126	78.3441	1	0.0169655	8.92648	0.109366	0	0	0	0	0	1	1	0	0	0	0	0	1	0
DATA	26661	163	93	ref|NM_019043|ens|ENST00000376236|gb|AK303597|gb|AB085852	hs|chr10:26856519-26856578	0		2423	22173	A_23_P401700	APBB1IP	NM_019043	ref|Homo sapiens amyloid beta (A4) precursor protein-binding, family B, member 1 interacting protein (APBB1IP), mRNA [NM_019043]	0	0.0769542	38.8646	1	0.00842559	4.43316	0.109488	0	0	0	0	0	1	1	0	0	0	0	0	0	0
DATA	20320	124	148	gb|AK093987|tc|THC2613645|linc|TCONS_00040337_HOTTIP	hs|chr7:27242335-27242394	0		2176	17067	A_21_P0010498	HOTTIP	AK093987	tc|Q9G3M4_9BRYO (Q9G3M4) NADH dehydrogenase subunit 2 (Fragment), partial (4%) [THC2613645]	0	0.0953686	48.1646	1	0.010453	5.49987	0.109606	0	0	0	0	0	1	1	0	0	0	0	0	0	0
DATA	28638	175	102	ens|ENST00000484046|ens|ENST00000496491|gb|BG753571|tc|THC2672207	hs|chr3:149104273-149104332	0		392	23782	A_21_P0002780	XLOC_002867	ENST00000484046	gb|602733141F1 NIH_MGC_43 Homo sapiens cDNA clone IMAGE:4876330 5', mRNA sequence [BG753571]	0	0.11346	57.3015	1	0.0124505	6.55088	0.109734	0	0	0	0	0	1	1	0	0	0	0	0	1	0
DATA	22513	138	45	ens|ENST00000450891|gb|BX088677|tc|THC2689177	hs|chr7:62505477-62505418	0		146	18753	A_33_P3395753	ENST00000450891	ENST00000450891	gb|BX088677 Soares_testis_NHT Homo sapiens cDNA clone IMAGp998A233388, mRNA sequence [BX088677]	0	0.147767	74.6278	1	0.0162158	8.53203	0.109739	0	0	0	0	0	1	1	0	0	0	0	0	1	0
DATA	23012	141	52	ref|NR_024044|gb|AF540981|tc|THC2516468	hs|chr8:12250852-12250793	0		129	19263	A_33_P3336240	DEFB109P1	NR_024044	ref|Homo sapiens defensin, beta 109, pseudogene 1 (DEFB109P1), non-coding RNA [NR_024044]	0	0.14008	70.7456	1	0.0153764	8.09034	0.109768	0	0	0	0	0	1	1	0	0	0	0	0	1	0
DATA	22318	137	14	ens|ENST00000337335|gb|AK056556|tc|THC2483367|tc|THC2489503	hs|chr1:228393018-228392959	0		2041	18703	A_24_P93664	ENST00000337335	ENST00000337335	ens|chromosome 1 open reading frame 145 [Source:HGNC Symbol;Acc:32047] [ENST00000337335]	0	0.115916	58.5417	1	0.01276	6.71374	0.11008	0	0	0	0	0	1	1	0	0	0	0	0	1	0
DATA	28358	173	150	ref|NM_152390|ref|NM_001167959|ens|ENST00000482239|ens|ENST00000378734	hs|chr2:39944506-39944565	0		1088	23597	A_23_P142738	TMEM178	NM_152390	ref|Homo sapiens transmembrane protein 178 (TMEM178), transcript variant 1, mRNA [NM_152390]	0	0.0945825	47.7676	1	0.010442	5.49411	0.110401	0	0	0	0	0	1	1	0	0	0	0	0	0	0
DATA	19378	119	26	gb|AB007978	hs|chr1:33466359-33466300	0		5427	16353	A_33_P3749627	KIAA0509	AB007978	gb|Homo sapiens mRNA, chromosome 1 specific transcript KIAA0509. [AB007978]	0	0.187457	94.6724	1	0.0208823	10.9873	0.111398	0	0	0	0	0	1	1	0	0	0	0	0	1	0
DATA	27295	167	71	ref|NM_023946|ref|NM_177458|ens|ENST00000335822|ens|ENST00000317543	hs|chr8:143846151-143846092	0		894	22682	A_33_P3418175	LYNX1	NM_023946	ref|Homo sapiens Ly6/neurotoxin 1 (LYNX1), transcript variant 1, mRNA [NM_023946]	0	0.0773431	39.0611	1	0.00861792	4.53436	0.111425	0	0	0	0	0	1	1	0	0	0	0	0	0	0
DATA	39459	241	99	ref|NM_001007551|ref|NM_001172288|ens|ENST00000491480|ens|ENST00000370724	hs|chrX:134948134-134948075	0		435	32324	A_32_P170547	CT45A5	NM_001007551	ref|Homo sapiens cancer/testis antigen family 45, member A5 (CT45A5), transcript variant 1, mRNA [NM_001007551]	0	0.0772618	39.02	1	0.00861613	4.53342	0.111519	0	0	0	0	0	1	1	0	0	0	0	0	0	0
DATA	26912	165	16	ref|XM_001719518|gb|BC131768	hs|chr4:132665870-132665929	0		1667	22320	A_33_P3390170	LOC100128869	XM_001719518	ref|PREDICTED: Homo sapiens hypothetical protein LOC100128869 (LOC100128869), mRNA [XM_001719518]	0	0.164786	83.2229	1	0.0184517	9.70845	0.111974	0	0	0	0	0	1	1	0	0	0	0	0	1	0
DATA	29740	182	56	ref|NR_034143|gb|AK126168|tc|THC2510121	hs|chr6:22136170-22136111	0		955	24510	A_19_P00320939	LOC729177	NR_034143	ref|Homo sapiens uncharacterized LOC729177 (LOC729177), non-coding RNA [NR_034143]	0	0.0810133	40.9147	1	0.00908524	4.78024	0.112145	0	0	0	0	0	1	1	0	0	0	0	0	0	0
DATA	35612	218	24	gb|AK125757|tc|THC2696258|tc|THC2632967|linc|TCONS_l2_00011164	hs|chr17:25988814-25988755	0		1870	29123	A_21_P0011584	XLOC_l2_006036	AK125757	tc|Q6DLZ7_CEREL (Q6DLZ7) Nitric oxid synthase (Fragment), partial (11%) [THC2696258]	0	0.305244	154.159	1	0.0343184	18.0568	0.112429	0	0	0	0	0	1	1	0	0	0	0	0	1	0
DATA	26785	164	53	gb|X14789|ens|ENST00000398133|tc|THC2786011	hs|chr21:44589866-44589925	0		668	22113	A_33_P3253006	CRYAA	X14789	gb|H.sapiens alpha-A crystallin gene exon 1,2 and pseudoexon. [X14789]	0	0.145665	73.5662	1	0.0164744	8.66807	0.113097	0	0	0	0	0	1	1	0	0	0	0	0	1	0
DATA	4662	29	70	ref|NR_038919|ens|ENST00000518417|tc|THC2717148	hs|chr8:19042092-19041489	0		648	4338	A_24_P935829	LOC100128993	NR_038919	ref|Homo sapiens uncharacterized LOC100128993 (LOC100128993), non-coding RNA [NR_038919]	0	0.19916	100.583	1	0.0225587	11.8694	0.113269	0	0	0	0	0	1	1	0	0	0	0	0	1	0
DATA	3195	20	79	ref|XR_132596|ref|XR_133088	hs|chr15:97315296-97315237	0		405	2914	A_21_P0014795	LOC100652749	XR_132596	ref|PREDICTED: Homo sapiens hypothetical LOC100652749 (LOC100652749), miscRNA [XR_132596]	0	0.0822649	41.5467	1	0.00939601	4.94375	0.114217	0	0	0	0	0	1	1	0	0	0	0	0	0	0
DATA	1715	11	75	ens|ENST00000428928|ens|ENST00000399091|ens|ENST00000399086|ref|XM_001723179	hs|chr17:18997041-18997100	0		596	1707	A_33_P3223535	ENST00000428928	ENST00000428928	ens|Uncharacterized protein ENSP00000382042 [Source:UniProtKB/Swiss-Prot;Acc:A8MWP6] [ENST00000428928]	0	0.224495	113.378	1	0.0256584	13.5003	0.114294	0	0	0	0	0	1	1	0	0	0	0	0	1	0
DATA	1379	9	67	gb|AK055244|gb|AF070541|tc|THC2602588	hs|chr18:31330662-31330721	0		2479	1383	A_33_P3533325	LOC284244	AK055244	gb|Homo sapiens cDNA FLJ30682 fis, clone FCBBF2000214. [AK055244]	0	0.0845172	42.6842	1	0.00976213	5.13639	0.115505	0	0	0	0	0	1	1	0	0	0	0	0	0	0
DATA	22603	138	135	ref|NR_038223|ref|NR_038226|ref|NR_038225|ref|NR_038224	hs|chr10:77121305-77121364	0		1735	18885	A_21_P0010924	ZNF503-AS1	NR_038223	ref|Homo sapiens ZNF503 antisense RNA 1 (non-protein coding) (ZNF503-AS1), transcript variant 1, non-coding RNA [NR_038223]	0	0.0852224	43.0404	1	0.00987425	5.19538	0.115864	0	0	0	0	0	1	1	0	0	0	0	0	0	0
DATA	20254	124	82	linc|TCONS_00026377	hs|chr18:74322803-74322862	0		168	16968	A_19_P00316622	XLOC_012727	TCONS_00026377	linc|BROAD Institute lincRNA (XLOC_012727), lincRNA [TCONS_00026377]	0	0.122941	62.0896	1	0.0142818	7.51442	0.116168	0	0	0	0	0	1	1	0	0	0	0	0	1	0
DATA	14875	91	115	ref|NM_153488|ref|NM_175743|ref|NM_005361|ref|NM_175742	hs|chrX:151885589-151885648	0		125	12785	A_33_P3411165	MAGEA2B	NM_153488	ref|Homo sapiens melanoma antigen family A, 2B (MAGEA2B), mRNA [NM_153488]	0	0.196686	99.3337	1	0.0228487	12.022	0.116168	0	0	0	0	0	1	1	0	0	0	0	0	1	0
DATA	25130	154	38	linc|TCONS_00007049	hs|chr3:184096618-184096677	0		600	20790	A_21_P0003266	XLOC_002948	TCONS_00007049	linc|BROAD Institute lincRNA (XLOC_002948), lincRNA [TCONS_00007049]	0	0.178233	90.0143	1	0.0207974	10.9427	0.116686	0	0	0	0	0	1	1	0	0	0	0	0	1	0
DATA	15188	93	100	linc|TCONS_00006534	hs|chr3:71835015-71834956	0		742	13017	A_21_P0003129	XLOC_003157	TCONS_00006534	linc|BROAD Institute lincRNA (XLOC_003157), lincRNA [TCONS_00006534]	0	0.343409	173.434	1	0.0404889	21.3034	0.117903	0	0	0	0	0	1	1	0	0	0	0	0	1	0
DATA	2894	18	106	ref|NM_152377|ens|ENST00000395552|ens|ENST00000488027|ens|ENST00000371201	hs|chr1:60456377-60456318	0		1716	2673	A_23_P386384	C1orf87	NM_152377	ref|Homo sapiens chromosome 1 open reading frame 87 (C1orf87), mRNA [NM_152377]	0	0.0797367	40.2699	1	0.00940198	4.94689	0.117913	0	0	0	0	0	1	1	0	0	0	0	0	1	0
DATA	19155	117	131	ens|ENST00000458145|ref|XR_110514|ref|XR_112072|gb|BX111514	hs|chr1:56381657-56381598	0		255	16257	A_21_P0010759	XLOC_l2_000920	ENST00000458145	ref|PREDICTED: Homo sapiens hypothetical LOC100507652 (LOC100507652), miscRNA [XR_110514]	0	0.0825653	41.6985	1	0.00973746	5.12341	0.117937	0	0	0	0	0	1	1	0	0	0	0	0	0	0
DATA	23005	141	45	linc|TCONS_l2_00022449	hs|chr5:98312656-98312715	0		298	19250	A_21_P0012838	XLOC_l2_011692	TCONS_l2_00022449	linc|BROAD Institute lincRNA (XLOC_l2_011692), lincRNA [TCONS_l2_00022449]	0	0.0834317	42.136	1	0.00984654	5.1808	0.118019	0	0	0	0	0	1	1	0	0	0	0	0	0	0
DATA	20762	127	98	gb|AL050263	hs|chr5:36683413-36683472	0		1939	17504	A_33_P3567892	DKFZP547J0410	AL050263	gb|Homo sapiens mRNA; cDNA DKFZp564J0482 (from clone DKFZp564J0482) [AL050263]	0	0.137933	69.6613	1	0.0163321	8.59323	0.118406	0	0	0	0	0	1	1	0	0	0	0	0	1	0
DATA	2490	16	30	ref|NM_020144|ens|ENST00000404991|gb|BC036653|tc|THC2472143	hs|chr7:4897836-4897777	0		3789	2235	A_24_P945312	PAPOLB	NM_020144	ref|Homo sapiens poly(A) polymerase beta (testis specific) (PAPOLB), mRNA [NM_020144]	0	0.0948263	47.8907	1	0.0112373	5.91257	0.118504	0	0	0	0	0	1	1	0	0	0	0	0	0	0
DATA	437	3	109	ens|ENST00000545414|gb|L78790|tc|NP418035	hs|chr21:46326865-46321625	0		344	527	A_23_P430411	ITGB2	ENST00000545414	ens|integrin, beta 2 (complement component 3 receptor 3 and 4 subunit) [Source:HGNC Symbol;Acc:6155] [ENST00000545414]	0	0.178545	90.1717	1	0.0211969	11.1529	0.11872	0	0	0	0	1	1	1	0	0	0	0	1	1	0
DATA	37972	232	88	linc|TCONS_00024895	hs|chr16:83966196-83966255	0		493	31025	A_19_P00318761	XLOC_011803	TCONS_00024895	linc|BROAD Institute lincRNA (XLOC_011803), lincRNA [TCONS_00024895]	0	0.109415	55.2588	1	0.0130144	6.84759	0.118945	0	0	0	0	0	1	1	0	0	0	0	0	1	0
DATA	44089	269	137	ref|NM_198503|ens|ENST00000294725|ens|ENST00000451324|ens|ENST00000367431	hs|chr1:196227384-196227325	0		3210	36017	A_33_P3892608	KCNT2	NM_198503	ref|Homo sapiens potassium channel, subfamily T, member 2 (KCNT2), mRNA [NM_198503]	0	0.159039	80.3204	1	0.0190454	10.0208	0.119753	0	0	0	0	0	1	1	0	0	0	0	0	1	0
DATA	1432	9	120	gb|AK124011|gb|BX537571|tc|THC2481136|tc|THC2491669	hs|chr6:111989412-111989353	0		254	1482	A_33_P3403937	LOC100129399	AK124011	gb|Homo sapiens cDNA FLJ42017 fis, clone SPLEN2033153. [AK124011]	0	0.0781973	39.4925	1	0.00937397	4.93216	0.119876	0	0	0	0	0	1	1	0	0	0	0	0	0	0
DATA	2174	14	42	linc|TCONS_00020754	hs|chr12:31903182-31903123	0		1625	1945	A_21_P0007698	XLOC_010043	TCONS_00020754	linc|BROAD Institute lincRNA (XLOC_010043), lincRNA [TCONS_00020754]	0	0.0899426	45.4243	1	0.0108047	5.68492	0.120128	0	0	0	0	0	1	1	0	0	0	0	0	0	0
DATA	1665	11	25	ref|NR_033889|ens|ENST00000400540|tc|THC2485843|linc|TCONS_00021469	hs|chr13:30524566-30524625	0		636	1610	A_19_P00800316	LOC440131	NR_033889	ref|Homo sapiens uncharacterized LOC440131 (LOC440131), non-coding RNA [NR_033889]	0	0.0939487	47.4475	1	0.0113061	5.94873	0.120343	0	0	0	0	0	1	1	0	0	0	0	0	0	0
DATA	34839	213	71	ref|NM_138814|ref|NM_001177675|ens|ENST00000381198|ens|ENST00000216177	hs|chr22:44276037-44275978	0		2060	28673	A_33_P3559060	PNPLA5	NM_138814	ref|Homo sapiens patatin-like phospholipase domain containing 5 (PNPLA5), transcript variant 1, mRNA [NM_138814]	0	0.0711572	35.937	1	0.0085778	4.51325	0.120547	0	0	0	0	0	1	1	0	0	0	0	0	0	0
DATA	631	4	139	ref|XM_001725877|ref|XM_001714574|ens|ENST00000437135	hs|chr9:124042200-124042141	0		958	584	A_33_P3256765	XM_001725877	XM_001725877	ref|PREDICTED: Homo sapiens hypothetical protein LOC100128064 (LOC100128064), mRNA [XM_001725877]	0	0.0800475	40.4269	1	0.00965748	5.08133	0.120647	0	0	0	0	0	1	1	0	0	0	0	1	0	0
DATA	21534	132	50	ref|NM_001013623|ens|ENST00000539295|ens|ENST00000237275|ens|ENST00000454207	hs|chr6:144258797-144258856	0		713	17972	A_33_P3307820	C6orf94	NM_001013623	ref|Homo sapiens chromosome 6 open reading frame 94 (C6orf94), mRNA [NM_001013623]	0	0.241895	122.166	1	0.0291981	15.3627	0.120706	0	0	0	0	0	1	1	0	0	0	0	0	1	0
DATA	540	4	48	gb|AK058136|tc|NP1154368|linc|TCONS_l2_00021242|linc|TCONS_l2_00021943	hs|chr4:110278351-110278292	0		1297	410	A_21_P0012785	1/2-SBSRNA4	AK058136	tc|GB|AK058136.1|AK058136.1 Homo sapiens cDNA FLJ25407 fis, clone TST02904 [NP1154368]	0	0.0941933	47.571	1	0.011408	6.00238	0.121113	0	0	0	0	0	1	1	0	0	0	0	1	1	0
DATA	49337	301	137	ref|NM_001144874|ens|ENST00000457514|gb|AK123042|tc|THC2629273	hs|chr11:125709906-125709965	0		1924	40152	A_33_P3359923	PATE4	NM_001144874	ref|Homo sapiens prostate and testis expressed 4 (PATE4), mRNA [NM_001144874]	0	0.0866629	43.7679	1	0.0105161	5.53311	0.121345	0	0	0	0	0	1	1	0	0	0	0	0	0	0
DATA	26330	161	90	ref|XM_001715471|ref|XM_001718255|ref|XM_001129515|ref|XM_001732849	hs|chr1:152052120-152052061	0		938	21905	A_33_P3344678	LOC100131107	XM_001715471	ref|PREDICTED: Homo sapiens UPF0607 protein ENSP00000383783-like (LOC100131107), mRNA [XM_001715471]	0	0.0693566	35.0276	1	0.00841745	4.42888	0.121365	0	0	0	0	0	1	1	0	0	0	0	0	0	0
DATA	42808	262	4	linc|TCONS_00029166|linc|TCONS_00029306|linc|TCONS_00029302|linc|TCONS_00029163	hs|chr21:44896308-44895893	0		428	34770	A_21_P0010293	XLOC_014105	TCONS_00029166	linc|BROAD Institute lincRNA (XLOC_014105), lincRNA [TCONS_00029166]	0	0.102594	51.8135	1	0.012462	6.55696	0.12147	0	0	0	0	0	1	1	0	0	0	0	0	1	0
DATA	2774	17	150	ref|NM_178438|ens|ENST00000334269|tc|THC2689874	hs|chr1:152484574-152484633	0		739	2749	A_33_P3403018	LCE5A	NM_178438	ref|Homo sapiens late cornified envelope 5A (LCE5A), mRNA [NM_178438]	0	0.0820545	41.4405	1	0.00999081	5.25671	0.121758	0	0	0	0	0	1	1	0	0	0	0	0	0	0
DATA	23712	145	96	ref|NM_021828|ref|NM_001166244|ref|NM_001166245|ref|NM_001166246	hs|chr10:100242526-100242467	0		1552	19858	A_24_P103893	HPSE2	NM_021828	ref|Homo sapiens heparanase 2 (HPSE2), transcript variant 1, mRNA [NM_021828]	0	0.0697735	35.2381	1	0.00852177	4.48377	0.122135	0	0	0	0	0	1	1	0	0	0	0	0	0	0
DATA	32215	197	71	gb|AK123416|tc|THC2509612|linc|TCONS_l2_00025449|linc|TCONS_l2_00024864	hs|chr6:107220145-107220086	0		323	26605	A_19_P00321631	LOC553137	AK123416	linc|BROAD Institute lincRNA (XLOC_l2_013080), lincRNA [TCONS_l2_00025449]	0	0.07009	35.398	1	0.00856364	4.5058	0.122181	0	0	0	0	0	1	1	0	0	0	0	0	0	0
DATA	13130	81	10	ref|NM_001012502|ens|ENST00000496009|ens|ENST00000373295|gb|AK094948	hs|chr9:130476181-130476240	0		1599	11277	A_24_P229638	C9orf117	NM_001012502	ref|Homo sapiens chromosome 9 open reading frame 117 (C9orf117), mRNA [NM_001012502]	0	0.275092	138.931	1	0.0337617	17.7639	0.122729	0	0	0	0	0	1	1	0	0	0	0	0	1	0
DATA	5524	34	112	ens|ENST00000458087|ref|XR_108768|ref|XR_110670|ref|XR_113004	hs|chr7:35759023-35759082	0		796	4973	A_21_P0005555	XLOC_006043	ENST00000458087	ref|PREDICTED: Homo sapiens hypothetical LOC100506725, transcript variant 2 (LOC100506725), miscRNA [XR_108768]	0	0.0801134	40.4602	1	0.00986231	5.1891	0.123104	0	0	0	0	0	1	1	0	0	0	0	0	1	0
DATA	31035	190	39	ref|NM_170697|ref|NM_001206897|ref|NM_003888|ref|NM_170696	hs|chr15:58246591-58246532	0		2237	25521	A_24_P73577	ALDH1A2	NM_170697	ref|Homo sapiens aldehyde dehydrogenase 1 family, member A2 (ALDH1A2), transcript variant 3, mRNA [NM_170697]	0	0.0807548	40.7841	1	0.00994597	5.23312	0.123163	0	0	0	0	0	1	1	0	0	0	0	0	0	0
DATA	29921	183	73	ens|ENST00000438816|tc|THC2628255|linc|TCONS_00003397	hs|chr2:124782413-124782354	0		337	24788	A_21_P0002100	XLOC_002306	ENST00000438816	tc|Q8N2W3_HUMAN (Q8N2W3) FAM78A protein (Fragment), partial (5%) [THC2628255]	0	0.0691234	34.9098	1	0.00852962	4.4879	0.123397	0	0	0	0	0	1	1	0	0	0	0	0	0	0
DATA	15416	94	164	gb|BX378805|tc|THC2616756	hs|chr4:716093-716034	0		539	13116	A_33_P3288234	BX378805	BX378805	gb|BX378805 Homo sapiens PLACENTA COT 25-NORMALIZED Homo sapiens cDNA clone CS0DI026YC23 5-PRIME, mRNA sequence [BX378805]	0	0.0859594	43.4126	1	0.0106567	5.6071	0.123974	0	0	0	0	1	1	1	0	0	0	0	1	0	0
DATA	2810	18	22	ref|NM_001077693|ens|ENST00000510908|gb|BC146912|gb|BC146913	hs|chr5:138784494-138784435	0		777	2524	A_23_P72651	ECSCR	NM_001077693	ref|Homo sapiens endothelial cell-specific chemotaxis regulator (ECSCR), mRNA [NM_001077693]	0	0.0913892	46.1549	1	0.0113782	5.9867	0.124503	0	0	0	0	0	1	1	0	0	0	0	0	0	0
DATA	6202	38	134	ref|NM_138736|gb|BX647214|gb|AL512686|gb|CR936770	hs|chr16:56381976-56382035	0		6075	5560	A_24_P936145	GNAO1	NM_138736	ref|Homo sapiens guanine nucleotide binding protein (G protein), alpha activating activity polypeptide O (GNAO1), transcript variant 2, mRNA [NM_138736]	0	0.0798014	40.3026	1	0.00994049	5.23024	0.124565	0	0	0	0	0	1	1	0	0	0	0	0	0	0
DATA	29334	179	142	ref|NM_001161834|ens|ENST00000297001|tc|THC2658706	hs|chr7:50173722-50198642	0		746	24384	A_33_P3213508	C7orf72	NM_001161834	ref|Homo sapiens chromosome 7 open reading frame 72 (C7orf72), mRNA [NM_001161834]	0	0.108914	55.0056	1	0.0135996	7.15549	0.124865	0	0	0	0	0	1	1	0	0	0	0	0	1	0
DATA	34643	212	39	ens|ENST00000393215|tc|THC2673985	hs|chr9:135388734-135388793	0		841	28364	A_33_P3409458	C9orf171	ENST00000393215	ens|chromosome 9 open reading frame 171 [Source:HGNC Symbol;Acc:33776] [ENST00000393215]	0	0.0793283	40.0637	1	0.00994297	5.23154	0.125339	0	0	0	0	0	1	1	0	0	0	0	0	0	0
DATA	24896	152	132	linc|TCONS_00004299	hs|chr2:69135106-69135047	0		838	20670	A_21_P0002456	XLOC_002148	TCONS_00004299	linc|BROAD Institute lincRNA (XLOC_002148), lincRNA [TCONS_00004299]	0	0.0772933	39.0359	1	0.00970012	5.10376	0.125497	0	0	0	0	0	1	1	0	0	0	0	0	0	0
DATA	17819	109	107	tc|THC2689191|tc|THC2679636|linc|TCONS_l2_00029473	hs|chr9:095854334-095854275	0		120	15154	A_21_P0013669	XLOC_l2_015288	THC2689191	linc|BROAD Institute lincRNA (XLOC_l2_015288), lincRNA [TCONS_l2_00029473]	0	0.280925	141.877	1	0.0354316	18.6425	0.126125	0	0	0	0	1	1	1	0	0	0	0	0	1	0
DATA	935	6	115	ens|ENST00000416350|linc|TCONS_l2_00015519|linc|TCONS_l2_00014030	hs|chr2:151424532-151424591	0		482	851	A_21_P0012031	XLOC_l2_007595	ENST00000416350	linc|BROAD Institute lincRNA (XLOC_l2_007595), lincRNA [TCONS_l2_00015519]	0	0.0735066	37.1235	1	0.00927286	4.87896	0.12615	0	0	0	0	0	1	1	0	0	0	0	0	0	0
DATA	2000	13	32	ref|NM_024628|ref|NM_001195483|ens|ENST00000314584|ens|ENST00000483944	hs|chr3:124802842-124802783	0		2147	1924	A_33_P3298861	SLC12A8	NM_024628	ref|Homo sapiens solute carrier family 12 (potassium/chloride transporters), member 8 (SLC12A8), transcript variant 1, mRNA [NM_024628]	0	0.834834	421.621	1	0.105423	55.4689	0.12628	0	0	0	0	0	1	1	0	0	0	0	0	1	1
DATA	2337	15	41	gb|AK055090|gb|AK126958|tc|THC2622048|tc|THC2622447	hs|chr2:105122795-105122854	0		633	2255	A_21_P0002263	LOC150568	AK055090	Unknown	0	0.0855677	43.2148	1	0.0108693	5.71892	0.127025	0	0	0	0	0	1	1	0	0	0	0	0	0	0
DATA	39751	243	63	ref|NR_038929|gb|AK130456|tc|THC2675484	hs|chr6:27730871-27730930	0		732	32523	A_32_P74752	LOC100131289	NR_038929	ref|Homo sapiens uncharacterized LOC100131289 (LOC100131289), non-coding RNA [NR_038929]	0	0.0700021	35.3536	1	0.00890596	4.68591	0.127224	0	0	0	0	0	1	1	0	0	0	0	0	0	0
DATA	7206	44	154	linc|TCONS_00018358	hs|chr10:122395517-122395576	0		229	6408	A_21_P0006926	XLOC_008643	TCONS_00018358	linc|BROAD Institute lincRNA (XLOC_008643), lincRNA [TCONS_00018358]	0	0.0814277	41.124	1	0.0103876	5.46546	0.127568	0	0	0	0	0	1	1	0	0	0	0	0	0	0
DATA	3689	23	81	ref|NR_004388	hs|chr15:66639614-66639555	0		66	3504	A_21_P0000493	SCARNA14	NR_004388	ref|Homo sapiens small Cajal body-specific RNA 14 (SCARNA14), guide RNA [NR_004388]	0	0.164288	82.9711	1	0.021025	11.0624	0.127977	0	0	0	0	0	1	1	0	0	0	0	0	1	0
DATA	35713	218	125	ens|ENST00000505107|linc|TCONS_00009714	hs|chr5:80247214-80247155	0		398	29285	A_21_P0004148	XLOC_004907	ENST00000505107	linc|BROAD Institute lincRNA (XLOC_004907), lincRNA [TCONS_00009714]	0	0.0733398	37.0392	1	0.00941615	4.95435	0.128391	0	0	0	0	0	1	1	0	0	0	0	0	0	0
DATA	3101	19	149	ens|ENST00000550118|linc|TCONS_00022699|linc|TCONS_00022698	hs|chr14:30941691-30941632	0		326	3041	A_21_P0008417	XLOC_010988	ENST00000550118	linc|BROAD Institute lincRNA (XLOC_010988), lincRNA [TCONS_00022699]	0	0.0774092	39.0944	1	0.0100194	5.27174	0.129434	0	0	0	0	0	1	1	0	0	0	0	0	0	0
DATA	23340	143	52	ref|NM_207186|ens|ENST00000379829|gb|AF209506|gb|BC137024	hs|chr11:6898050-6898109	0		194	19525	A_23_P75867	OR10A4	NM_207186	ref|Homo sapiens olfactory receptor, family 10, subfamily A, member 4 (OR10A4), mRNA [NM_207186]	0	0.0730781	36.9071	1	0.00946955	4.98245	0.129581	0	0	0	0	0	1	1	0	0	0	0	0	0	0
DATA	38652	236	112	ens|ENST00000440762|gb|BC041341|tc|THC2617426|linc|TCONS_00000046	hs|chr1:73804207-73804266	0		3517	31569	A_21_P0000915	XLOC_000256	ENST00000440762	tc|ALU3_HUMAN (P39190) Alu subfamily SB1 sequence contamination warning entry, partial (18%) [THC2617426]	0	0.068526	34.6081	1	0.00896023	4.71447	0.130757	0	0	0	0	0	1	1	0	0	0	0	0	0	0
DATA	28521	174	149	ens|ENST00000503299|gb|BC032043|tc|THC2502314|linc|TCONS_00007500	hs|chr4:29204133-29204192	0		498	23596	A_19_P00318113	Q6NT14	ENST00000503299	tc|Q6NT14_HUMAN (Q6NT14) ZNF80 protein (Fragment), partial (13%) [THC2502314]	0	0.0795935	40.1976	1	0.010423	5.48413	0.130953	0	0	0	0	0	1	1	0	0	0	0	0	0	0
DATA	41316	252	152	linc|TCONS_00023956	hs|chr15:62768609-62768668	0		173	33686	A_21_P0008827	XLOC_011280	TCONS_00023956	linc|BROAD Institute lincRNA (XLOC_011280), lincRNA [TCONS_00023956]	0	0.0816804	41.2516	1	0.0107012	5.63047	0.131013	0	0	0	0	0	1	1	0	0	0	0	0	0	0
DATA	1360	9	48	ref|XM_001722031|ref|XM_001722254|gb|CR745853|tc|THC2667664	hs|chr1:228696413-228696354	0		677	1345	A_24_P42039	BUTR1	XM_001722031	ref|PREDICTED: Homo sapiens butyrophilin related 1 (BUTR1), mRNA [XM_001722031]	0	0.0802579	40.5331	1	0.0105535	5.55279	0.131495	0	0	0	0	0	1	1	0	0	0	0	0	0	0
DATA	38233	234	21		hs|chr11:058665727-058665786	0		0	31169	A_33_P3354970	A_33_P3354970	A_33_P3354970	Unknown	0	0.0827692	41.8015	1	0.0109252	5.74835	0.131996	0	0	0	0	0	1	1	0	0	0	0	0	0	0
DATA	2036	13	68	ref|NR_038840|ens|ENST00000432518|gb|BX333175|tc|THC2659775	hs|chr3:28799040-28799099	0		865	1992	A_33_P3417960	LOC645206	NR_038840	ref|Homo sapiens uncharacterized LOC645206 (LOC645206), non-coding RNA [NR_038840]	0	0.0994542	50.228	1	0.0131421	6.91476	0.132142	0	0	0	0	0	1	1	0	0	0	0	0	1	0
DATA	7632	47	88	ens|ENST00000453889|linc|TCONS_00017853	hs|chr10:92221143-92221202	0		758	6843	A_21_P0006693	XLOC_008556	ENST00000453889	linc|BROAD Institute lincRNA (XLOC_008556), lincRNA [TCONS_00017853]	0	0.0693956	35.0473	1	0.00917344	4.82665	0.13219	0	0	0	0	1	1	1	0	0	0	0	0	0	0
DATA	2364	15	68	ref|NM_004293|ref|NM_001242505|ref|NM_001242506|ref|NM_001242507	hs|chr9:74860160-74862346	0		1440	2305	A_23_P383258	GDA	NM_004293	ref|Homo sapiens guanine deaminase (GDA), transcript variant 2, mRNA [NM_004293]	0	0.0734763	37.1082	1	0.00973125	5.12014	0.132441	0	0	0	0	0	1	1	0	0	0	0	0	0	0
DATA	31546	193	58	tc|THC2668185|linc|TCONS_l2_00022558|linc|TCONS_l2_00022560	hs|chr5:142142709-142142768	0		68	26074	A_21_P0012852	XLOC_l2_011798	THC2668185	linc|BROAD Institute lincRNA (XLOC_l2_011798), lincRNA [TCONS_l2_00022558]	0	0.067946	34.3152	1	0.00900242	4.73666	0.132494	0	0	0	0	0	1	1	0	0	0	0	1	0	0
DATA	1709	11	69	ref|NM_001113434|ens|ENST00000391411|gb|AK123143|tc|THC2514844	hs|chr17:21434591-21434532	0		4891	1695	A_19_P00320842	C17orf51	NM_001113434	ref|Homo sapiens chromosome 17 open reading frame 51 (C17orf51), mRNA [NM_001113434]	0	1.3239	668.619	1	0.176117	92.6649	0.133029	0	0	0	0	0	1	1	0	0	0	0	0	1	1
DATA	2251	14	119	gb|AK056982|tc|THC2612909|linc|TCONS_00019118	hs|chr11:10920761-10920702	0		63	2089	A_21_P0007133	XLOC_009372	AK056982	linc|BROAD Institute lincRNA (XLOC_009372), lincRNA [TCONS_00019118]	0	0.0706184	35.6648	1	0.009409	4.95059	0.133237	0	0	0	0	0	1	1	0	0	0	0	0	0	0
DATA	16567	102	3	linc|TCONS_00002259	hs|chr1:233001141-233001200	0		498	13930	A_21_P0001714	XLOC_000618	TCONS_00002259	linc|BROAD Institute lincRNA (XLOC_000618), lincRNA [TCONS_00002259]	0	0.0837513	42.2974	1	0.0111814	5.88317	0.133508	0	0	0	0	0	1	1	0	0	0	0	0	0	0
DATA	1792	11	152	ens|ENST00000503950|gb|DB020896|tc|THC2590758|linc|TCONS_00008881	hs|chr4:124418043-124418099	0		392	1847	A_21_P0003851	XLOC_003680	ENST00000503950	gb|DB020896 TESTI2 Homo sapiens cDNA clone TESTI2001259 5', mRNA sequence [DB020896]	0	0.0739284	37.3365	1	0.00987975	5.19828	0.133639	0	0	0	0	1	1	1	0	0	0	0	0	0	0
DATA	27929	171	49	linc|TCONS_00016034	hs|chr9:87199215-87199274	0		557	23170	A_21_P0006163	XLOC_007429	TCONS_00016034	linc|BROAD Institute lincRNA (XLOC_007429), lincRNA [TCONS_00016034]	0	0.0706183	35.6648	1	0.00947847	4.98714	0.134221	0	0	0	0	0	1	1	0	0	0	0	0	0	0
DATA	11430	70	114		hs|chr7:075115502-075115561	0		0	9835	A_33_P3342195	A_33_P3342195	A_33_P3342195	Unknown	0	0.119244	60.2226	1	0.0160121	8.42483	0.13428	0	0	0	0	0	1	1	0	0	0	0	0	1	0
DATA	14860	91	100	ens|ENST00000390603|ens|ENST00000356559|ens|ENST00000450856|gb|AY505570	hs|chr14:106610383-106610324	0		366	12763	A_33_P3331228	ENST00000390603	ENST00000390603	ens|immunoglobulin heavy variable 3-15 [Source:HGNC Symbol;Acc:5582] [ENST00000390603]	0	0.129612	65.4589	1	0.0174061	9.15832	0.134294	0	0	0	0	0	1	1	0	0	0	0	0	1	0
DATA	1731	11	91	ens|ENST00000507344|linc|TCONS_00007546	hs|chr4:66725726-66725785	0		571	1738	A_21_P0003374	XLOC_003560	ENST00000507344	linc|BROAD Institute lincRNA (XLOC_003560), lincRNA [TCONS_00007546]	0	0.109089	55.0938	1	0.0146951	7.73188	0.134707	0	0	0	0	0	1	1	0	0	0	0	0	1	0
DATA	2037	13	69	tc|THC2758301|linc|TCONS_00028345|linc|TCONS_00028346	hs|chr20:023499337-023499278	0		331	1994	A_21_P0010023	XLOC_013694	THC2758301	linc|BROAD Institute lincRNA (XLOC_013694), lincRNA [TCONS_00028345]	0	1.49507	755.064	1	0.201416	105.976	0.13472	0	0	0	0	0	1	1	0	0	0	0	0	1	1
DATA	1030	7	46	gb|AA961268|tc|THC2709342|linc|TCONS_00006545	hs|chr3:78072008-78071952	0		47	1030	A_21_P0003131	XLOC_003165	AA961268	gb|on96a07.s1 Soares_NFL_T_GBC_S1 Homo sapiens cDNA clone IMAGE:1564500 3', mRNA sequence [AA961268]	0	0.108123	54.6059	1	0.0145807	7.67169	0.134853	0	0	0	0	0	1	1	0	0	0	0	0	1	0
DATA	836	6	16	ref|NM_018013|tc|THC2612269	hs|chr6:107982440-107982499	0		6158	658	A_33_P3391419	SOBP	NM_018013	ref|Homo sapiens sine oculis binding protein homolog (Drosophila) (SOBP), mRNA [NM_018013]	0	0.0830882	41.9626	1	0.0112056	5.89587	0.134864	0	0	0	0	0	1	1	0	0	0	0	1	0	0
DATA	34899	213	131	gb|BC032033|gb|BG717880	hs|chr12:105500758-105500699	0		655	28767	A_33_P3812027	LOC414300	BC032033	gb|Homo sapiens serine PI Kazal type 5-like 1, mRNA (cDNA clone IMAGE:4826141). [BC032033]	0	0.127049	64.1644	1	0.0172028	9.05134	0.135403	0	0	0	0	0	1	1	0	0	0	0	0	1	0
DATA	2351	15	55	ref|NM_003991|ref|NM_001201397|ref|NM_001122659|ref|NM_000115	hs|chr13:78470627-78470568	0		1518	2280	A_24_P330263	EDNRB	NM_003991	ref|Homo sapiens endothelin receptor type B (EDNRB), transcript variant 2, mRNA [NM_003991]	0	0.124664	62.9598	1	0.0169254	8.90538	0.135768	0	0	0	0	0	1	1	0	0	0	0	0	1	0
DATA	1857	12	53	gb|AK093114|tc|THC2627193|linc|TCONS_00012625|linc|TCONS_00011199	hs|chr6:164195348-164195407	0		1475	1665	A_21_P0005143	XLOC_005531	AK093114	tc|Q28XZ4_DROPS (Q28XZ4) GA12204-PA (Fragment), partial (6%) [THC2627193]	0	0.0902529	45.581	1	0.012276	6.4591	0.136018	0	0	0	0	1	1	1	0	0	0	0	0	1	0
DATA	31970	195	154	ens|ENST00000458645|ens|ENST00000414767|gb|DA731816|linc|TCONS_l2_00027014	hs|chr7:156376974-156376915	0		617	26476	A_21_P0013362	XLOC_l2_014077	ENST00000458645	gb|DA731816 NT2RP1 Homo sapiens cDNA clone NT2RP1000862 5', mRNA sequence [DA731816]	0	0.0774041	39.0919	1	0.0105678	5.56029	0.136528	0	0	0	0	0	1	1	0	0	0	0	0	0	0
DATA	2175	14	43	ref|NM_001005482|ens|ENST00000355273|tc|NP1461754	hs|chr3:98002540-98002599	0		808	1947	A_33_P3318631	OR5H2	NM_001005482	ref|Homo sapiens olfactory receptor, family 5, subfamily H, member 2 (OR5H2), mRNA [NM_001005482]	0	0.078753	39.7731	1	0.0107622	5.66259	0.136658	0	0	0	0	0	1	1	0	0	0	0	0	0	0
DATA	34189	209	77	ref|NM_003855|ens|ENST00000334376|ens|ENST00000410040|ens|ENST00000409599	hs|chr2:102984468-102984527	0		265	28164	A_33_P3211666	IL18R1	NM_003855	ref|Homo sapiens interleukin 18 receptor 1 (IL18R1), mRNA [NM_003855]	0	0.130288	65.8001	1	0.0178089	9.37024	0.136689	0	0	0	0	0	1	1	0	0	0	0	0	1	0
DATA	10821	66	161	linc|TCONS_00025271|linc|TCONS_00025270	hs|chr17:2472299-2472358	0		190	9369	A_21_P0009210	XLOC_012077	TCONS_00025271	linc|BROAD Institute lincRNA (XLOC_012077), lincRNA [TCONS_00025271]	0	0.0844956	42.6733	1	0.0115604	6.08256	0.136817	0	0	0	0	0	1	1	0	0	0	0	0	1	0
DATA	2165	14	33	linc|TCONS_00023545	hs|chr15:99561016-99561075	0		418	1927	A_21_P0008691	XLOC_011378	TCONS_00023545	linc|BROAD Institute lincRNA (XLOC_011378), lincRNA [TCONS_00023545]	0	0.0813866	41.1032	1	0.0111422	5.86251	0.136904	0	0	0	0	1	1	1	0	0	0	0	0	0	0
DATA	15038	92	114	linc|TCONS_00025346	hs|chr17:29939656-29939715	0		13	12784	A_19_P00316528	XLOC_012166	TCONS_00025346	linc|BROAD Institute lincRNA (XLOC_012166), lincRNA [TCONS_00025346]	0	0.448734	226.627	1	0.061519	32.3685	0.137095	0	0	0	0	0	1	1	0	0	0	0	0	1	1
DATA	1217	8	69	ens|ENST00000471672|gb|BF668450|tc|THC2668623|linc|TCONS_00013230	hs|chr7:115288039-115287980	0		212	1076	A_21_P0005325	XLOC_006567	ENST00000471672	gb|602123571F1 NIH_MGC_56 Homo sapiens cDNA clone IMAGE:4280657 5', mRNA sequence [BF668450]	0	0.354485	179.028	1	0.0486714	25.6087	0.137302	0	0	0	0	0	1	1	0	0	0	0	0	1	1
DATA	20464	125	128	linc|TCONS_00018410	hs|chr10:3474822-3474763	0		1961	17297	A_21_P0006951	XLOC_008694	TCONS_00018410	linc|BROAD Institute lincRNA (XLOC_008694), lincRNA [TCONS_00018410]	0	0.0697143	35.2082	1	0.00957422	5.03752	0.137335	0	0	0	0	0	1	1	0	0	0	0	0	0	0
DATA	23225	142	101		hs|chr3:193710839-193710780	0		0	19342	A_33_P3329038	A_33_P3329038	A_33_P3329038	Unknown	0	0.0623655	31.4968	1	0.00861506	4.53285	0.138138	0	0	0	0	0	1	1	0	0	0	0	0	0	0
DATA	29924	183	76	ens|ENST00000442182|gb|DB049699|tc|THC2643294|linc|TCONS_00000283	hs|chr1:117839194-117839253	0		236	24793	A_21_P0001006	XLOC_000364	ENST00000442182	gb|DB049699 TESTI2 Homo sapiens cDNA clone TESTI2039080 5', mRNA sequence [DB049699]	0	0.0612987	30.9581	1	0.00846896	4.45598	0.138159	0	0	0	0	0	1	1	0	0	0	0	0	0	0
DATA	2162	14	30	ref|NM_003381|ref|NM_194435|ens|ENST00000431366|ens|ENST00000367244	hs|chr6:153077296-153077355	0		534	1922	A_23_P19650	VIP	NM_003381	ref|Homo sapiens vasoactive intestinal peptide (VIP), transcript variant 1, mRNA [NM_003381]	0	0.147799	74.644	1	0.020427	10.7478	0.138208	0	0	0	0	0	1	1	0	0	0	0	0	1	0
DATA	26822	164	90	ref|NM_198546|ens|ENST00000335496|gb|AY327405|tc|THC2485745	hs|chr1:16725197-16725138	0		1955	22169	A_33_P3216438	SPATA21	NM_198546	ref|Homo sapiens spermatogenesis associated 21 (SPATA21), mRNA [NM_198546]	0	0.398641	201.328	1	0.0551396	29.012	0.138319	0	0	0	0	0	1	1	0	0	0	0	0	1	1
DATA	28506	174	134	tc|THC2605875|linc|TCONS_00008164	hs|chr4:090412555-090412614	0		436	23570	A_19_P00317013	Q6NT14	THC2605875	tc|Q6NT14_HUMAN (Q6NT14) ZNF80 protein (Fragment), partial (11%) [THC2605875]	0	0.0704478	35.5787	1	0.00976932	5.14017	0.138675	0	0	0	0	0	1	1	0	0	0	0	0	0	0
DATA	2399	15	103	linc|TCONS_00004501	hs|chr2:175197498-175197439	0		454	2369	A_21_P0002522	XLOC_002399	TCONS_00004501	linc|BROAD Institute lincRNA (XLOC_002399), lincRNA [TCONS_00004501]	0	0.0661846	33.4256	1	0.00920059	4.84093	0.139014	0	0	0	0	0	1	1	0	0	0	0	0	0	0
DATA	1675	11	35	ens|ENST00000431554|gb|AK056584|gb|BX640790|tc|THC2491736	hs|chr6:53861805-53861864	0		2443	1630	A_19_P00316455	P39194	ENST00000431554	tc|ALU7_HUMAN (P39194) Alu subfamily SQ sequence contamination warning entry, partial (13%) [THC2491736]	0	0.079172	39.9847	1	0.0110797	5.82961	0.139944	0	0	0	0	0	1	1	0	0	0	0	0	0	0
DATA	25771	158	23		hs|chr1_gl000192_random:000113355-000113296	0		0	21282	A_33_P3353275	A_33_P3353275	A_33_P3353275	Unknown	0	0.163534	82.5908	1	0.0229431	12.0716	0.140295	0	0	0	0	0	1	1	0	0	0	0	0	1	0
DATA	2197	14	65	ens|ENST00000436373|tc|THC2628566|linc|TCONS_00028879	hs|chr21:21629509-21629450	0		419	1988	A_21_P0010182	XLOC_014018	ENST00000436373	linc|BROAD Institute lincRNA (XLOC_014018), lincRNA [TCONS_00028879]	0	0.0698658	35.2848	1	0.00982168	5.16772	0.140579	0	0	0	0	0	1	1	0	0	0	0	0	0	0
DATA	7863	48	155	linc|TCONS_l2_00004356	hs|chr11:3656627-3656686	0		374	6952	A_21_P0010963	XLOC_l2_002207	TCONS_l2_00004356	linc|BROAD Institute lincRNA (XLOC_l2_002207), lincRNA [TCONS_l2_00004356]	0	0.0740919	37.4191	1	0.0104317	5.4887	0.140794	0	0	0	0	0	1	1	0	0	0	0	0	0	0
DATA	7795	48	87	ref|NM_182502|ens|ENST00000332644|gb|AL833167|gb|BX537945	hs|chr4:69092517-69092458	0		2498	6842	A_33_P3318097	TMPRSS11B	NM_182502	ref|Homo sapiens transmembrane protease, serine 11B (TMPRSS11B), mRNA [NM_182502]	0	0.0649029	32.7783	1	0.00917245	4.82613	0.141326	0	0	0	0	1	1	1	0	0	0	0	0	0	0
DATA	22125	135	149	ref|NM_001085455|ens|ENST00000340345|gb|AB096935|gb|AM238513	hs|chr21:31654497-31654438	0		779	18660	A_33_P3635527	KRTAP24-1	NM_001085455	ref|Homo sapiens keratin associated protein 24-1 (KRTAP24-1), mRNA [NM_001085455]	0	0.0935761	47.2593	1	0.0132327	6.96246	0.141411	0	0	0	0	0	1	1	0	0	0	0	0	1	0
DATA	21890	134	78	tc|THC2535417|tc|THC2543890|linc|TCONS_00001838	hs|chr11:000140543-000140484	0		780	18279	A_21_P0001631	XLOC_001223	THC2535417	tc|Q56PB7_RAT (Q56PB7) RPGR (Fragment), partial (4%) [THC2535417]	0	0.0610165	30.8155	1	0.00863036	4.5409	0.141443	0	0	0	0	1	1	1	0	0	0	0	0	0	0
DATA	1634	10	158	ref|NR_003291|ens|ENST00000335478|ens|ENST00000435620|gb|BC053879	hs|chr3:197785172-197785113	0		2126	1552	A_33_P3827035	LOC348840	NR_003291	ref|Homo sapiens uncharacterized LOC348840 (LOC348840), non-coding RNA [NR_003291]	0	0.330531	166.93	1	0.0468789	24.6655	0.141829	0	0	0	0	0	1	1	0	0	0	0	0	1	0
DATA	18329	112	125	ref|NM_001199799|ref|NM_001199800|ens|ENST00000344209|ens|ENST00000383663	hs|chr3:121713107-121713048	0		902	15446	A_33_P3417532	ILDR1	NM_001199799	ref|Homo sapiens immunoglobulin-like domain containing receptor 1 (ILDR1), transcript variant 1, mRNA [NM_001199799]	0	0.271721	137.229	1	0.0386848	20.3542	0.142369	0	0	0	0	0	1	1	0	0	0	0	0	1	0
DATA	15253	94	1	linc|TCONS_00026744|linc|TCONS_00026584|linc|TCONS_00026743|linc|TCONS_00026742	hs|chr18:76736824-76736765	0		1049	12865	A_21_P0009594	XLOC_012900	TCONS_00026744	linc|BROAD Institute lincRNA (XLOC_012900), lincRNA [TCONS_00026744]	0	0.0777982	39.2909	1	0.0110762	5.82777	0.14237	0	0	0	0	0	1	1	0	0	0	0	0	0	0
DATA	2028	13	60	ref|XR_108325|gb|AK022893|gb|BC016656|tc|THC2491834	hs|chr1:200996573-200996632	0		2151	1978	A_21_P0014063	LOC100506546	XR_108325	ref|PREDICTED: Homo sapiens hypothetical LOC100506546, transcript variant 2 (LOC100506546), miscRNA [XR_108325]	0	0.111026	56.0722	1	0.0158318	8.32995	0.142595	0	0	0	0	0	1	1	0	0	0	0	0	1	0
DATA	1078	7	94	ref|NM_001100917|ens|ENST00000532498|tc|THC2519013|tc|THC2504432	hs|chr12:85411264-85409721	0		665	1122	A_23_P2322	TSPAN19	NM_001100917	ref|Homo sapiens tetraspanin 19 (TSPAN19), mRNA [NM_001100917]	0	0.100585	50.7993	1	0.0143774	7.56472	0.142937	0	0	0	0	0	1	1	0	0	0	0	0	1	0
DATA	38724	237	20	ref|NR_040050|gb|AK130926|gb|AK096234|gb|BC010635	hs|chr17:75558726-75558785	0		1851	31684	A_21_P0009180	LOC100507351	NR_040050	ref|Homo sapiens uncharacterized LOC100507351 (LOC100507351), non-coding RNA [NR_040050]	0	0.112572	56.8528	1	0.0160942	8.46802	0.142968	0	0	0	0	0	1	1	0	0	0	0	0	1	0
DATA	35316	216	56	ref|NR_038217|ref|NR_038216|ens|ENST00000431422|gb|AK055166	hs|chr6:134758983-134785901	0		129	28912	A_21_P0013037	LOC154092	NR_038217	ref|Homo sapiens uncharacterized LOC154092 (LOC154092), transcript variant 2, non-coding RNA [NR_038217]	0	0.101141	51.0796	1	0.0144639	7.61023	0.143008	0	0	0	0	0	1	1	0	0	0	0	0	1	0
DATA	23175	142	51	ref|NM_022123|ref|NM_001164749|ref|NM_173159|ref|NM_001165893	hs|chr14:34270706-34270765	0		3160	19262	A_23_P2942	NPAS3	NM_022123	ref|Homo sapiens neuronal PAS domain protein 3 (NPAS3), transcript variant 2, mRNA [NM_022123]	0	0.205452	103.761	1	0.0293904	15.4639	0.143052	0	0	0	0	0	1	1	0	0	0	0	0	1	0
DATA	5876	36	136	linc|TCONS_00004368	hs|chr2:106544747-106544688	0		340	5294	A_21_P0002484	XLOC_002247	TCONS_00004368	linc|BROAD Institute lincRNA (XLOC_002247), lincRNA [TCONS_00004368]	0	0.142329	71.8814	1	0.0204994	10.7859	0.144028	0	0	0	0	0	1	1	0	0	0	0	0	1	0
DATA	9946	61	106	ref|NR_038876|ens|ENST00000380008|gb|AK123852|gb|XR_115437	hs|chr21:47250148-47250089	0		1192	8742	A_33_P3375688	LOC100129027	NR_038876	ref|Homo sapiens uncharacterized LOC100129027 (LOC100129027), non-coding RNA [NR_038876]	0	0.0636422	32.1416	1	0.00917879	4.82946	0.144225	0	0	0	0	0	1	1	0	0	0	0	0	0	0
DATA	18991	116	131	linc|TCONS_00004032	hs|chr2:220658824-220658883	0		94	15990	A_21_P0002356	XLOC_001870	TCONS_00004032	linc|BROAD Institute lincRNA (XLOC_001870), lincRNA [TCONS_00004032]	0	0.0674428	34.061	1	0.00976361	5.13717	0.144769	0	0	0	0	0	1	1	0	0	0	0	0	0	0
DATA	2230	14	98	ref|NM_033214|ens|ENST00000358842|gb|AK312768|gb|DQ891321	hs|chr4:80328517-80328458	0		855	2048	A_23_P144512	GK2	NM_033214	ref|Homo sapiens glycerol kinase 2 (GK2), mRNA [NM_033214]	0	0.0634084	32.0235	1	0.00918482	4.83264	0.144852	0	0	0	0	0	1	1	0	0	0	0	0	0	0
DATA	29004	177	140	ref|NM_006727|ens|ENST00000502921|ens|ENST00000264463|gb|AF039747	hs|chr5:24487499-24487440	0		3145	24119	A_23_P144656	CDH10	NM_006727	ref|Homo sapiens cadherin 10, type 2 (T2-cadherin) (CDH10), mRNA [NM_006727]	0	0.180821	91.3209	1	0.026263	13.8184	0.145243	0	0	0	0	0	1	1	0	0	0	0	0	1	0
DATA	5058	31	138	linc|TCONS_00003588	hs|chr2:17442948-17443007	0		251	4739	A_21_P0002178	XLOC_001372	TCONS_00003588	linc|BROAD Institute lincRNA (XLOC_001372), lincRNA [TCONS_00003588]	0	0.0686171	34.6541	1	0.00998507	5.25369	0.145519	0	0	0	0	0	1	1	0	0	0	0	0	0	0
DATA	52410	320	94		hs|chr17:015638185-015638244	0		0	42413	A_33_P3375284	A_33_P3375284	A_33_P3375284	Unknown	0	0.0629864	31.8104	1	0.00918654	4.83354	0.14585	0	0	0	0	0	1	1	0	0	0	0	0	0	0
DATA	30552	187	48	ref|NM_017888|ens|ENST00000331849|gb|BC068516|tc|THC2471894	hs|chr16:20452226-20452285	0		2363	25270	A_33_P3395081	ACSM5	NM_017888	ref|Homo sapiens acyl-CoA synthetase medium-chain family member 5 (ACSM5), mRNA [NM_017888]	0	0.095374	48.1673	1	0.0139359	7.33245	0.146119	0	0	0	0	0	1	1	0	0	0	0	0	1	0
DATA	3222	20	106	ref|NM_006737|ref|NM_001242867|ref|NM_014219|ref|NM_014218	hs|chr19:55378084-55378143	0		1298	2966	A_21_P0014000	KIR3DL2	NM_006737	ref|Homo sapiens killer cell immunoglobulin-like receptor, three domains, long cytoplasmic tail, 2 (KIR3DL2), transcript variant 1, mRNA [NM_006737]	0	0.0630071	31.8208	1	0.0092441	4.86382	0.146715	0	0	0	0	0	1	1	0	0	0	0	0	0	0
DATA	1193	8	45	ref|NR_038223|ref|NR_038226|ref|NR_038225|ref|NR_038224	hs|chr10:77121377-77121436	0		1807	1029	A_33_P3569555	ZNF503-AS1	NR_038223	ref|Homo sapiens ZNF503 antisense RNA 1 (non-protein coding) (ZNF503-AS1), transcript variant 1, non-coding RNA [NR_038223]	0	0.0870847	43.9809	1	0.0128214	6.74603	0.147229	0	0	0	0	0	1	1	0	0	0	0	0	1	0
DATA	21984	135	8	tc|THC2539983	hs|chr1:146492852-146492793	0		273	18434	A_33_P3424694	THC2539983	THC2539983	tc|Q5VU43_HUMAN (Q5VU43) Phosphodiesterase 4D interacting protein (Myomegalin), partial (3%) [THC2539983]	0	0.0905319	45.7219	1	0.0133555	7.02704	0.147522	0	0	0	0	0	1	1	0	0	0	0	0	1	0
DATA	30954	189	122	ref|NR_045260|ens|ENST00000419566|ens|ENST00000456091|gb|BX089115	hs|chrX:13354560-13356053	0		237	25644	A_21_P0006413	LOC100133123	NR_045260	ref|Homo sapiens uncharacterized LOC100133123 (LOC100133123), non-coding RNA [NR_045260]	0	0.0620666	31.3459	1	0.00918642	4.83348	0.148009	0	0	0	0	0	1	1	0	0	0	0	0	0	0
DATA	11632	71	152	linc|TCONS_00010798|linc|TCONS_00010803|linc|TCONS_00010801|linc|TCONS_00010799	hs|chr5:139553546-139553605	0		4811	10164	A_21_P0004530	XLOC_004577	TCONS_00010798	linc|BROAD Institute lincRNA (XLOC_004577), lincRNA [TCONS_00010798]	0	0.0711792	35.948	1	0.0105415	5.54647	0.148098	0	0	0	0	0	1	1	0	0	0	0	0	0	0
DATA	7633	47	89	tc|THC2698180|linc|TCONS_l2_00029235	unmapped	0		164	6845	A_21_P0013625	XLOC_l2_015142	THC2698180	linc|BROAD Institute lincRNA (XLOC_l2_015142), lincRNA [TCONS_l2_00029235]	0	0.122469	61.8513	1	0.0181465	9.54787	0.148172	0	0	0	0	1	1	1	0	0	0	0	0	1	0
DATA	34458	211	18	ens|ENST00000412655|ens|ENST00000416126|ens|ENST00000416535|ens|ENST00000427808	hs|chr6:29475103-29475162	0		245	28330	A_33_P3269854	ENST00000412655	ENST00000412655	Unknown	0	0.099736	50.3703	1	0.0148187	7.7969	0.148579	0	0	0	0	0	1	1	0	0	0	0	0	1	0
DATA	32205	197	61		unmapped	0		0	26586	A_33_P3373970	A_33_P3373970	A_33_P3373970	Unknown	0	0.0597247	30.1631	1	0.00887903	4.67174	0.148666	0	0	0	0	0	1	1	0	0	0	0	0	0	0
DATA	31188	191	28	ref|NR_033752|ens|ENST00000423298|gb|BX640843|tc|THC2500626	hs|chr3:185698542-185698601	0		2042	25758	A_24_P68908	LOC344887	NR_033752	ref|Homo sapiens NmrA-like family domain containing 1 pseudogene (LOC344887), non-coding RNA [NR_033752]	0	0.11704	59.1095	1	0.0175202	9.21835	0.149694	0	0	0	0	0	1	1	0	0	0	0	0	1	0
DATA	30536	187	32	linc|TCONS_00025013	hs|chr16:54881339-54880945	0		303	25244	A_21_P0009125	XLOC_011948	TCONS_00025013	linc|BROAD Institute lincRNA (XLOC_011948), lincRNA [TCONS_00025013]	0	0.0692914	34.9947	1	0.0103747	5.45869	0.149725	0	0	0	0	0	1	1	0	0	0	0	0	0	0
DATA	48380	295	164	linc|TCONS_l2_00013208	hs|chr19:53483764-53483705	0		602	39422	A_21_P0011760	XLOC_l2_007112	TCONS_l2_00013208	linc|BROAD Institute lincRNA (XLOC_l2_007112), lincRNA [TCONS_l2_00013208]	0	0.109253	55.1769	1	0.0163769	8.61678	0.149898	0	0	0	0	0	1	1	0	0	0	0	1	1	0
DATA	2416	15	120	linc|TCONS_00024472	hs|chr16:76806900-76806959	0		396	2402	A_21_P0008972	XLOC_011793	TCONS_00024472	linc|BROAD Institute lincRNA (XLOC_011793), lincRNA [TCONS_00024472]	0	0.102042	51.5347	1	0.0152998	8.05007	0.149937	0	0	0	0	0	1	1	0	0	0	0	0	1	0
DATA	28114	172	70	gb|AF116680|tc|THC2487352	hs|chr8:48207039-48207098	0		669	23204	A_33_P3279475	AF116680	AF116680	gb|Homo sapiens PRO2007 mRNA, complete cds. [AF116680]	0	0.236097	119.238	1	0.0354894	18.6729	0.150317	0	0	0	0	0	1	1	0	0	0	0	0	1	0
DATA	27967	171	87	ens|ENST00000376855|tc|THC2691823	hs|chr13:96213122-96213181	0		630	23228	A_33_P3369495	CLDN10	ENST00000376855	ens|claudin 10 [Source:HGNC Symbol;Acc:2033] [ENST00000376855]	0	0.0556595	28.1101	1	0.00838704	4.41288	0.150685	0	0	0	0	0	1	1	0	0	0	0	1	0	0
DATA	29148	178	120	ref|XR_108784|ref|XR_110762|ref|XR_113078|tc|THC2650820	hs|chr7:143193658-143193717	0		701	24089	A_19_P00318904	LOC100507525	XR_108784	ref|PREDICTED: Homo sapiens hypothetical LOC100507525 (LOC100507525), miscRNA [XR_108784]	0	0.0603048	30.4561	1	0.00911879	4.7979	0.151212	0	0	0	0	0	1	1	0	0	0	0	0	0	0
DATA	13767	84	155	ref|NM_021970|ref|NM_001243736|ref|NR_024170|ens|ENST00000499666	hs|chr4:100801195-100801136	0		2579	11786	A_33_P3251480	LAMTOR3	NM_021970	ref|Homo sapiens late endosomal/lysosomal adaptor, MAPK and MTOR activator 3 (LAMTOR3), transcript variant 1, mRNA [NM_021970]	0	0.175665	88.7173	1	0.0266166	14.0045	0.151519	0	0	0	0	0	1	1	0	0	0	0	0	1	0
DATA	27896	171	16	linc|TCONS_00004115|linc|TCONS_00005069|linc|TCONS_00004114	hs|chr2:6778888-6778474	0		621	23116	A_21_P0002392	XLOC_001964	TCONS_00004115	linc|BROAD Institute lincRNA (XLOC_001964), lincRNA [TCONS_00004115]	0	0.0730954	36.9158	1	0.0111034	5.84209	0.151902	0	0	0	0	0	1	1	0	0	0	0	0	0	0
DATA	27989	171	109	ref|NR_003945|gb|BX538318|gb|BX538342|tc|THC2491457	hs|chr11:6738013-6737954	0		5097	23265	A_33_P3341616	GVINP1	NR_003945	ref|Homo sapiens GTPase, very large interferon inducible pseudogene 1 (GVINP1), non-coding RNA [NR_003945]	0	0.0572406	28.9086	1	0.00870632	4.58087	0.1521	0	0	0	0	0	1	1	0	0	0	0	0	0	0
DATA	2562	16	102	ref|NM_020981|ens|ENST00000305861|ens|ENST00000392690|gb|E07739	hs|chr2:168726358-168726417	0		1159	2368	A_23_P108564	B3GALT1	NM_020981	ref|Homo sapiens UDP-Gal:betaGlcNAc beta 1,3-galactosyltransferase, polypeptide 1 (B3GALT1), mRNA [NM_020981]	0	0.0604283	30.5185	1	0.0092013	4.84131	0.152268	0	0	0	0	0	1	1	0	0	0	0	0	0	0
DATA	1223	8	75	gb|BC041419|tc|THC2505558|linc|TCONS_00007922	hs|chr4:184653475-184653416	0		1827	1087	A_21_P0003548	XLOC_004201	BC041419	tc|Q8WY95_HUMAN (Q8WY95) PP1597, partial (84%) [THC2505558]	0	0.163856	82.7534	1	0.0249628	13.1343	0.152345	0	0	0	0	0	1	1	0	0	0	0	0	1	0
DATA	903	6	83	ens|ENST00000433066|gb|CR742085|linc|TCONS_l2_00017901|linc|TCONS_l2_00018333	hs|chr22:20992956-20992718	0		353	787	A_21_P0012287	XLOC_l2_009469	ENST00000433066	gb|CR742085 Soares_testis_NHT Homo sapiens cDNA clone IMAGp971J1575 ; IMAGE:1738313 5', mRNA sequence [CR742085]	0	0.0608285	30.7206	1	0.00929885	4.89263	0.15287	0	0	0	0	0	1	1	0	0	0	0	0	0	0
DATA	60356	369	4	ref|NM_058176|ens|ENST00000461159|ens|ENST00000523867|ens|ENST00000341009	hs|chr7:18801801-18801860	0		2096	48710	A_24_P206317	HDAC9	NM_058176	ref|Homo sapiens histone deacetylase 9 (HDAC9), transcript variant 1, mRNA [NM_058176]	0	0.13535	68.3566	1	0.020692	10.8872	0.152878	0	0	0	0	0	1	1	0	0	0	0	0	1	0
DATA	23430	143	142		unmapped	0		0	19669	A_33_P3234108	A_33_P3234108	A_33_P3234108	Unknown	0	0.0663829	33.5258	1	0.0101585	5.34494	0.153029	0	0	0	0	0	1	1	0	0	0	0	0	0	0
DATA	2890	18	102	linc|TCONS_00008975|linc|TCONS_00008974|linc|TCONS_00008976	hs|chr4:188554300-188626176	0		200	2665	A_21_P0003874	XLOC_003829	TCONS_00008975	linc|BROAD Institute lincRNA (XLOC_003829), lincRNA [TCONS_00008975]	0	0.060115	30.3603	1	0.00920724	4.84443	0.15316	0	0	0	0	0	1	1	0	0	0	0	0	0	0
DATA	34494	211	54	linc|TCONS_00018740	hs|chr10:63255537-63255596	0		204	28388	A_21_P0007064	XLOC_008495	TCONS_00018740	linc|BROAD Institute lincRNA (XLOC_008495), lincRNA [TCONS_00018740]	0	0.0598742	30.2386	1	0.00918036	4.83029	0.153328	0	0	0	0	0	1	1	0	0	0	0	0	0	0
DATA	1761	11	121	ref|NR_026852|ens|ENST00000456737|ens|ENST00000428086|gb|BC094789	hs|chr13:19586578-19586637	0		1941	1791	A_21_P0008024	LINC00442	NR_026852	ref|Homo sapiens long intergenic non-protein coding RNA 442 (LINC00442), non-coding RNA [NR_026852]	0	0.0611085	30.862	1	0.00941129	4.95179	0.154009	0	0	0	0	0	1	1	0	0	0	0	0	0	0
DATA	1207	8	59	ref|XR_108453|ref|XR_112455|gb|AK055890|ens|ENST00000425110	hs|chr2:241920991-241920932	0		2310	1057	A_33_P3315814	LOC728208	XR_108453	ref|PREDICTED: Homo sapiens hypothetical LOC728208 (LOC728208), miscRNA [XR_108453]	0	0.0650543	32.8548	1	0.0100523	5.28906	0.154521	0	0	0	0	0	1	1	0	0	0	0	0	0	0
DATA	8027	49	155	ens|ENST00000507926|linc|TCONS_l2_00023693	hs|chr5:25415892-25415833	0		231	7217	A_19_P00321849	XLOC_l2_011969	ENST00000507926	linc|BROAD Institute lincRNA (XLOC_l2_011969), lincRNA [TCONS_l2_00023693]	0	0.067277	33.9773	1	0.0104397	5.49288	0.155174	0	0	0	0	0	1	1	0	0	0	0	0	0	0
DATA	20484	125	148	ens|ENST00000440189|gb|BQ082150|linc|TCONS_00017829	hs|chr10:60064400-60064459	0		87	17329	A_21_P0006680	XLOC_008487	ENST00000440189	gb|K-EST0063061 S3SNU16 Homo sapiens cDNA clone S3SNU16-33-G04 5', mRNA sequence [BQ082150]	0	0.0671764	33.9265	1	0.0104332	5.48947	0.15531	0	0	0	0	0	1	1	0	0	0	0	0	0	0
DATA	25279	155	23	ref|NR_024092|gb|AF086441|gb|BU192089|tc|THC2654055	hs|chr21:26955240-26955181	0		296	21027	A_32_P149060	C21orf71	NR_024092	ref|Homo sapiens chromosome 21 open reading frame 71 (C21orf71), non-coding RNA [NR_024092]	0	0.0700831	35.3945	1	0.0109123	5.74155	0.155705	0	0	0	0	0	1	1	0	0	0	0	0	0	0
DATA	41480	253	152	linc|TCONS_00003848	hs|chr2:123804926-123804985	0		270	33943	A_21_P0002287	XLOC_001653	TCONS_00003848	linc|BROAD Institute lincRNA (XLOC_001653), lincRNA [TCONS_00003848]	0	0.0686637	34.6776	1	0.0106951	5.62728	0.155761	0	0	0	0	0	1	1	0	0	0	0	0	0	0
DATA	11149	68	161	ref|NM_001308|ens|ENST00000441382|ens|ENST00000370418|gb|AK313972	hs|chr10:101823412-101816892	0		1089	9636	A_23_P98147	CPN1	NM_001308	ref|Homo sapiens carboxypeptidase N, polypeptide 1 (CPN1), mRNA [NM_001308]	0	0.0844395	42.645	1	0.0131533	6.92065	0.155771	0	0	0	0	0	1	1	0	0	0	0	0	1	0
DATA	22861	140	65	ref|NM_173588|ens|ENST00000319338|ens|ENST00000513874|gb|AK095113	hs|chr11:18726081-18726022	0		4104	19035	A_32_P486620	IGSF22	NM_173588	ref|Homo sapiens immunoglobulin superfamily, member 22 (IGSF22), mRNA [NM_173588]	0	0.0572074	28.8918	1	0.00891964	4.69311	0.155918	0	0	0	0	0	1	1	0	0	0	0	0	0	0
DATA	3169	20	53	ens|ENST00000420187|linc|TCONS_l2_00013593|linc|TCONS_l2_00013595|linc|TCONS_l2_00013594	hs|chr2:40982284-40982343	0		236	2867	A_21_P0011799	XLOC_l2_007286	ENST00000420187	linc|BROAD Institute lincRNA (XLOC_l2_007286), lincRNA [TCONS_l2_00013593]	0	0.066048	33.3566	1	0.010318	5.42886	0.15622	0	0	0	0	0	1	1	0	0	0	0	0	0	0
DATA	1338	9	26		hs|chr11:133402399-133402458	0		0	1304	A_21_P0014612	LOC100128095	A_21_P0014612	Unknown	0	0.072019	36.3722	1	0.0112788	5.93438	0.156608	0	0	0	0	0	1	1	0	0	0	0	0	0	0
DATA	10481	64	149	ens|ENST00000450890|ens|ENST00000414157|ref|XR_109022|ref|XR_111056	hs|chr10:33370400-33370459	0		417	9089	A_21_P0010813	XLOC_l2_001537	ENST00000450890	ref|PREDICTED: Homo sapiens hypothetical LOC100505562 (LOC100505562), miscRNA [XR_109022]	0	0.141711	71.5694	1	0.0222165	11.6893	0.156773	0	0	0	0	0	1	1	0	0	0	0	0	1	0
DATA	32810	201	10	ref|NR_024246|gb|AK057497|tc|THC2513063|linc|TCONS_00020950	hs|chr12:119722105-119722046	0		1815	27022	A_21_P0007480	LOC144742	NR_024246	ref|Homo sapiens uncharacterized LOC144742 (LOC144742), non-coding RNA [NR_024246]	0	0.0714177	36.0685	1	0.0112	5.89294	0.156824	0	0	0	0	0	1	1	0	0	0	0	0	0	0
DATA	1008	7	24	ref|NR_026836|gb|BC040230|tc|THC2625681	hs|chr12:72656394-72656335	0		3092	988	A_33_P3311493	LOC283392	NR_026836	ref|Homo sapiens uncharacterized LOC283392 (LOC283392), transcript variant 2, non-coding RNA [NR_026836]	0	0.0718544	36.2891	1	0.0112764	5.93311	0.156933	0	0	0	0	0	1	1	0	0	0	0	0	0	0
DATA	7466	46	86	gb|BC065746|tc|THC2625540|linc|TCONS_00019151	hs|chr11:74694537-74694596	0		1037	6569	A_21_P0007147	XLOC_009217	BC065746	linc|BROAD Institute lincRNA (XLOC_009217), lincRNA [TCONS_00019151]	0	0.0584745	29.5317	1	0.0091928	4.83683	0.15721	0	0	0	0	1	1	1	0	0	0	0	0	0	0
DATA	21017	129	25	ens|ENST00000420766|ref|XR_108615|ref|XR_112897|linc|TCONS_00012538	hs|chr6:84697821-84697880	0		39	17653	A_21_P0005121	XLOC_005371	ENST00000420766	ref|PREDICTED: Homo sapiens hypothetical LOC100506908 (LOC100506908), miscRNA [XR_108615]	0	0.0796773	40.2399	1	0.0125328	6.59417	0.157294	0	0	0	0	0	1	1	0	0	0	0	0	1	0
DATA	37890	232	6	ens|ENST00000543512|linc|TCONS_00025746|linc|TCONS_00026151	hs|chr17:70030109-70030050	0		124	30897	A_21_P0009355	XLOC_012564	ENST00000543512	linc|BROAD Institute lincRNA (XLOC_012564), lincRNA [TCONS_00025746]	0	0.0738947	37.3195	1	0.0116234	6.11572	0.157297	0	0	0	0	0	1	1	0	0	0	0	0	1	0
DATA	413	3	85	ref|NM_198946|ens|ENST00000341206|ens|ENST00000476567|gb|AY301269	hs|chr9:139640336-139639714	0		305	482	A_23_P83184	LCN6	NM_198946	ref|Homo sapiens lipocalin 6 (LCN6), mRNA [NM_198946]	0	0.0587596	29.6757	1	0.00926063	4.87252	0.157602	0	0	0	0	1	1	1	0	0	0	0	1	0	0
DATA	14711	90	115	ens|ENST00000477246|gb|BX090838|tc|THC2690743	hs|chr3:56994816-56994875	0		422	12526	A_33_P3405680	ENST00000477246	ENST00000477246	ens|ARHGEF3 antisense RNA 1 (non-protein coding) [Source:HGNC Symbol;Acc:40083] [ENST00000477246]	0	0.132731	67.0337	1	0.0209275	11.0111	0.157669	0	0	0	0	0	1	1	0	0	0	0	0	1	0
DATA	5834	36	94	ens|ENST00000442323|gb|DA846917|linc|TCONS_00013155	hs|chr7:35299007-35298179	0		333	5220	A_21_P0005295	XLOC_006406	ENST00000442323	gb|DA846917 PLACE6 Homo sapiens cDNA clone PLACE6015523 5', mRNA sequence [DA846917]	0	0.0582066	29.3965	1	0.00918565	4.83307	0.157811	0	0	0	0	0	1	1	0	0	0	0	0	0	0
DATA	6016	37	112		hs|chr16:078079775-078079716	0		0	5528	A_33_P3261097	A_33_P3261097	A_33_P3261097	Unknown	0	0.318191	160.698	1	0.0504257	26.5317	0.158476	0	0	0	0	0	1	1	0	0	0	0	0	1	1
DATA	2599	16	139	gb|BC021746|tc|THC2615778|linc|TCONS_00000514	hs|chr1:46913180-46912815	0		603	2439	A_21_P0001126	XLOC_000818	BC021746	tc|Q7D6H2_MYCTU (Q7D6H2) DHH family protein, partial (5%) [THC2615778]	0	0.0619842	31.3043	1	0.00984822	5.18168	0.158883	0	0	0	0	0	1	1	0	0	0	0	0	0	0
DATA	56555	345	139	ref|NM_144677|ref|NM_198955|ref|NM_001199172|ens|ENST00000374998	hs|chr17:74901279-74901338	0		1032	45868	A_24_P138784	MGAT5B	NM_144677	ref|Homo sapiens mannosyl (alpha-1,6-)-glycoprotein beta-1,6-N-acetyl-glucosaminyltransferase, isozyme B (MGAT5B), transcript variant 1, mRNA [NM_144677]	0	0.0682039	34.4455	1	0.0108367	5.7018	0.158887	0	0	0	0	0	1	1	0	0	0	0	0	0	0
DATA	11453	70	137	linc|TCONS_l2_00030581	hs|chrX:118012124-118012065	0		255	9873	A_21_P0013828	XLOC_l2_015803	TCONS_l2_00030581	linc|BROAD Institute lincRNA (XLOC_l2_015803), lincRNA [TCONS_l2_00030581]	0	0.0878377	44.3612	1	0.0139752	7.3531	0.159102	0	0	0	0	0	1	1	0	0	0	0	0	1	0
DATA	44599	272	155	gb|AK023303|tc|THC2479219	hs|chr19:19019818-19019759	0		464	36302	A_33_P3284552	COPE	AK023303	gb|Homo sapiens cDNA FLJ13241 fis, clone OVARC1000557. [AK023303]	0	0.118928	60.0632	1	0.0189636	9.97776	0.159453	0	0	0	0	0	1	1	0	0	0	0	0	1	0
DATA	20768	127	104	ref|NR_003062|gb|M21539|tc|THC2480904	hs|chr1:153112700-153112641	0		571	17514	A_23_P126089	SPRR2C	NR_003062	ref|Homo sapiens small proline-rich protein 2C (pseudogene) (SPRR2C), non-coding RNA [NR_003062]	0	0.0604432	30.526	1	0.00965768	5.08143	0.159781	0	0	0	0	0	1	1	0	0	0	0	0	1	0
DATA	37227	227	163	ref|NM_001005501|ens|ENST00000298642|gb|BC136941|gb|BC136942	hs|chr14:20345272-20345331	0		845	30611	A_33_P3349746	OR4K2	NM_001005501	ref|Homo sapiens olfactory receptor, family 4, subfamily K, member 2 (OR4K2), mRNA [NM_001005501]	0	0.0669255	33.7998	1	0.0106936	5.62648	0.159784	0	0	0	0	0	1	1	0	0	0	0	0	0	0
DATA	38171	233	123	ens|ENST00000421500|tc|THC2694744|linc|TCONS_00013015	hs|chr7:55660135-55660194	0		368	31331	A_21_P0005235	XLOC_006105	ENST00000421500	tc|Q3U104_MOUSE (Q3U104) Activated spleen cDNA, RIKEN full-length enriched library, clone:F830019M02 product:diaphanous homolog 1 (Drosophila), full insert sequence, partial (3%) [THC2694744]	0	0.0580097	29.297	1	0.00937272	4.9315	0.161572	0	0	0	0	0	1	1	0	0	0	0	1	0	0
DATA	21825	134	13	ens|ENST00000455363|gb|CO245850|tc|THC2649683|linc|TCONS_00000741	hs|chr1:222626178-222626119	0		219	18183	A_21_P0001228	XLOC_001216	ENST00000455363	gb|AGENCOURT_26524565 NIH_MGC_212 Homo sapiens cDNA clone IMAGE:30924404 5', mRNA sequence [CO245850]	0	0.0695347	35.1175	1	0.0112566	5.9227	0.161884	0	0	0	0	0	1	1	0	0	0	0	0	0	0
DATA	20076	123	68	ref|NM_001012729	hs|chr19:57663153-57663094	0		3286	16944	A_33_P3308586	DUXA	NM_001012729	ref|Homo sapiens double homeobox A (DUXA), mRNA [NM_001012729]	0	0.174392	88.0741	1	0.0282602	14.8693	0.16205	0	0	0	0	0	1	1	0	0	0	0	0	1	0
DATA	27054	165	158	linc|TCONS_00019525	hs|chr11:125978833-125978892	0		479	22545	A_21_P0007292	XLOC_009320	TCONS_00019525	linc|BROAD Institute lincRNA (XLOC_009320), lincRNA [TCONS_00019525]	0	0.0656227	33.1418	1	0.0106421	5.5994	0.162171	0	0	0	0	0	1	1	0	0	0	0	0	0	0
DATA	460	3	132	linc|TCONS_00000424	hs|chr1:234851702-234851761	0		2475	570	A_21_P0001079	XLOC_000625	TCONS_00000424	linc|BROAD Institute lincRNA (XLOC_000625), lincRNA [TCONS_00000424]	0	0.0816907	41.2568	1	0.0132531	6.97319	0.162235	0	0	0	0	1	1	1	0	0	0	0	1	1	0
DATA	26583	163	15	linc|TCONS_00020911	hs|chr12:108240086-108240027	0		113	22046	A_21_P0007756	XLOC_010191	TCONS_00020911	linc|BROAD Institute lincRNA (XLOC_010191), lincRNA [TCONS_00020911]	0	0.0686538	34.6726	1	0.0111443	5.86363	0.162326	0	0	0	0	0	1	1	0	0	0	0	0	0	0
DATA	34472	211	32	ref|NM_001005218|ens|ENST00000360374|tc|NP1401793	hs|chr11:58274709-58274650	0		869	28350	A_33_P3321462	OR5B21	NM_001005218	ref|Homo sapiens olfactory receptor, family 5, subfamily B, member 21 (OR5B21), mRNA [NM_001005218]	0	0.0638093	32.226	1	0.0103595	5.45068	0.16235	0	0	0	0	0	1	1	0	0	0	0	0	0	0
DATA	23546	144	94	ref|NM_144685|ens|ENST00000291823|gb|AK057380|gb|AK302301	hs|chr19:40885410-40885351	0		2219	19592	A_23_P329945	HIPK4	NM_144685	ref|Homo sapiens homeodomain interacting protein kinase 4 (HIPK4), mRNA [NM_144685]	0	0.0522174	26.3717	1	0.00851212	4.47869	0.163013	0	0	0	0	0	1	1	0	0	0	0	0	0	0
DATA	11670	72	26	linc|TCONS_00002073|linc|TCONS_00000999	hs|chr1:78689353-78691008	0		27	9966	A_21_P0001688	XLOC_000264	TCONS_00002073	linc|BROAD Institute lincRNA (XLOC_000264), lincRNA [TCONS_00002073]	0	0.0690767	34.8862	1	0.0112706	5.93007	0.16316	0	0	0	0	0	1	1	0	0	0	0	0	0	0
DATA	32921	201	121	ref|NR_001281|ens|ENST00000526308|gb|AF217743|gb|AK095496	hs|chr5:140616753-140616812	0		2817	27191	A_23_P390958	PCDHB18	NR_001281	ref|Homo sapiens protocadherin beta 18 pseudogene (PCDHB18), non-coding RNA [NR_001281]	0	0.056061	28.3128	1	0.00916101	4.82011	0.163411	0	0	0	0	0	1	1	0	0	0	0	0	0	0
DATA	2866	18	78	ref|NR_026807|gb|AK023251|tc|THC2476433	hs|chr6:72124457-72124398	0		2624	2622	A_23_P156408	LINC00472	NR_026807	ref|Homo sapiens long intergenic non-protein coding RNA 472 (LINC00472), non-coding RNA [NR_026807]	0	0.0575908	29.0854	1	0.00942021	4.95649	0.163571	0	0	0	0	0	1	1	0	0	0	0	0	0	0
DATA	32321	198	13	ens|ENST00000451381|tc|THC2728991|linc|TCONS_l2_00027370	hs|chr7:62702002-62694104	0		21	26515	A_21_P0013428	XLOC_l2_013857	ENST00000451381	tc|AF254249S5 phosphorylase kinase gamma {Homo sapiens} (exp=-1; wgp=0; cg=0), partial (35%) [THC2728991]	0	0.068126	34.4061	1	0.0111439	5.86341	0.163578	0	0	0	0	0	1	1	0	0	0	0	0	0	0
DATA	32683	200	47	ref|NM_001145095|ens|ENST00000414222|ens|ENST00000434736|tc|THC2660392	hs|chr8:133101827-133101768	0		467	26828	A_19_P00316839	HHLA1	NM_001145095	ref|Homo sapiens HERV-H LTR-associating 1 (HHLA1), mRNA [NM_001145095]	0	0.0579934	29.2887	1	0.0094984	4.99763	0.163784	0	0	0	0	0	1	1	0	0	0	0	0	0	0
DATA	7557	47	13	ref|XR_108565|ref|XR_112715|gb|BC043001|tc|THC2626023	hs|chr5:16183984-16184043	0		355	6716	A_32_P204950	LOC401176	XR_108565	ref|PREDICTED: Homo sapiens hypothetical LOC401176 (LOC401176), miscRNA [XR_108565]	0	0.0696694	35.1856	1	0.0114452	6.02195	0.164279	0	0	0	0	0	1	1	0	0	0	0	0	0	0
DATA	1405	9	93	ens|ENST00000490216|gb|BC036375|gb|BI825512|tc|THC2688297	hs|chr17:61597682-61598716	0		4418	1432	A_23_P371777	ACE	ENST00000490216	ens|angiotensin I converting enzyme (peptidyl-dipeptidase A) 1 [Source:HGNC Symbol;Acc:2707] [ENST00000490216]	0	0.0558558	28.2092	1	0.00918684	4.8337	0.164474	0	0	0	0	0	1	1	0	0	0	0	0	0	0
DATA	39720	243	32	ref|NM_152404|ref|NM_001171873|ens|ENST00000333811|ens|ENST00000515801	hs|chr5:35965938-35965879	0		585	32476	A_24_P183334	UGT3A1	NM_152404	ref|Homo sapiens UDP glycosyltransferase 3 family, polypeptide A1 (UGT3A1), transcript variant 1, mRNA [NM_152404]	0	0.0632567	31.9469	1	0.0104245	5.48491	0.164797	0	0	0	0	0	1	1	0	0	0	0	0	0	0
DATA	9989	61	149	ref|NM_003823|ref|NR_037882|ens|ENST00000318100|ens|ENST00000342852	hs|chr20:62328352-62328411	0		348	8815	A_33_P3305571	TNFRSF6B	NM_003823	ref|Homo sapiens tumor necrosis factor receptor superfamily, member 6b, decoy (TNFRSF6B), mRNA [NM_003823]	0	0.519861	262.549	1	0.0857142	45.0989	0.164879	0	0	0	0	0	1	1	0	0	0	0	0	1	1
DATA	1346	9	34	linc|TCONS_00020608	hs|chr12:124572998-124574626	0		177	1319	A_21_P0007647	XLOC_009926	TCONS_00020608	linc|BROAD Institute lincRNA (XLOC_009926), lincRNA [TCONS_00020608]	0	0.0672784	33.978	1	0.0111004	5.84054	0.164992	0	0	0	0	0	1	1	0	0	0	0	0	0	0
DATA	1701	11	61	ens|ENST00000418161|gb|AK098828|tc|THC2609609	hs|chr3:42788154-42788213	0		1942	1680	A_33_P3859897	ENST00000418161	ENST00000418161	ens|CCDC13 antisense RNA 1 (non-protein coding) [Source:HGNC Symbol;Acc:41142] [ENST00000418161]	0	0.134165	67.7584	1	0.0221882	11.6744	0.16538	0	0	0	0	1	1	1	0	0	0	0	0	1	0
DATA	6855	42	131	ens|ENST00000441841|gb|BC041423|tc|THC2608800	hs|chrX:134087315-134087374	0		863	6101	A_33_P3716123	ENST00000441841	ENST00000441841	gb|Homo sapiens cDNA clone IMAGE:3892487. [BC041423]	0	0.0596462	30.1235	1	0.00986923	5.19274	0.165463	0	0	0	0	0	1	1	0	0	0	0	0	0	0
DATA	2030	13	62	ens|ENST00000419446|ens|ENST00000449604|linc|TCONS_00000652|linc|TCONS_00000653	hs|chr1:161526144-161526085	0		397	1982	A_21_P0001184	XLOC_001067	ENST00000419446	linc|BROAD Institute lincRNA (XLOC_001067), lincRNA [TCONS_00000652]	0	0.0941609	47.5547	1	0.0155886	8.20199	0.165552	0	0	0	0	0	1	1	0	0	0	0	0	1	0
DATA	3464	22	20	ref|NM_024795|ens|ENST00000304568|gb|BC137257|gb|BC137256	hs|chr2:228227633-228227574	0		1534	3106	A_23_P114008	TM4SF20	NM_024795	ref|Homo sapiens transmembrane 4 L six family member 20 (TM4SF20), mRNA [NM_024795]	0	0.0686341	34.6627	1	0.0114089	6.00284	0.166228	0	0	0	0	0	1	1	0	0	0	0	0	0	0
DATA	17980	110	104	linc|TCONS_00011705|linc|TCONS_00011704	hs|chr6:14661853-14662493	0		265	15150	A_21_P0004845	XLOC_005183	TCONS_00011705	linc|BROAD Institute lincRNA (XLOC_005183), lincRNA [TCONS_00011705]	0	0.0529799	26.7568	1	0.00885271	4.6579	0.167096	0	0	0	0	0	1	1	0	0	0	0	0	0	0
DATA	22365	137	61	ens|ENST00000397671	hs|chr17:71245991-71245932	0		1215	18772	A_33_P3265194	CPSF4L	ENST00000397671	ens|cleavage and polyadenylation specific factor 4-like [Source:HGNC Symbol;Acc:33632] [ENST00000397671]	0	0.0543615	27.4545	1	0.00910653	4.79144	0.167518	0	0	0	0	0	1	1	0	0	0	0	0	0	0
DATA	30193	185	17	ens|ENST00000421616|ref|XR_132803|ref|XR_133236|ens|ENST00000373604	hs|chr1:32671777-32671718	0		463	24968	A_33_P3395733	ENST00000421616	ENST00000421616	ref|PREDICTED: Homo sapiens hypothetical LOC100652837, transcript variant 1 (LOC100652837), miscRNA [XR_132803]	0	0.124724	62.9901	1	0.0209764	11.0368	0.168182	0	0	0	0	0	1	1	0	0	0	0	0	1	0
DATA	35119	215	23		unmapped	0		0	401	ERCC-00081_60	DQ854991	DQ854991	Unknown	0	0.0641115	32.3786	1	0.0108219	5.69397	0.168798	0	0	0	0	0	1	1	0	0	0	0	0	0	0
DATA	27404	168	16	ens|ENST00000455995|ref|XR_133518|gb|AK125850|tc|THC2477251	hs|chr9:42467559-42467618	0		1242	22586	A_33_P3256287	ENST00000455995	ENST00000455995	ens|family with sequence similarity 95, member B1 [Source:HGNC Symbol;Acc:32318] [ENST00000455995]	0	0.399734	201.88	1	0.0675854	35.5604	0.169076	0	0	0	0	0	1	1	0	0	0	0	0	1	1
DATA	605	4	113	ens|ENST00000422996|tc|THC2733344|linc|TCONS_00003208	hs|chr2:13142835-13142776	0		508	536	A_21_P0002017	XLOC_001992	ENST00000422996	tc|Q3AV54_SYNS9 (Q3AV54) Acetyl-CoA carboxylase, alpha subunit , partial (5%) [THC2733344]	0	0.0678717	34.2777	1	0.0114954	6.04837	0.16937	0	0	0	0	1	1	1	0	0	0	0	1	1	0
DATA	26380	161	140	linc|TCONS_00016097	hs|chr9:102299155-102304634	0		541	21983	A_21_P0006192	XLOC_007488	TCONS_00016097	linc|BROAD Institute lincRNA (XLOC_007488), lincRNA [TCONS_00016097]	0	0.0592312	29.9139	1	0.0100392	5.28217	0.169492	0	0	0	0	0	1	1	0	0	0	0	0	0	0
DATA	5740	35	164	linc|TCONS_00020237	hs|chr12:117150423-117150482	0		1796	5340	A_21_P0007503	XLOC_009900	TCONS_00020237	linc|BROAD Institute lincRNA (XLOC_009900), lincRNA [TCONS_00020237]	0	0.0599463	30.275	1	0.0101614	5.34647	0.169508	0	0	0	0	1	1	1	0	0	0	0	1	0	0
DATA	880	6	60	ens|ENST00000441001|linc|TCONS_00017987	hs|chr10:63541585-63541526	0		405	744	A_21_P0006765	XLOC_008833	ENST00000441001	linc|BROAD Institute lincRNA (XLOC_008833), lincRNA [TCONS_00017987]	0	0.0876443	44.2635	1	0.0148887	7.83377	0.169877	0	0	0	0	0	1	1	0	0	0	0	0	1	0
DATA	26188	160	112	ens|ENST00000394939|tc|THC2715628	hs|chr7:74559793-74559852	0		563	21688	A_33_P3410454	GTF2IRD2B	ENST00000394939	ens|GTF2I repeat domain containing 2B [Source:HGNC Symbol;Acc:33125] [ENST00000394939]	0	0.146685	74.0815	1	0.0249376	13.121	0.170007	0	0	0	0	0	1	1	0	0	0	0	0	1	0
DATA	34902	213	134	ens|ENST00000370222	hs|chr20:62044411-62044352	0		2245	28772	A_33_P3360758	KCNQ2	ENST00000370222	ens|potassium voltage-gated channel, KQT-like subfamily, member 2 [Source:HGNC Symbol;Acc:6296] [ENST00000370222]	0	0.0955376	48.2499	1	0.0162588	8.55464	0.170182	0	0	0	0	0	1	1	0	0	0	0	0	1	0
DATA	2191	14	59	ref|NR_024481|gb|BX648118|tc|THC2618685	hs|chr9:34830348-34830289	0		6045	1977	A_33_P3292254	FAM205B	NR_024481	ref|Homo sapiens family with sequence similarity 205, member B (FAM205B), non-coding RNA [NR_024481]	0	0.15742	79.5029	1	0.0268285	14.1159	0.170426	0	0	0	0	0	1	1	0	0	0	0	0	1	0
DATA	35292	216	32	linc|TCONS_l2_00020480|linc|TCONS_l2_00020483|linc|TCONS_l2_00020481	hs|chr4:37080182-37080241	0		280	28872	A_21_P0012581	XLOC_l2_010636	TCONS_l2_00020480	linc|BROAD Institute lincRNA (XLOC_l2_010636), lincRNA [TCONS_l2_00020480]	0	0.0606005	30.6054	1	0.010337	5.43885	0.170576	0	0	0	0	0	1	1	0	0	0	0	0	0	0
DATA	2598	16	138	ref|NR_003685	hs|chr9:33952821-33952762	0		31	2437	A_21_P0000460	SNORD121A	NR_003685	ref|Homo sapiens small nucleolar RNA, C/D box 121A (SNORD121A), small nucleolar RNA [NR_003685]	0	0.057627	29.1037	1	0.0098307	5.17247	0.170592	0	0	0	0	0	1	1	0	0	0	0	0	0	0
DATA	4899	30	143	ens|ENST00000432689|linc|TCONS_l2_00004090	hs|chr10:5319128-5319069	0		528	4472	A_21_P0010933	XLOC_l2_001841	ENST00000432689	linc|BROAD Institute lincRNA (XLOC_l2_001841), lincRNA [TCONS_l2_00004090]	0	0.0591512	29.8735	1	0.0100979	5.31307	0.170714	0	0	0	0	0	1	1	0	0	0	0	0	0	0
DATA	30294	185	118		hs|chr1:227884660-227884601	0		0	25118	A_33_P3397318	A_33_P3397318	A_33_P3397318	Unknown	0	0.0527995	26.6657	1	0.00901572	4.74366	0.170754	0	0	0	0	0	1	1	0	0	0	0	0	0	0
DATA	4498	28	70	ens|ENST00000451482|gb|BC030768|linc|TCONS_l2_00000169|linc|TCONS_l2_00000172	hs|chr1:26554404-26554463	0		655	4056	A_21_P0010522	XLOC_l2_000116	ENST00000451482	linc|BROAD Institute lincRNA (XLOC_l2_000116), lincRNA [TCONS_l2_00000169]	0	0.0563369	28.4522	1	0.00962359	5.0635	0.170822	0	0	0	0	0	1	1	0	0	0	0	0	0	0
DATA	1508	10	32	ref|NM_002516|ens|ENST00000263257|gb|AF083898|gb|U70477	hs|chr19:46442850-46442791	0		1797	1316	A_33_P3347707	NOVA2	NM_002516	ref|Homo sapiens neuro-oncological ventral antigen 2 (NOVA2), mRNA [NM_002516]	0	0.130379	65.846	1	0.0222911	11.7286	0.170972	0	0	0	0	0	1	1	0	0	0	0	0	1	0
DATA	14252	87	148		hs|chr12:054389291-054389350	0		0	12308	A_33_P3343340	A_33_P3343340	A_33_P3343340	Unknown	0	0.0611649	30.8905	1	0.0104753	5.5116	0.171262	0	0	0	0	0	1	1	0	0	0	0	0	0	0
DATA	1522	10	46	ref|NM_080870|ens|ENST00000414703|ens|ENST00000416153|ens|ENST00000448092	hs|chr6:30921282-30921341	0		4569	241	A_23_P122508	DPCR1	NM_080870	ref|Homo sapiens diffuse panbronchiolitis critical region 1 (DPCR1), mRNA [NM_080870]	0	0.0817426	41.2829	1	0.0140083	7.37052	0.171371	0	0	0	0	0	1	1	0	0	0	0	0	1	0
DATA	27942	171	62	ens|ENST00000424283|linc|TCONS_00011493|linc|TCONS_00012174	hs|chr6:43705491-43696989	0		80	23192	A_21_P0004748	XLOC_005729	ENST00000424283	linc|BROAD Institute lincRNA (XLOC_005729), lincRNA [TCONS_00011493]	0	0.0516566	26.0884	1	0.00889056	4.67781	0.172109	0	0	0	0	0	1	1	0	0	0	0	0	0	0
DATA	444	3	116		hs|chr19:043877105-043877046	0		0	541	A_32_P157213	A_32_P157213	A_32_P157213	Unknown	0	0.0537035	27.1222	1	0.00924984	4.86685	0.172239	0	0	0	0	1	1	1	0	0	0	0	1	0	0
DATA	53590	327	126	ref|NM_002248|ens|ENST00000222249|gb|AB198191|gb|BC075037	hs|chr19:18100530-18100589	0		1485	43513	A_23_P119573	KCNN1	NM_002248	ref|Homo sapiens potassium intermediate/small conductance calcium-activated channel, subfamily N, member 1 (KCNN1), mRNA [NM_002248]	0	0.0621292	31.3775	1	0.0107074	5.63375	0.172341	0	0	0	0	0	1	1	0	0	0	0	0	1	0
DATA	9824	60	148	ref|NM_000301|ens|ENST00000461414|ens|ENST00000316325|ens|ENST00000308192	hs|chr6:161174211-161174270	0		2662	8540	A_23_P30693	PLG	NM_000301	ref|Homo sapiens plasminogen (PLG), transcript variant 1, mRNA [NM_000301]	0	0.060367	30.4875	1	0.0104282	5.48683	0.172746	0	0	0	0	0	1	1	0	0	0	0	0	0	0
DATA	754	5	98	ref|NR_033834|gb|AK056047|gb|AK123838|gb|AK056281	hs|chr12:130637819-130637760	0		1996	816	A_21_P0007806	FLJ31485	NR_033834	ref|Homo sapiens uncharacterized LOC440119 (FLJ31485), non-coding RNA [NR_033834]	0	0.0761663	38.4667	1	0.0132336	6.96292	0.173746	0	0	0	0	0	1	1	0	0	0	0	1	1	0
DATA	35085	214	153	ref|NM_000442|gb|BC022512|gb|BC051822|gb|FB701182	hs|chr17:62400603-62400544	0		3002	28804	A_23_P252471	PECAM1	NM_000442	ref|Homo sapiens platelet/endothelial cell adhesion molecule (PECAM1), mRNA [NM_000442]	0	0.159606	80.6069	1	0.0277463	14.5988	0.173842	0	0	0	0	0	1	1	0	0	0	0	0	1	0
DATA	4016	25	80	linc|TCONS_00015039	hs|chr8:74282731-74281849	0		102	3794	A_21_P0005858	XLOC_007120	TCONS_00015039	linc|BROAD Institute lincRNA (XLOC_007120), lincRNA [TCONS_00015039]	0	0.0538891	27.216	1	0.00937788	4.93422	0.174022	0	0	0	0	0	1	1	0	0	0	0	0	0	0
DATA	12965	80	9	ref|NM_002885|ref|NM_001145657|ref|NM_001145658|ens|ENST00000471600	hs|chr1:21928234-21926109	0		1852	11005	A_23_P45976	RAP1GAP	NM_002885	ref|Homo sapiens RAP1 GTPase activating protein (RAP1GAP), transcript variant 3, mRNA [NM_002885]	0	0.464755	234.718	1	0.080946	42.5901	0.174169	0	0	0	0	0	1	1	0	0	0	0	0	1	1
DATA	30320	185	144	ref|NM_004951|ens|ENST00000376414|gb|AB464515|gb|AK292091	hs|chr13:99947433-99947374	0		1140	25161	A_23_P25566	GPR183	NM_004951	ref|Homo sapiens G protein-coupled receptor 183 (GPR183), mRNA [NM_004951]	0	0.0586322	29.6114	1	0.0102122	5.37322	0.174175	0	0	0	0	0	1	1	0	0	0	0	0	0	0
DATA	34622	212	18	ref|XR_108760|ref|XR_110662|ref|XR_112996|ens|ENST00000523608	hs|chr7:27279361-27279302	0		257	28331	A_33_P3373437	LOC100129463	XR_108760	ref|PREDICTED: Homo sapiens hypothetical LOC100129463 (LOC100129463), miscRNA [XR_108760]	0	0.0630931	31.8643	1	0.0110024	5.78894	0.174383	0	0	0	0	0	1	1	0	0	0	0	0	0	0
DATA	5113	32	29	linc|TCONS_00001799|linc|TCONS_00001798	hs|chr1:210463846-210463787	0		307	4557	A_21_P0001616	XLOC_001188	TCONS_00001799	linc|BROAD Institute lincRNA (XLOC_001188), lincRNA [TCONS_00001799]	0	0.0647764	32.7144	1	0.0113038	5.94756	0.174505	0	0	0	0	0	1	1	0	0	0	0	0	0	0
DATA	1834	12	30	ref|XR_133511|gb|AK300104|tc|THC2694257	hs|chr9:032464315-032464374	0		666	1621	A_21_P0014943	LOC100653284	XR_133511	ref|PREDICTED: Homo sapiens hypothetical LOC100653284 (LOC100653284), miscRNA [XR_133511]	0	0.0642426	32.4448	1	0.0112158	5.90125	0.174585	0	0	0	0	0	1	1	0	0	0	0	0	0	0
DATA	45448	278	20	ref|NM_018159|ens|ENST00000375992|gb|AK001490|gb|BC009942	hs|chrX:51233695-51233636	0		1563	36865	A_24_P345002	NUDT11	NM_018159	ref|Homo sapiens nudix (nucleoside diphosphate linked moiety X)-type motif 11 (NUDT11), mRNA [NM_018159]	0	0.103638	52.3411	1	0.0180963	9.52146	0.17461	0	0	0	0	0	1	1	0	0	0	0	0	1	0
DATA	32227	197	83	gb|BC046631|ens|ENST00000405581|tc|THC2601584	hs|chr2:51144217-51144158	0		4822	26625	A_33_P3273679	NRXN1	BC046631	gb|Homo sapiens neurexin 1, mRNA (cDNA clone IMAGE:4815048), complete cds. [BC046631]	0	0.047928	24.2054	1	0.00837631	4.40723	0.174768	0	0	0	0	0	1	1	0	0	0	0	0	0	0
DATA	33749	206	129	ref|NM_139073|ens|ENST00000454918|ens|ENST00000433428|ens|ENST00000455816	hs|chr2:231865241-231867446	0		571	27740	A_23_P329956	SPATA3	NM_139073	ref|Homo sapiens spermatogenesis associated 3 (SPATA3), mRNA [NM_139073]	0	0.0546871	27.619	1	0.00956525	5.0328	0.174909	0	0	0	0	0	1	1	0	0	0	0	0	0	0
DATA	1260	8	112	linc|TCONS_00015131	hs|chr8:105331085-105318871	0		48	1158	A_21_P0005882	XLOC_007178	TCONS_00015131	linc|BROAD Institute lincRNA (XLOC_007178), lincRNA [TCONS_00015131]	0	0.0528335	26.6828	1	0.00924922	4.86652	0.175064	0	0	0	0	0	1	1	0	0	0	0	0	0	0
DATA	4663	29	71	linc|TCONS_00013676	hs|chr7:3137099-3137040	0		281	4340	A_21_P0005465	XLOC_006338	TCONS_00013676	linc|BROAD Institute lincRNA (XLOC_006338), lincRNA [TCONS_00013676]	0	0.0547504	27.6509	1	0.00960456	5.05348	0.175424	0	0	0	0	0	1	1	0	0	0	0	0	0	0
DATA	11481	71	1	ref|NR_026916|ref|NR_027020|ref|NR_027019|ens|ENST00000455308	hs|chr21:14415251-14417520	0		525	9923	A_21_P0011659	ANKRD30BP2	NR_026916	ref|Homo sapiens ankyrin repeat domain 30B pseudogene 2 (ANKRD30BP2), non-coding RNA [NR_026916]	0	0.0899104	45.408	1	0.0157928	8.30943	0.17565	0	0	0	0	1	1	1	0	0	0	0	0	1	0
DATA	19806	121	126	ref|NM_001031715|ens|ENST00000546225|ens|ENST00000335894|gb|AK292478	hs|chr15:67782342-67782401	0		2897	16779	A_33_P3227631	IQCH	NM_001031715	ref|Homo sapiens IQ motif containing H (IQCH), transcript variant 1, mRNA [NM_001031715]	0	0.0540994	27.3222	1	0.00950329	5.0002	0.175663	0	0	0	0	0	1	1	0	0	0	0	0	0	0
DATA	45285	277	21	ens|ENST00000490216|gb|BC036375|gb|BI825512|tc|THC2688297	hs|chr17:61597682-61598716	0		4418	1432	A_23_P371777	ACE	ENST00000490216	ens|angiotensin I converting enzyme (peptidyl-dipeptidase A) 1 [Source:HGNC Symbol;Acc:2707] [ENST00000490216]	0	0.0629926	31.8135	1	0.0110721	5.82563	0.175768	0	0	0	0	0	1	1	0	0	0	0	0	0	0
DATA	2855	18	67		hs|chrX:055198495-055198554	0		0	2604	A_33_P3217867	A_33_P3217867	A_33_P3217867	Unknown	0	0.0553006	27.9288	1	0.00974708	5.12847	0.176256	0	0	0	0	0	1	1	0	0	0	0	0	0	0
DATA	22703	139	71	linc|TCONS_00004806	hs|chr2:65981908-66015822	0		88	19043	A_21_P0002597	XLOC_001504	TCONS_00004806	linc|BROAD Institute lincRNA (XLOC_001504), lincRNA [TCONS_00004806]	0	0.056372	28.4699	1	0.0099368	5.22829	0.176272	0	0	0	0	0	1	1	0	0	0	0	0	1	0
DATA	15910	98	2	ref|NM_005601|ens|ENST00000221978|gb|E05942|gb|E05939	hs|chr19:51875005-51874946	0		694	13383	A_23_P119042	NKG7	NM_005601	ref|Homo sapiens natural killer cell group 7 sequence (NKG7), mRNA [NM_005601]	0	0.118433	59.8127	1	0.0208776	10.9848	0.176282	0	0	0	0	0	1	1	0	0	0	0	0	1	0
DATA	13603	83	155	ens|ENST00000416995|linc|TCONS_00029581	hs|chr22:32366884-32369417	0		74	11785	A_21_P0010410	XLOC_014212	ENST00000416995	linc|BROAD Institute lincRNA (XLOC_014212), lincRNA [TCONS_00029581]	0	0.0601019	30.3536	1	0.0106235	5.58963	0.176759	0	0	0	0	0	1	1	0	0	0	0	0	0	0
DATA	22924	140	128	ref|NM_030931|ens|ENST00000382398|gb|AY122478|gb|AF525928	hs|chr20:123319-126106	0		67	19128	A_23_P6045	DEFB126	NM_030931	ref|Homo sapiens defensin, beta 126 (DEFB126), mRNA [NM_030931]	0	0.0539919	27.2679	1	0.00954452	5.02189	0.176777	0	0	0	0	0	1	1	0	0	0	0	0	0	0
DATA	1015	7	31	ref|NM_000420|ens|ENST00000470850|ens|ENST00000355265|gb|AK314831	hs|chr7:142640666-142640607	0		1819	1001	A_23_P252758	KEL	NM_000420	ref|Homo sapiens Kell blood group, metallo-endopeptidase (KEL), mRNA [NM_000420]	0	0.0631121	31.8739	1	0.0111688	5.8765	0.176967	0	0	0	0	0	1	1	0	0	0	0	0	0	0
DATA	33381	204	89	ref|XR_109960|ref|XR_112306|gb|AF052121|gb|AK098562	hs|chr2:25593095-25593036	0		434	27405	A_21_P0014470	LOC100131510	XR_109960	ref|PREDICTED: Homo sapiens hypothetical LOC100131510 (LOC100131510), miscRNA [XR_109960]	0	0.0472657	23.8709	1	0.00837318	4.40559	0.177151	0	0	0	0	0	1	1	0	0	0	0	0	0	0
DATA	2258	14	126	ens|ENST00000418471|linc|TCONS_00000493	hs|chr1:29197120-29197061	0		959	2103	A_21_P0001112	XLOC_000762	ENST00000418471	linc|BROAD Institute lincRNA (XLOC_000762), lincRNA [TCONS_00000493]	0	0.138187	69.7894	1	0.0245306	12.9069	0.177517	0	0	0	0	0	1	1	0	0	0	0	0	1	0
DATA	231	2	67	ens|ENST00000455487|linc|TCONS_00021594	hs|chr13:109940016-109940075	0		632	130	A_21_P0007963	XLOC_010491	ENST00000455487	linc|BROAD Institute lincRNA (XLOC_010491), lincRNA [TCONS_00021594]	0	0.0547725	27.6621	1	0.0097244	5.11654	0.177542	0	0	0	0	1	1	1	0	0	0	0	1	0	0
DATA	39904	244	52	ens|ENST00000521359|tc|THC2679498|linc|TCONS_00015439|linc|TCONS_00015000	hs|chr8:49428557-49428498	0		391	32506	A_21_P0005965	XLOC_007080	ENST00000521359	tc|Q3UEF3_MOUSE (Q3UEF3) Adult male liver tumor cDNA, RIKEN full-length enriched library, clone:C730037J22 product:solute carrier family 6 (neurotransmitter transporter, GABA), member 13, full insert sequence, partial (3%) [THC2679498]	0	0.0525523	26.5408	1	0.00933817	4.91332	0.177693	0	0	0	0	0	1	1	0	0	0	0	0	0	0
DATA	1460	9	148	ref|NM_001013693|ens|ENST00000344642|gb|AK127275|tc|THC2583509	hs|chr1:22151636-22151695	0		3933	1532	A_33_P3260125	LDLRAD2	NM_001013693	ref|Homo sapiens low density lipoprotein receptor class A domain containing 2 (LDLRAD2), mRNA [NM_001013693]	0	0.0552169	27.8865	1	0.00983386	5.17413	0.178095	0	0	0	0	0	1	1	0	0	0	0	0	0	0
DATA	15628	96	48	gb|L23866|gb|U00684|ens|ENST00000447347|tc|THC2763765	hs|chrX:154697974-154698033	0		27	13194	A_21_P0006406	XLOC_008094	L23866	tc|Q4P255_USTMA (Q4P255) Predicted protein, partial (7%) [THC2763765]	0	0.0563066	28.4368	1	0.0100342	5.27952	0.178206	0	0	0	0	0	1	1	0	0	0	0	0	0	0
DATA	47109	288	41	ref|NM_001015878|ref|NM_003160|ref|NM_001015879|ens|ENST00000302804	hs|chr19:57743942-57744001	0		517	38192	A_23_P50232	AURKC	NM_001015878	ref|Homo sapiens aurora kinase C (AURKC), transcript variant 1, mRNA [NM_001015878]	0	0.056632	28.6012	1	0.0101065	5.31758	0.178459	0	0	0	0	0	1	1	0	0	0	0	0	0	0
DATA	24626	151	26	ref|NM_001083899|ref|NM_016363|ens|ENST00000310373|ens|ENST00000417454	hs|chr19:55525459-55525400	0		1881	20509	A_33_P3461416	GP6	NM_001083899	ref|Homo sapiens glycoprotein VI (platelet) (GP6), transcript variant 1, mRNA [NM_001083899]	0	0.0642898	32.4687	1	0.0114771	6.03874	0.178522	0	0	0	0	0	1	1	0	0	0	0	0	1	0
DATA	28836	176	136	gb|AK097122|tc|THC2674662|tc|THC2606783|linc|TCONS_00025612	hs|chr17:33559656-33559597	0		834	23839	A_21_P0009314	XLOC_012444	AK097122	linc|BROAD Institute lincRNA (XLOC_012444), lincRNA [TCONS_00025612]	0	0.0552529	27.9047	1	0.00986429	5.19014	0.17853	0	0	0	0	0	1	1	0	0	0	0	0	0	0
DATA	732	5	76	ref|NM_001001821|ref|NM_001005495|ens|ENST00000359594|ens|ENST00000328782	hs|chr1:248737161-248737102	0		897	774	A_33_P3260667	OR2T34	NM_001001821	ref|Homo sapiens olfactory receptor, family 2, subfamily T, member 34 (OR2T34), mRNA [NM_001001821]	0	0.0901098	45.5087	1	0.0161119	8.47737	0.178803	0	0	0	0	0	1	1	0	0	0	0	1	1	0
DATA	20628	126	128	ref|NR_038889|ens|ENST00000426529|gb|AK094852|gb|BX648714	hs|chr7:30588143-30588084	0		3700	17298	A_19_P00325660	LOC401320	NR_038889	ref|Homo sapiens uncharacterized LOC401320 (LOC401320), non-coding RNA [NR_038889]	0	0.330984	167.159	1	0.059216	31.1568	0.178909	0	0	0	0	0	1	1	0	0	0	0	0	1	1
DATA	33738	206	118	ref|XR_109685|ref|XR_112211|ens|ENST00000456613|gb|BG206326	hs|chr21:46798178-46798119	0		261	27721	A_21_P0010218	LOC100505827	XR_109685	ref|PREDICTED: Homo sapiens hypothetical LOC100505827 (LOC100505827), miscRNA [XR_109685]	0	0.0504879	25.4982	1	0.00906708	4.77069	0.179589	0	0	0	0	0	1	1	0	0	0	0	0	0	0
DATA	48722	298	14	linc|TCONS_l2_00006993	hs|chr13:106384166-106384225	0		1246	39448	A_21_P0011160	XLOC_l2_003843	TCONS_l2_00006993	linc|BROAD Institute lincRNA (XLOC_l2_003843), lincRNA [TCONS_l2_00006993]	0	0.062919	31.7764	1	0.0113069	5.94916	0.179705	0	0	0	0	0	1	1	0	0	0	0	0	0	0
DATA	28844	176	144	ens|ENST00000450860|linc|TCONS_00017066	hs|chrX:70403507-70403448	0		627	23854	A_21_P0006453	XLOC_008180	ENST00000450860	linc|BROAD Institute lincRNA (XLOC_008180), lincRNA [TCONS_00017066]	0	0.0568337	28.7031	1	0.0102302	5.38264	0.180002	0	0	0	0	0	1	1	0	0	0	0	0	0	0
DATA	866	6	46	ref|NR_037167|ens|ENST00000512906|ens|ENST00000476232|ens|ENST00000464428	hs|chr1:177991769-177991710	0		769	716	A_33_P3277328	LOC730102	NR_037167	ref|Homo sapiens quinone oxidoreductase-like protein 2 pseudogene (LOC730102), non-coding RNA [NR_037167]	0	0.297627	150.312	1	0.0536159	28.2103	0.180145	0	0	0	0	0	1	1	0	0	0	0	0	1	1
DATA	48491	296	111	ens|ENST00000466254|gb|EU030678|gb|GQ179995|gb|AB524448	hs|chr7:142499821-142499880	0		437	39334	A_33_P3260654	ENST00000466254	ENST00000466254	ens|T cell receptor beta constant 2 [Source:HGNC Symbol;Acc:12157] [ENST00000466254]	0	0.0521669	26.3462	1	0.00940573	4.94887	0.180301	0	0	0	0	0	1	1	0	0	0	0	0	0	0
DATA	15909	98	1	ens|ENST00000399753|tc|THC2669381	hs|chr16:1990980-1990921	0		512	13381	A_33_P3325296	ENST00000399753	ENST00000399753	ens|selenoprotein X, 1 [Source:HGNC Symbol;Acc:14133] [ENST00000399753]	0	0.0614384	31.0286	1	0.01108	5.82982	0.180344	0	0	0	0	0	1	1	0	0	0	0	0	0	0
DATA	19004	116	144	ref|NM_182508|ens|ENST00000537894|ens|ENST00000313851|gb|AK098238	hs|chr13:43364822-43364881	0		2438	16013	A_32_P332551	C13orf30	NM_182508	ref|Homo sapiens chromosome 13 open reading frame 30 (C13orf30), mRNA [NM_182508]	0	0.0571745	28.8752	1	0.0103215	5.43072	0.180527	0	0	0	0	0	1	1	0	0	0	0	0	0	0
DATA	26621	163	53	tc|THC2677277	hs|chr9:079791762-079791821	0		253	22112	A_33_P3318243	THC2677277	THC2677277	tc|Q75NF4_PROFR (Q75NF4) Bifunctional cobalamin biosynthesis protein, partial (6%) [THC2677277]	0	0.0515423	26.0307	1	0.0093109	4.89898	0.180646	0	0	0	0	0	1	1	0	0	0	0	0	0	0
DATA	2404	15	108	ref|XR_110240|ref|XR_111463|tc|THC2540570|tc|THC2553598	hs|chr14:94832572-94832513	0		640	2378	A_23_P44663	SERPINA2	XR_110240	ref|PREDICTED: Homo sapiens serpin peptidase inhibitor, clade A (alpha-1 antiproteinase, antitrypsin), member 2 (SERPINA2), miscRNA [XR_110240]	0	0.0750736	37.9149	1	0.0136247	7.1687	0.181485	0	0	0	0	0	1	1	0	0	0	0	0	1	0
DATA	1425	9	113	ref|NM_020846|ens|ENST00000264313|gb|AB040891|gb|AI365579	hs|chr4:48427423-48427482	0		5218	1468	A_23_P303423	SLAIN2	NM_020846	ref|Homo sapiens SLAIN motif family, member 2 (SLAIN2), mRNA [NM_020846]	0	0.163265	82.4547	1	0.029664	15.6078	0.181692	0	0	0	0	0	1	1	0	0	0	0	0	1	0
DATA	1258	8	110	gb|BG211210|tc|THC2509656|tc|THC2563347|linc|TCONS_00005803	hs|chr3:106830708-106830649	0		290	1154	A_19_P00321316	XLOC_003204	BG211210	gb|RST30769 Athersys RAGE Library Homo sapiens cDNA, mRNA sequence [BG211210]	0	0.121418	61.3206	1	0.0220842	11.6197	0.181885	0	0	0	0	0	1	1	0	0	0	0	0	1	0
DATA	20578	126	78	linc|TCONS_00009848	hs|chr5:3344812-3344871	0		952	17214	A_21_P0004209	XLOC_004260	TCONS_00009848	linc|BROAD Institute lincRNA (XLOC_004260), lincRNA [TCONS_00009848]	0	0.0477354	24.1081	1	0.00868432	4.56929	0.181926	0	0	0	0	0	1	1	0	0	0	0	0	0	0
DATA	28797	176	97	ens|ENST00000369942|gb|BG717688|tc|THC2719823	hs|chr1:109649379-109649320	0		685	23774	A_33_P3359724	C1orf194	ENST00000369942	ens|chromosome 1 open reading frame 194 [Source:HGNC Symbol;Acc:32331] [ENST00000369942]	0	0.0464049	23.4361	1	0.00844532	4.44355	0.181992	0	0	0	0	0	1	1	0	0	0	0	0	0	0
DATA	40869	250	33	ref|NR_040100|gb|BC047546|tc|THC2501714|tc|THC2496435	hs|chr3:40433272-40433213	0		1208	33245	A_21_P0000901	ENTPD3-AS1	NR_040100	ref|Homo sapiens ENTPD3 antisense RNA 1 (non-protein coding) (ENTPD3-AS1), non-coding RNA [NR_040100]	0	0.0697521	35.2273	1	0.0127117	6.68833	0.182241	0	0	0	0	0	1	1	0	0	0	0	0	1	0
DATA	2398	15	102	ens|ENST00000330493|gb|BC032956|gb|XR_114966|linc|TCONS_l2_00000774	hs|chr1:202793010-202794348	0		745	2367	A_21_P0010572	XLOC_l2_000581	ENST00000330493	gb|PREDICTED: Homo sapiens hypothetical LOC641515 (LOC641515), miscRNA [XR_114966]	0	0.27531	139.042	1	0.0502454	26.4368	0.182504	0	0	0	0	0	1	1	0	0	0	0	0	1	1
DATA	35002	214	70	ref|NM_001197184|ref|NR_036675	hs|chr14:31952213-31952154	0		1013	28672	A_21_P0000136	GPR33	NM_001197184	ref|Homo sapiens G protein-coupled receptor 33 (gene/pseudogene) (GPR33), transcript variant 1, mRNA [NM_001197184]	0	0.0470409	23.7573	1	0.00859152	4.52047	0.182639	0	0	0	0	0	1	1	0	0	0	0	0	0	0
DATA	4540	28	112	ens|ENST00000344049|tc|THC2623242	hs|chr19:9346753-9346812	0		618	4130	A_33_P3294172	ENST00000344049	ENST00000344049	ens|Seven transmembrane helix receptorUncharacterized protein [Source:UniProtKB/TrEMBL;Acc:Q8NH33] [ENST00000344049]	0	0.0511392	25.8271	1	0.00934769	4.91833	0.182789	0	0	0	0	0	1	1	0	0	0	0	0	0	0
DATA	43385	265	89	linc|TCONS_00019628	hs|chr11:45029686-45029627	0		15	35414	A_21_P0007348	XLOC_009429	TCONS_00019628	linc|BROAD Institute lincRNA (XLOC_009429), lincRNA [TCONS_00019628]	0	0.0473084	23.8924	1	0.00865742	4.55514	0.183	0	0	0	0	1	1	1	0	0	0	0	0	0	0
DATA	23547	144	95	ens|ENST00000373976	hs|chr10:53822566-53822622	0		527	19594	A_33_P3351087	PRKG1	ENST00000373976	ens|protein kinase, cGMP-dependent, type I [Source:HGNC Symbol;Acc:9414] [ENST00000373976]	0	0.0465396	23.5042	1	0.00852112	4.48342	0.183094	0	0	0	0	0	1	1	0	0	0	0	0	0	0
DATA	42934	262	130	gb|BG773244|linc|TCONS_00013542	hs|chr7:96005619-96005678	0		295	34977	A_21_P0005404	XLOC_006181	BG773244	gb|602722001F1 NIH_MGC_97 Homo sapiens cDNA clone IMAGE:4838689 5', mRNA sequence [BG773244]	0	0.0541171	27.3311	1	0.00991587	5.21728	0.18323	0	0	0	0	0	1	1	0	0	0	0	0	0	0
DATA	31871	195	55	ref|NR_024233|gb|AK055956	hs|chr11:129874964-129875023	0		2445	26322	A_24_P359030	LINC00167	NR_024233	ref|Homo sapiens long intergenic non-protein coding RNA 167 (LINC00167), non-coding RNA [NR_024233]	0	0.102868	51.952	1	0.0188581	9.92228	0.183324	0	0	0	0	0	1	1	0	0	0	0	0	1	0
DATA	30238	185	62	ref|NM_004190|ref|NM_001198829|ref|NM_001198830|ref|NM_001198828	hs|chr10:90435348-90435407	0		935	25039	A_23_P47019	LIPF	NM_004190	ref|Homo sapiens lipase, gastric (LIPF), transcript variant 2, mRNA [NM_004190]	0	0.0482916	24.389	1	0.00885432	4.65874	0.183351	0	0	0	0	0	1	1	0	0	0	0	0	0	0
DATA	28975	177	111	ens|ENST00000404689|linc|TCONS_l2_00025436	hs|chr6:93432780-93432721	0		533	24073	A_21_P0013147	XLOC_l2_013064	ENST00000404689	linc|BROAD Institute lincRNA (XLOC_l2_013064), lincRNA [TCONS_l2_00025436]	0	0.0477717	24.1264	1	0.00876162	4.60996	0.183406	0	0	0	0	0	1	1	0	0	0	0	0	0	0
DATA	34540	211	100	linc|TCONS_00021951	hs|chr13:28527714-28527655	0		169	28460	A_21_P0008134	XLOC_010548	TCONS_00021951	linc|BROAD Institute lincRNA (XLOC_010548), lincRNA [TCONS_00021951]	0	0.048898	24.6952	1	0.00897358	4.72149	0.183516	0	0	0	0	0	1	1	0	0	0	0	0	1	0
DATA	2002	13	34	tc|THC2650572|linc|TCONS_00019752	hs|chr11:107984752-107984693	0		129	1928	A_21_P0007395	XLOC_009546	THC2650572	linc|BROAD Institute lincRNA (XLOC_009546), lincRNA [TCONS_00019752]	0	0.0603804	30.4943	1	0.0111216	5.8517	0.184193	0	0	1	0	1	1	1	0	0	0	0	0	0	0
DATA	14547	89	115	tc|NP511204	hs|chr11:124078758-124078817	0		742	12525	A_33_P3334150	NP511204	NP511204	tc|GB|AB065602.1|BAC05830.1 seven transmembrane helix receptor [Homo sapiens] [NP511204]	0	0.0702772	35.4925	1	0.0129521	6.81481	0.1843	0	0	0	0	0	1	1	0	0	0	0	0	1	0
DATA	35643	218	55	linc|TCONS_00005954	hs|chr3:16581015-16581074	0		323	29172	A_21_P0002934	XLOC_002588	TCONS_00005954	linc|BROAD Institute lincRNA (XLOC_002588), lincRNA [TCONS_00005954]	0	0.148866	75.1829	1	0.0274457	14.4407	0.184365	0	0	0	0	0	1	1	0	0	0	0	0	1	0
DATA	34614	212	10	linc|TCONS_00006585|linc|TCONS_00006584	hs|chr3:106536914-106536855	0		1629	28317	A_21_P0003150	XLOC_003202	TCONS_00006585	linc|BROAD Institute lincRNA (XLOC_003202), lincRNA [TCONS_00006585]	0	0.0607446	30.6782	1	0.0112073	5.89675	0.184498	0	0	0	0	0	1	1	0	0	0	0	0	0	0
DATA	52652	322	8	linc|TCONS_00004502	hs|chr2:176748787-176748728	0		464	42533	A_21_P0002523	XLOC_002401	TCONS_00004502	linc|BROAD Institute lincRNA (XLOC_002401), lincRNA [TCONS_00004502]	0	0.061225	30.9208	1	0.0113011	5.94611	0.184583	0	0	0	0	0	1	1	0	0	0	0	0	0	0
DATA	1149	8	1	ref|XR_110088|ref|XR_133471|gb|AK128318|tc|THC2484974	hs|chr8:607638-607579	0		1154	946	A_33_P3270926	LOC389607	XR_110088	ref|PREDICTED: Homo sapiens hypothetical LOC389607 (LOC389607), miscRNA [XR_110088]	0	0.235654	119.014	1	0.0435705	22.9248	0.184892	0	0	0	0	0	1	1	0	0	0	0	1	1	0
DATA	7019	43	131	linc|TCONS_l2_00013739	hs|chr2:83059931-83093018	0		201	6366	A_21_P0011805	XLOC_l2_007401	TCONS_l2_00013739	linc|BROAD Institute lincRNA (XLOC_l2_007401), lincRNA [TCONS_l2_00013739]	0	0.0533132	26.9251	1	0.00985846	5.18707	0.184916	0	0	0	0	0	1	1	0	0	0	0	0	0	0
DATA	17825	109	113	ref|NM_001010978|ens|ENST00000371360|ens|ENST00000371362|tc|THC2483289	hs|chr1:54474571-54474512	0		719	15166	A_24_P491397	LDLRAD1	NM_001010978	ref|Homo sapiens low density lipoprotein receptor class A domain containing 1 (LDLRAD1), mRNA [NM_001010978]	0	0.049059	24.7766	1	0.00907607	4.77542	0.185003	0	0	0	0	0	1	1	0	0	0	0	0	0	0
DATA	1513	10	37	ref|NM_001080474|ens|ENST00000342345|gb|AK125975|ens|ENST00000409561	hs|chr2:74044054-74044113	0		2824	1326	A_24_P170403	C2orf78	NM_001080474	ref|Homo sapiens chromosome 2 open reading frame 78 (C2orf78), mRNA [NM_001080474]	0	0.114172	57.6609	1	0.0211496	11.128	0.185244	0	0	0	0	1	1	1	0	0	0	0	0	1	0
DATA	50712	310	36	ref|NR_038382|gb|BC033541|gb|BC035398|gb|AL137595	hs|chr10:91597402-91597461	0		1072	41016	A_33_P3400643	LOC643529	NR_038382	ref|Homo sapiens hCG2024094 (LOC643529), non-coding RNA [NR_038382]	0	0.0558185	28.1903	1	0.0104515	5.49909	0.18724	0	0	0	0	0	1	1	0	0	0	0	0	0	0
DATA	28993	177	129	ens|ENST00000413292|tc|THC2740186|linc|TCONS_00019147	hs|chr11:64691844-64691903	0		474	24101	A_21_P0007145	PPP2R5B	ENST00000413292	linc|BROAD Institute lincRNA (XLOC_009164), lincRNA [TCONS_00019147]	0	0.0506066	25.5581	1	0.00950386	5.0005	0.187799	0	0	0	0	0	1	1	0	0	0	0	0	0	0
DATA	19314	118	126	ref|NR_026916|gb|DQ179139|gb|DQ179140|gb|DQ179141	hs|chr21:14439275-14439334	0		2792	16248	A_24_P917819	ANKRD30BP2	NR_026916	ref|Homo sapiens ankyrin repeat domain 30B pseudogene 2 (ANKRD30BP2), non-coding RNA [NR_026916]	0	0.156221	78.8973	1	0.029341	15.4379	0.187817	0	0	0	0	0	1	1	0	0	0	0	0	1	0
DATA	26505	162	101	linc|TCONS_00008548	hs|chr4:111931495-111923447	0		143	21925	A_21_P0003755	XLOC_004045	TCONS_00008548	linc|BROAD Institute lincRNA (XLOC_004045), lincRNA [TCONS_00008548]	0	0.0454502	22.954	1	0.00854066	4.49371	0.187912	0	0	0	0	0	1	1	0	0	0	0	0	0	0
DATA	28984	177	120	ref|NM_018654|ens|ENST00000396333|ens|ENST00000228887|gb|AB099817	hs|chr12:13102731-13102672	0		587	8792	A_23_P105691	GPRC5D	NM_018654	ref|Homo sapiens G protein-coupled receptor, family C, group 5, member D (GPRC5D), mRNA [NM_018654]	0	0.0483952	24.4413	1	0.00909802	4.78696	0.187994	0	0	0	0	0	1	1	0	0	0	0	0	0	0
DATA	1263	8	115	ref|NM_030923|ens|ENST00000476823|ens|ENST00000467316|ens|ENST00000281924	hs|chr2:135214230-135214171	0		992	1164	A_23_P39550	TMEM163	NM_030923	ref|Homo sapiens transmembrane protein 163 (TMEM163), mRNA [NM_030923]	0	0.0493709	24.9341	1	0.00929059	4.88829	0.18818	0	0	0	0	0	1	1	0	0	0	0	0	0	0
DATA	844	6	24	gb|DW419002|tc|THC2699796	hs|chr2:122288790-122288849	0		351	674	A_33_P3839897	RNU4ATAC	DW419002	gb|HHAGE001732 Human liver regeneration after partial hepatectomy Homo sapiens cDNA, mRNA sequence [DW419002]	0	0.133606	67.476	1	0.0251442	13.2297	0.188196	0	0	0	0	0	1	1	0	0	0	0	0	1	0
DATA	39250	240	54	ref|NR_033372|ens|ENST00000420277|gb|BC021740|gb|AK301799	hs|chr18:54815440-54815499	0		1147	32003	A_33_P3503284	BOD1P	NR_033372	ref|Homo sapiens biorientation of chromosomes in cell division 1 pseudogene (BOD1P), non-coding RNA [NR_033372]	0	0.0528293	26.6807	1	0.0100385	5.28183	0.190019	0	0	0	0	0	1	1	0	0	0	0	0	1	0
DATA	57026	348	118	ref|XR_110231|ref|XR_111451|gb|BX248253|tc|THC2694804	hs|chr14:85991599-85991540	0		1761	46080	A_33_P3242578	LOC100506731	XR_110231	ref|PREDICTED: Homo sapiens hypothetical LOC100506731 (LOC100506731), miscRNA [XR_110231]	0	0.0673847	34.0317	1	0.0128617	6.76723	0.190869	0	0	0	0	0	1	1	0	0	0	0	0	1	0
DATA	29533	181	13	ens|ENST00000455754|ens|ENST00000435175|ref|XR_108394|ref|XR_112295	hs|chr2:11823387-11823446	0		996	24440	A_21_P0014087	LOC100506405	ENST00000455754	ref|PREDICTED: Homo sapiens hypothetical LOC100506405, transcript variant 2 (LOC100506405), miscRNA [XR_108394]	0	0.156661	79.1196	1	0.0300888	15.8313	0.192063	0	0	0	0	0	1	1	0	0	0	0	0	1	0
DATA	22870	140	74	linc|TCONS_00016583	hs|chr9:67269265-67269324	0		235	19049	A_21_P0006351	XLOC_007374	TCONS_00016583	linc|BROAD Institute lincRNA (XLOC_007374), lincRNA [TCONS_00016583]	0	0.155104	78.333	1	0.0298017	15.6803	0.19214	0	0	0	0	0	1	1	0	0	0	0	0	1	0
DATA	9065	56	45	linc|TCONS_00024446	hs|chr16:68756468-68761063	0		140	7836	A_21_P0008964	XLOC_011769	TCONS_00024446	linc|BROAD Institute lincRNA (XLOC_011769), lincRNA [TCONS_00024446]	0	0.0594902	30.0447	1	0.0114605	6.03001	0.192646	0	0	0	0	0	1	1	0	0	0	0	0	1	0
DATA	45363	277	99		hs|chrX:000506533-000506592	0		0	36992	A_33_P3322211	A_33_P3322211	A_33_P3322211	Unknown	0	0.0481951	24.3403	1	0.00934336	4.91605	0.193865	0	0	0	0	0	1	1	0	0	0	0	0	1	0
DATA	29554	181	34	ref|NM_003005|ens|ENST00000367788|ens|ENST00000458599|ens|ENST00000367786	hs|chr1:169562903-169562844	0		2411	24471	A_33_P3339100	SELP	NM_003005	ref|Homo sapiens selectin P (granule membrane protein 140kDa, antigen CD62) (SELP), mRNA [NM_003005]	0	0.116629	58.9021	1	0.0226588	11.922	0.19428	0	0	0	0	0	1	1	0	0	0	0	0	1	0
DATA	2402	15	106	ref|NM_014178|ens|ENST00000548369|ens|ENST00000550887|ens|ENST00000546511	hs|chr14:25288249-25281886	0		1317	2374	A_23_P205713	STXBP6	NM_014178	ref|Homo sapiens syntaxin binding protein 6 (amisyn) (STXBP6), mRNA [NM_014178]	0	0.458551	231.585	1	0.0891479	46.9056	0.194412	0	0	0	0	0	1	1	0	0	0	0	0	1	1
DATA	22706	139	74	ref|NM_213605|ens|ENST00000530879|ens|ENST00000359971|gb|AK097278	hs|chr8:146033872-146033931	0		1677	19048	A_24_P944320	ZNF517	NM_213605	ref|Homo sapiens zinc finger protein 517 (ZNF517), mRNA [NM_213605]	0	0.184916	93.3892	1	0.0360108	18.9472	0.194741	0	0	0	0	0	1	1	0	0	0	0	0	1	0
DATA	25671	157	87	linc|TCONS_00018295	hs|chr10:99600667-99600726	0		303	21381	A_21_P0006900	XLOC_008575	TCONS_00018295	linc|BROAD Institute lincRNA (XLOC_008575), lincRNA [TCONS_00018295]	0	0.0504195	25.4637	1	0.00982296	5.16839	0.194825	0	0	0	0	0	1	1	0	0	0	0	0	1	0
DATA	27021	165	125	ref|NR_040065|ens|ENST00000456897|linc|TCONS_l2_00000068|linc|TCONS_l2_00001965	hs|chr1:4000716-4001070	0		44	22492	A_21_P0010512	LOC728716	NR_040065	ref|Homo sapiens uncharacterized LOC728716 (LOC728716), non-coding RNA [NR_040065]	0	0.195658	98.8144	1	0.0381655	20.081	0.195062	0	0	0	0	0	1	1	0	0	0	0	0	1	0
DATA	34315	210	39	gb|BG211210|tc|THC2509656|linc|TCONS_00005804|linc|TCONS_00005803	hs|chr3:106830932-106830873	0		66	28108	A_19_P00320063	XLOC_003204	BG211210	gb|RST30769 Athersys RAGE Library Homo sapiens cDNA, mRNA sequence [BG211210]	0	0.0586982	29.6447	1	0.0114654	6.0326	0.195329	0	0	0	0	0	1	1	0	0	0	0	1	1	0
DATA	1836	12	32	ref|NR_033877|gb|AK124383|tc|THC2627593	hs|chr13:40768705-40768646	0		2491	1625	A_33_P3445679	FLJ42392	NR_033877	ref|Homo sapiens uncharacterized LOC400123 (FLJ42392), non-coding RNA [NR_033877]	0	0.533046	269.207	1	0.104277	54.866	0.195625	0	0	0	0	0	1	1	0	0	0	0	0	1	1
DATA	27760	170	44	ref|NM_144577|ens|ENST00000315396|ens|ENST00000474199|gb|AK057357	hs|chr19:48806967-48806908	0		1499	22910	A_33_P3246528	CCDC114	NM_144577	ref|Homo sapiens coiled-coil domain containing 114 (CCDC114), transcript variant 2, mRNA [NM_144577]	0	0.157573	79.5802	1	0.0308276	16.2201	0.195639	0	0	0	0	0	1	1	0	0	0	0	0	1	0
DATA	44927	274	155	tc|THC2780218	hs|chr8:070762583-070762642	0		366	36568	A_33_P3293237	THC2780218	THC2780218	tc|Q86TZ0_HUMAN (Q86TZ0) Full-length cDNA clone CS0DC023YN15 of Neuroblastoma of Homo sapiens (human) (Fragment), partial (30%) [THC2780218]	0	0.0854892	43.1751	1	0.016727	8.80098	0.195662	0	0	0	0	0	1	1	0	0	0	0	0	1	0
DATA	24254	148	146	linc|TCONS_00002109|linc|TCONS_00001086|linc|TCONS_00001085	hs|chr1:106993439-106994581	0		141	20182	A_21_P0001697	XLOC_000329	TCONS_00002109	linc|BROAD Institute lincRNA (XLOC_000329), lincRNA [TCONS_00002109]	0	0.136528	68.9515	1	0.026717	14.0573	0.195689	0	0	0	0	0	1	1	0	0	0	0	0	1	0
DATA	2586	16	126	ens|ENST00000492416|gb|DB231946|linc|TCONS_l2_00019027|linc|TCONS_l2_00020002	hs|chr3:182362683-182362742	0		285	2414	A_21_P0012417	XLOC_l2_010018	ENST00000492416	gb|DB231946 TRACH3 Homo sapiens cDNA clone TRACH3025715 5', mRNA sequence [DB231946]	0	0.0790557	39.926	1	0.0155568	8.18527	0.196783	0	0	0	0	0	1	1	0	0	0	0	0	1	0
DATA	29391	180	35	tc|THC2655745|linc|TCONS_00024438	hs|chr16:066929196-066929255	0		455	24216	A_21_P0008960	XLOC_011758	THC2655745	linc|BROAD Institute lincRNA (XLOC_011758), lincRNA [TCONS_00024438]	0	0.0857099	43.2866	1	0.0170076	8.94861	0.198432	0	0	0	0	0	1	1	0	0	0	0	0	1	0
DATA	33092	202	128	ref|NR_034016|ref|NR_034017|ens|ENST00000447497|ens|ENST00000447907	hs|chr9:138477048-138477107	0		727	27205	A_33_P3267731	LOC100130954	NR_034016	ref|Homo sapiens uncharacterized LOC100130954 (LOC100130954), non-coding RNA [NR_034016]	0	0.0615934	31.1069	1	0.0122464	6.4435	0.198827	0	0	0	0	0	1	1	0	0	0	0	0	1	0
DATA	36954	226	54	ens|ENST00000557558|tc|THC2785305|linc|TCONS_00023323|linc|TCONS_00023322	hs|chr15:26122284-26122343	0		654	30191	A_21_P0008601	XLOC_011188	ENST00000557558	tc|Q2IMK5_ANADE (Q2IMK5) DnaJ like heat shock protein with tetratricopeptide repeats, partial (3%) [THC2785305]	0	0.143028	72.2341	1	0.0284644	14.9767	0.199013	0	0	0	0	0	1	1	0	0	0	0	0	1	0
DATA	6976	43	88	ref|NM_182647|ref|NM_001200019|ref|NM_000913|ens|ENST00000349451	hs|chr20:62731089-62731148	0		2468	6300	A_23_P345564	OPRL1	NM_182647	ref|Homo sapiens opiate receptor-like 1 (OPRL1), transcript variant 1, mRNA [NM_182647]	0	0.499627	252.33	1	0.0995987	52.4043	0.199346	0	0	0	0	1	1	1	0	0	0	0	0	1	1
DATA	26825	164	93	gb|BC053678|ens|ENST00000401787|tc|THC2500203	hs|chr9:6815067-6815126	0		1323	22174	A_33_P3236035	KDM4C	BC053678	gb|Homo sapiens cDNA clone IMAGE:6165770, partial cds. [BC053678]	0	0.158669	80.1336	1	0.0318604	16.7635	0.200798	0	0	0	0	0	1	1	0	0	0	0	0	1	0
DATA	55753	340	157	ref|NM_173631|ens|ENST00000282282|gb|FV390958|gb|AK291464	hs|chr19:57889811-57889870	0		1659	45101	A_23_P333592	ZNF547	NM_173631	ref|Homo sapiens zinc finger protein 547 (ZNF547), mRNA [NM_173631]	0	0.101208	51.1138	1	0.0203898	10.7282	0.201464	0	0	0	0	0	1	1	0	0	0	0	0	1	0
DATA	45876	280	120	linc|TCONS_00022894	hs|chr14:103760469-103760410	0		635	37282	A_21_P0008497	XLOC_011148	TCONS_00022894	linc|BROAD Institute lincRNA (XLOC_011148), lincRNA [TCONS_00022894]	0	0.0530449	26.7896	1	0.0106876	5.62332	0.201482	0	0	0	0	0	1	1	0	0	0	0	0	1	0
DATA	851	6	31	ens|ENST00000426318|gb|AB306184|gb|X57609|gb|AB305922	hs|chr7:142206635-142206576	0		270	688	A_33_P3264569	ENST00000426318	ENST00000426318	ens|T cell receptor beta variable 10-2 [Source:HGNC Symbol;Acc:12178] [ENST00000426318]	0	0.091581	46.2517	1	0.0185321	9.75075	0.202358	0	0	0	0	0	1	1	0	0	0	0	0	1	0
DATA	20699	127	35	ref|NM_183062|ens|ENST00000366757|gb|FV205134|gb|BC130400	hs|chr1:228034024-228034083	0		1095	17406	A_33_P3332166	PRSS38	NM_183062	ref|Homo sapiens protease, serine, 38 (PRSS38), mRNA [NM_183062]	0	0.0884814	44.6863	1	0.0179299	9.43392	0.202641	0	0	0	0	0	1	1	0	0	0	0	0	1	0
DATA	34176	209	64	gb|AK056727	hs|chr6:29894217-29894158	0		775	28145	A_33_P3239654	HCG4B	AK056727	gb|Homo sapiens cDNA FLJ32165 fis, clone PLACE6000424. [AK056727]	0	0.0768484	38.8112	1	0.0155823	8.19872	0.202767	0	0	0	0	0	1	1	0	0	0	0	0	1	0
DATA	1846	12	42	ref|NM_001001915|ens|ENST00000320065|tc|NP1215058	hs|chr1:247752556-247752615	0		894	1644	A_33_P3365077	OR2G2	NM_001001915	ref|Homo sapiens olfactory receptor, family 2, subfamily G, member 2 (OR2G2), mRNA [NM_001001915]	0	0.146927	74.2036	1	0.0298151	15.6874	0.202924	0	0	0	0	0	1	1	0	0	0	0	0	1	0
DATA	18212	112	8	linc|TCONS_00001036	hs|chr1:94800322-94808287	0		345	15263	A_21_P0001342	XLOC_000301	TCONS_00001036	linc|BROAD Institute lincRNA (XLOC_000301), lincRNA [TCONS_00001036]	0	0.0672127	33.9449	1	0.0136491	7.18152	0.203073	0	0	0	0	0	1	1	0	0	0	0	0	1	0
DATA	23312	143	24	linc|TCONS_00016693	hs|chr9:128174469-128174707	0		336	19482	A_21_P0006372	XLOC_007562	TCONS_00016693	linc|BROAD Institute lincRNA (XLOC_007562), lincRNA [TCONS_00016693]	0	0.073171	36.954	1	0.0148929	7.83598	0.203536	0	0	0	0	0	1	1	0	0	0	0	0	1	0
DATA	35454	217	30	ens|ENST00000455498|tc|THC2658956|linc|TCONS_00017999	hs|chr10:80456557-80456498	0		222	29134	A_21_P0006772	XLOC_008862	ENST00000455498	linc|BROAD Institute lincRNA (XLOC_008862), lincRNA [TCONS_00017999]	0	0.0626847	31.658	1	0.0128353	6.75336	0.20476	0	0	0	0	0	1	1	0	0	0	0	0	1	0
DATA	23058	141	98	ref|NR_024562|ens|ENST00000392227|gb|AK295317|tc|THC2693362	hs|chr19:35550098-35550039	0		988	19336	A_33_P3244574	LOC100128675	NR_024562	ref|Homo sapiens uncharacterized LOC100128675 (LOC100128675), transcript variant 2, non-coding RNA [NR_024562]	0	0.0552788	27.9178	1	0.0113772	5.98618	0.205816	0	0	0	0	0	1	1	0	0	0	0	0	1	0
DATA	23182	142	58	ref|NR_033930|ens|ENST00000419965|gb|AY713301|gb|AY726562	hs|chr2:131301609-131301550	0		174	19273	A_33_P3242632	LOC646743	NR_033930	ref|Homo sapiens uncharacterized LOC646743 (LOC646743), non-coding RNA [NR_033930]	0	0.0552821	27.9195	1	0.0113962	5.99618	0.206147	0	0	0	0	0	1	1	0	0	0	0	0	1	0
DATA	17995	110	119	ref|NR_034097|ens|ENST00000436758|ens|ENST00000455963|ens|ENST00000444500	hs|chr7:28280271-28280330	0		468	15176	A_33_P3340224	LOC100128081	NR_034097	ref|Homo sapiens uncharacterized LOC100128081 (LOC100128081), non-coding RNA [NR_034097]	0	0.0540058	27.2749	1	0.0111796	5.88218	0.207007	0	0	0	0	0	1	1	0	0	0	0	0	1	0
DATA	31510	193	22	ens|ENST00000418442|tc|THC2659460|linc|TCONS_l2_00027289	hs|chr7:20046905-20046846	0		409	26014	A_21_P0013416	XLOC_l2_013734	ENST00000418442	linc|BROAD Institute lincRNA (XLOC_l2_013734), lincRNA [TCONS_l2_00027289]	0	0.0674684	34.074	1	0.0139822	7.3568	0.207241	0	0	0	0	0	1	1	0	0	0	0	0	1	0
DATA	37789	231	69	gb|AK124574|gb|BC040680|tc|THC2525651|tc|THC2550350	hs|chr12:8490227-8490286	0		96	30992	A_33_P3369920	LOC100128402	AK124574	gb|Homo sapiens cDNA FLJ42583 fis, clone BRACE3009090. [AK124574]	0	0.0777938	39.2887	1	0.0161295	8.48663	0.207337	0	0	0	0	0	1	1	0	0	0	0	0	1	0
DATA	30217	185	41		hs|chrY:023561892-023561833	0		0	25006	A_33_P3370612	A_33_P3370612	A_33_P3370612	Unknown	0	0.0799441	40.3747	1	0.0167416	8.80867	0.209416	0	0	0	0	0	1	1	0	0	0	0	0	1	0
DATA	22896	140	100		hs|chr16:029630211-029630152	0		0	19088	A_24_P238786	A_24_P238786	A_24_P238786	Unknown	0	0.125136	63.1982	1	0.0262253	13.7985	0.209574	0	0	0	0	0	1	1	0	0	0	0	0	1	0
DATA	4534	28	106	ref|NM_020759|ens|ENST00000290607|gb|AK297603|gb|CR749416	hs|chr15:43012226-43012285	0		14613	4122	A_23_P380010	STARD9	NM_020759	ref|Homo sapiens StAR-related lipid transfer (START) domain containing 9 (STARD9), mRNA [NM_020759]	0	0.0597532	30.1775	1	0.0125307	6.59311	0.209708	0	0	0	0	0	1	1	0	0	0	0	0	1	0
DATA	1043	7	59	ref|NM_014272|ens|ENST00000388820|ref|XR_109177|gb|AF140675	hs|chr15:79064069-79064010	0		2444	1056	A_33_P3423718	ADAMTS7	NM_014272	ref|Homo sapiens ADAM metallopeptidase with thrombospondin type 1 motif, 7 (ADAMTS7), mRNA [NM_014272]	0	0.0614875	31.0534	1	0.0128945	6.78452	0.20971	0	0	0	0	0	1	1	0	0	0	0	1	1	0
DATA	47719	291	159	gb|AK090920|gb|AX746683|tc|THC2628114	hs|chr20:34738394-34738335	0		2641	38904	A_33_P3343962	LOC100130373	AK090920	gb|Homo sapiens cDNA FLJ33601 fis, clone BRAMY2013975. [AK090920]	0	0.0891471	45.0225	1	0.0188883	9.93817	0.211878	0	0	0	0	0	1	1	0	0	0	0	0	1	0
DATA	19027	117	3	linc|TCONS_00013950	hs|chr7:127921902-127921843	0		52	16045	A_21_P0005530	XLOC_006599	TCONS_00013950	linc|BROAD Institute lincRNA (XLOC_006599), lincRNA [TCONS_00013950]	0	0.0630125	31.8236	1	0.0134873	7.09642	0.214042	0	0	0	0	0	1	1	0	0	0	0	0	1	0
DATA	58228	356	8		hs|chr16:033815888-033815829	0		0	46939	A_33_P3263198	A_33_P3263198	A_33_P3263198	Unknown	0	0.0761657	38.4664	1	0.0163462	8.60065	0.214614	0	0	0	0	0	1	1	0	0	0	0	0	1	0
DATA	42793	261	153	ens|ENST00000431918|ens|ENST00000435050|gb|AK126462|gb|BC015647	hs|chr7:73244259-73244318	0		1353	35008	A_33_P3378272	CLDN4	ENST00000431918	ens|claudin 4 [Source:HGNC Symbol;Acc:2046] [ENST00000431918]	0	0.190172	96.0437	1	0.0408786	21.5085	0.214956	0	0	0	0	0	1	1	0	0	0	0	0	1	0
DATA	24012	147	68	ref|NM_001145717|ref|NM_173676|ref|NM_001145716|ens|ENST00000457797	hs|chr6:36275374-36275433	0		1479	20070	A_32_P526255	PNPLA1	NM_001145717	ref|Homo sapiens patatin-like phospholipase domain containing 1 (PNPLA1), transcript variant 3, mRNA [NM_001145717]	0	0.0622597	31.4434	1	0.0134106	7.05605	0.215398	0	0	0	0	0	1	1	0	0	0	0	0	1	0
DATA	25853	158	105	ref|NR_037891|ens|ENST00000423318|gb|BC042533|ens|ENST00000455796	hs|chr3:194500328-194500387	0		1077	21411	A_21_P0012523	LOC100507391	NR_037891	ref|Homo sapiens uncharacterized LOC100507391 (LOC100507391), non-coding RNA [NR_037891]	0	0.195448	98.7081	1	0.0421099	22.1563	0.215454	0	0	0	0	0	1	1	0	0	0	0	1	1	0
DATA	157	1	157	ens|ENST00000390539|gb|S55735|gb|AK057979|gb|AK123975	hs|chr14:106053930-106053649	0		588	309	A_23_P61042	ENST00000390539	ENST00000390539	ens|immunoglobulin heavy constant alpha 2 (A2m marker) [Source:HGNC Symbol;Acc:5479] [ENST00000390539]	0	0.22046	111.34	1	0.0475124	24.9989	0.215515	0	0	0	0	1	1	1	0	0	0	0	1	1	0
DATA	50662	309	150	gb|BC031884|ens|ENST00000536518|gb|BG721022|tc|THC2620529	hs|chr12:5347335-5347276	0		474	41205	A_21_P0011078	XLOC_l2_003270	BC031884	gb|602692717F1 NIH_MGC_97 Homo sapiens cDNA clone IMAGE:4824845 5', mRNA sequence [BG721022]	0	0.0813294	41.0743	1	0.0175519	9.23501	0.215812	0	0	0	0	0	1	1	0	0	0	0	0	1	0
DATA	24662	151	62	ens|ENST00000454408|tc|THC2720901|linc|TCONS_00016490|linc|TCONS_00015889	hs|chr9:132209059-132209000	0		310	20565	A_21_P0006327	XLOC_007867	ENST00000454408	linc|BROAD Institute lincRNA (XLOC_007867), lincRNA [TCONS_00016490]	0	0.444523	224.5	1	0.0960346	50.529	0.216039	0	0	0	0	0	1	1	0	0	0	0	0	1	1
DATA	38686	236	146	linc|TCONS_00003914	hs|chr2:157905885-157905944	0		1047	31623	A_21_P0002304	XLOC_001719	TCONS_00003914	linc|BROAD Institute lincRNA (XLOC_001719), lincRNA [TCONS_00003914]	0	0.1299	65.6042	1	0.0283019	14.8912	0.217875	0	0	0	0	0	1	1	0	0	0	0	0	1	0
DATA	28956	177	92	ref|NM_001001923|ens|ENST00000373680|gb|BC136700|gb|BC136701	hs|chr9:125552062-125552121	0		850	24043	A_33_P3313065	OR5C1	NM_001001923	ref|Homo sapiens olfactory receptor, family 5, subfamily C, member 1 (OR5C1), mRNA [NM_001001923]	0	0.0462555	23.3607	1	0.0100933	5.31063	0.218207	0	0	0	0	0	1	1	0	0	0	0	0	1	0
DATA	21049	129	57	linc|TCONS_00023831|linc|TCONS_00024220	hs|chr15:99635799-99635740	0		404	17708	A_21_P0008799	XLOC_011607	TCONS_00023831	linc|BROAD Institute lincRNA (XLOC_011607), lincRNA [TCONS_00023831]	0	0.240713	121.569	1	0.052671	27.7131	0.218813	0	0	0	0	0	1	1	0	0	0	0	0	1	1
DATA	16446	101	46	ens|ENST00000366779|gb|AK123980|gb|AK126466|tc|THC2481234	hs|chr1:227087089-227087148	0		1852	14003	A_33_P3372924	ADCK3	ENST00000366779	ens|aarF domain containing kinase 3 [Source:HGNC Symbol;Acc:16812] [ENST00000366779]	0	0.0567555	28.6636	1	0.012431	6.54064	0.219028	0	0	0	0	0	1	1	0	0	0	0	0	1	0
DATA	18155	111	115	ref|NM_152319|ens|ENST00000380491|ens|ENST00000548364|ens|ENST00000549398	hs|chr12:48890057-48890116	0		648	15432	A_23_P405878	C12orf54	NM_152319	ref|Homo sapiens chromosome 12 open reading frame 54 (C12orf54), mRNA [NM_152319]	0	0.0660973	33.3815	1	0.014545	7.6529	0.220054	0	0	0	0	0	1	1	0	0	0	0	0	1	0
DATA	16731	103	3	linc|TCONS_00009018|linc|TCONS_00009015	hs|chr4:4577791-4570645	0		7	14214	A_21_P0003887	XLOC_003863	TCONS_00009018	linc|BROAD Institute lincRNA (XLOC_003863), lincRNA [TCONS_00009018]	0	0.206555	104.318	1	0.0456255	24.0061	0.220888	0	0	0	0	0	1	1	0	0	0	0	0	1	0
DATA	18184	111	144	ref|NM_018942|ens|ENST00000400677|gb|M99587|tc|THC2476064	hs|chr4:8869066-8869007	0		1602	15477	A_33_P3328450	HMX1	NM_018942	ref|Homo sapiens H6 family homeobox 1 (HMX1), mRNA [NM_018942]	0	0.343295	173.376	1	0.0759491	39.961	0.221236	0	0	0	0	0	1	1	0	0	0	0	0	1	1
DATA	787	5	131	linc|TCONS_l2_00000923	hs|chr1:241577041-241577100	0		22	881	A_21_P0010584	XLOC_l2_000696	TCONS_l2_00000923	linc|BROAD Institute lincRNA (XLOC_l2_000696), lincRNA [TCONS_l2_00000923]	0	0.105059	53.0588	1	0.0232959	12.2573	0.221741	0	0	0	0	0	1	1	0	0	0	0	1	1	0
DATA	1923	12	119	ref|NR_023925|ref|NR_023926|ref|NR_023927|ens|ENST00000412816	hs|chr18:1269322-1269263	0		1220	1788	A_23_P360542	LINC00470	NR_023925	ref|Homo sapiens long intergenic non-protein coding RNA 470 (LINC00470), transcript variant 1, non-coding RNA [NR_023925]	0	0.262621	132.633	1	0.0582953	30.6723	0.221975	0	0	0	0	0	1	1	0	0	0	0	0	1	1
DATA	39877	244	25	gb|CN282820	hs|chr1:33353172-33353113	0		190	32464	A_33_P3334748	CN282820	CN282820	gb|17000424515715 GRN_EB Homo sapiens cDNA 5', mRNA sequence [CN282820]	0	0.178987	90.3947	1	0.0399259	21.0072	0.223066	0	0	0	0	0	1	1	0	0	0	0	0	1	0
DATA	29920	183	72	ens|ENST00000449453|linc|TCONS_00021605	hs|chr13:114582275-114582334	0		269	24786	A_21_P0007972	XLOC_010515	ENST00000449453	linc|BROAD Institute lincRNA (XLOC_010515), lincRNA [TCONS_00021605]	0	0.0563555	28.4616	1	0.0125831	6.62068	0.223281	0	0	0	0	0	1	1	0	0	0	0	0	1	0
DATA	26552	162	148	ref|NM_001145176|ens|ENST00000376325|gb|AK127223|gb|AK091660	hs|chr19:55941121-55941062	0		5018	21995	A_23_P390443	SHISA7	NM_001145176	ref|Homo sapiens shisa homolog 7 (Xenopus laevis) (SHISA7), mRNA [NM_001145176]	0	0.061877	31.2501	1	0.0138755	7.30063	0.224242	0	0	0	0	0	1	1	0	0	0	0	0	1	0
DATA	31302	191	142	tc|THC2716004|linc|TCONS_00004393	hs|chr2:113576890-113576831	0		256	25939	A_21_P0002493	XLOC_002277	THC2716004	linc|BROAD Institute lincRNA (XLOC_002277), lincRNA [TCONS_00004393]	0	0.0659037	33.2838	1	0.0148263	7.80092	0.224969	0	0	0	0	0	1	1	0	0	0	0	0	1	0
DATA	35135	215	39	ref|NR_027060|ens|ENST00000314481|gb|AK091822|gb|AX747204	hs|chr6:114241751-114241810	0		950	28881	A_21_P0004926	FLJ34503	NR_027060	ref|Homo sapiens uncharacterized FLJ34503 (FLJ34503), non-coding RNA [NR_027060]	0	0.165201	83.4326	1	0.0373062	19.6288	0.225823	0	0	0	0	0	1	1	0	0	0	0	0	1	0
DATA	1628	10	152	ens|ENST00000448680|gb|CB306805|linc|TCONS_00000280	hs|chr1:115642298-115642357	0		5	1541	A_21_P0001004	XLOC_000357	ENST00000448680	gb|UI-CF-FN0-aen-a-01-0-UI.s1 UI-CF-FN0 Homo sapiens cDNA clone UI-CF-FN0-aen-a-01-0-UI 3', mRNA sequence [CB306805]	0	0.10212	51.5743	1	0.0230619	12.1341	0.225831	0	0	0	0	1	1	1	0	0	0	0	0	1	0
DATA	1374	9	62	ref|NM_024515|ref|NM_001161476|ens|ENST00000554998|ens|ENST00000335290	hs|chr14:100848054-100934387	0		1016	1373	A_23_P84202	WDR25	NM_024515	ref|Homo sapiens WD repeat domain 25 (WDR25), transcript variant 1, mRNA [NM_024515]	0	0.707007	357.064	1	0.160134	84.255	0.226495	0	0	0	0	1	1	1	0	0	0	0	0	1	1
DATA	23876	146	96	ref|NM_194251|gb|AY351676|gb|AB463658|gb|BC140430	hs|chr5:145894707-145894648	0		969	19859	A_33_P3332576	GPR151	NM_194251	ref|Homo sapiens G protein-coupled receptor 151 (GPR151), mRNA [NM_194251]	0	0.0819414	41.3834	1	0.0185605	9.76571	0.22651	0	0	0	0	0	1	1	0	0	0	0	0	1	0
DATA	2063	13	95	ref|NM_147127|ref|NM_001166136|ens|ENST00000509670|ens|ENST00000310917	hs|chr4:5564743-5564684	0		3812	2042	A_23_P320225	EVC2	NM_147127	ref|Homo sapiens Ellis van Creveld syndrome 2 (EVC2), transcript variant 1, mRNA [NM_147127]	0	0.291063	146.997	1	0.0659534	34.7017	0.226595	0	0	0	0	0	1	1	0	0	0	0	1	1	1
DATA	34807	213	39	ens|ENST00000515086|linc|TCONS_00009329	hs|chr5:2967683-2967742	0		493	28621	A_21_P0003949	XLOC_004257	ENST00000515086	linc|BROAD Institute lincRNA (XLOC_004257), lincRNA [TCONS_00009329]	0	0.144531	72.9934	1	0.0328203	17.2685	0.227081	0	0	0	0	0	1	1	0	0	0	0	0	1	0
DATA	21318	130	162	ref|NM_001205280|gb|BC127928|gb|BC127929|ens|ENST00000441389	hs|chr19:45130811-45130870	0		501	17883	A_19_P00317314	IGSF23	NM_001205280	ref|Homo sapiens immunoglobulin superfamily, member 23 (IGSF23), mRNA [NM_001205280]	0	0.0970351	49.0062	1	0.0221093	11.6329	0.227849	0	0	0	0	0	1	1	0	0	0	0	0	1	0
DATA	750	5	94	linc|TCONS_00014579	hs|chr8:1983752-1983811	0		165	808	A_21_P0005646	XLOC_006689	TCONS_00014579	linc|BROAD Institute lincRNA (XLOC_006689), lincRNA [TCONS_00014579]	0	0.105933	53.5002	1	0.0241809	12.7229	0.228265	0	0	0	0	0	1	1	0	0	0	0	1	1	0
DATA	7158	44	106	linc|TCONS_00017365	hs|chrX:117956681-117956470	0		301	6328	A_21_P0006547	XLOC_008216	TCONS_00017365	linc|BROAD Institute lincRNA (XLOC_008216), lincRNA [TCONS_00017365]	0	0.0871416	44.0097	1	0.0199223	10.4822	0.22862	0	0	0	0	0	1	1	0	0	0	0	0	1	0
DATA	1068	7	84	tc|NP336097	hs|chr20:045113671-045113730	0		159	1104	A_33_P3245987	NP336097	NP336097	tc|GB|AL031686.2|CAB42849.1 dJ981L23.3 (novel KRAB box type zinc-finger protein) [Homo sapiens] [NP336097]	0	0.309338	156.227	1	0.0707213	37.2103	0.228622	0	0	0	0	0	1	1	0	0	0	0	0	1	1
DATA	26582	163	14	ens|ENST00000492538	hs|chr22:23412881-23412940	0		121	22045	A_33_P3282698	GNAZ	ENST00000492538	ens|guanine nucleotide binding protein (G protein), alpha z polypeptide [Source:HGNC Symbol;Acc:4395] [ENST00000492538]	0	0.265456	134.065	1	0.0608669	32.0254	0.229292	0	0	0	0	0	1	1	0	0	0	0	0	1	1
DATA	22954	140	158	ref|NR_003491|ref|NR_033320|ref|NR_033319|ref|NR_033321	hs|chr22:27064139-27064198	0		1880	19171	A_19_P00322828	MIAT	NR_003491	ref|Homo sapiens myocardial infarction associated transcript (non-protein coding) (MIAT), transcript variant 1, non-coding RNA [NR_003491]	0	0.0634782	32.0588	1	0.0145596	7.6606	0.229364	0	0	0	0	0	1	1	0	0	0	0	0	1	0
DATA	4553	28	125	ref|NM_002529|ref|NM_001012331|ref|NM_001007792|ens|ENST00000534682	hs|chr1:156845432-156845904	0		1530	4154	A_24_P265506	NTRK1	NM_002529	ref|Homo sapiens neurotrophic tyrosine kinase, receptor, type 1 (NTRK1), transcript variant 2, mRNA [NM_002529]	0	0.0595846	30.0924	1	0.013669	7.19199	0.229405	0	0	0	0	0	1	1	0	0	0	0	0	1	0
DATA	25490	156	70	ref|NR_034022	hs|chr7:7117985-7117926	0		18432	21099	A_33_P3390342	LOC100131257	NR_034022	ref|Homo sapiens zinc finger protein 655 pseudogene (LOC100131257), non-coding RNA [NR_034022]	0	0.126804	64.0407	1	0.029128	15.3258	0.229709	0	0	0	0	0	1	1	0	0	0	0	0	1	0
DATA	2326	15	30	ref|NM_007226|ens|ENST00000272641|gb|AB162675|gb|BC101461	hs|chr2:139428601-139428542	0		685	2234	A_23_P316121	NXPH2	NM_007226	ref|Homo sapiens neurexophilin 2 (NXPH2), mRNA [NM_007226]	0	0.107148	54.1137	1	0.0247046	12.9984	0.230565	0	0	0	0	0	1	1	0	0	0	0	0	1	0
DATA	31160	190	164	gb|AK127292|tc|THC2670155|linc|TCONS_l2_00007495	hs|chr13:24481875-24481816	0		4645	25711	A_21_P0011218	FLJ46358	AK127292	linc|BROAD Institute lincRNA (XLOC_l2_003905), lincRNA [TCONS_l2_00007495]	0	0.0689223	34.8082	1	0.0159919	8.4142	0.232028	0	0	0	0	1	1	1	0	0	0	0	1	1	0
DATA	38691	236	151	ens|ENST00000498624|gb|BC143890|linc|TCONS_00005563	hs|chr3:101713502-101715373	0		443	31632	A_21_P0002762	XLOC_002741	ENST00000498624	linc|BROAD Institute lincRNA (XLOC_002741), lincRNA [TCONS_00005563]	0	0.146272	73.8725	1	0.0340348	17.9076	0.232682	0	0	0	0	0	1	1	0	0	0	0	0	1	0
DATA	53568	327	104	ref|NM_000537|ens|ENST00000272190|ens|ENST00000545733|ens|ENST00000367195	hs|chr1:204124299-204124240	0		1109	43477	A_23_P34637	REN	NM_000537	ref|Homo sapiens renin (REN), mRNA [NM_000537]	0	0.0637277	32.1848	1	0.0148513	7.81407	0.233043	0	0	0	0	0	1	1	0	0	0	0	0	1	0
DATA	61142	373	134		hs|chr15:020731069-020731128	0		0	49443	A_33_P3221318	A_33_P3221318	A_33_P3221318	Unknown	0	0.0747448	37.7488	1	0.0174453	9.17891	0.233398	0	0	0	0	0	1	1	0	0	0	0	0	1	0
DATA	1748	11	108	ens|ENST00000434931|linc|TCONS_00017837	hs|chr10:71451193-71451252	0		1562	1767	A_21_P0006682	XLOC_008506	ENST00000434931	linc|BROAD Institute lincRNA (XLOC_008506), lincRNA [TCONS_00017837]	0	0.0587014	29.6463	1	0.0137106	7.2139	0.233565	0	0	0	0	0	1	1	0	0	0	0	0	1	0
DATA	747	5	91	ref|NM_144966|ref|NM_001177704|ens|ENST00000380880|ens|ENST00000380892	hs|chr9:14737466-14737407	0		7283	802	A_23_P43337	FREM1	NM_144966	ref|Homo sapiens FRAS1 related extracellular matrix 1 (FREM1), transcript variant 1, mRNA [NM_144966]	0	0.0741538	37.4503	1	0.0173233	9.11472	0.233613	0	0	0	0	1	1	1	0	0	0	0	1	1	0
DATA	27693	169	141	ens|ENST00000424948|tc|THC2644607|tc|THC2545727|linc|TCONS_00000509	hs|chr1:43824261-43824202	0		68	23053	A_21_P0001123	XLOC_000808	ENST00000424948	tc|Q2E3E3_ACICE (Q2E3E3) Pyrrolo-quinoline quinone, partial (4%) [THC2644607]	0	0.0757889	38.2761	1	0.017709	9.31768	0.233662	0	0	0	0	0	1	1	0	0	0	0	0	1	0
DATA	1746	11	106	ens|ENST00000447623|tc|THC2525119	hs|chr1:155166684-155166743	0		25	1764	A_33_P3397613	ENST00000447623	ENST00000447623	tc|Q53FK6_HUMAN (Q53FK6) Thrombospondin 3 variant (Fragment), partial (4%) [THC2525119]	0	0.178402	90.0994	1	0.0418308	22.0094	0.234475	0	0	0	0	0	1	1	0	0	0	0	0	1	0
DATA	15580	95	164	gb|AK126604	hs|chr22:50297396-50297455	0		1377	13379	A_33_P3408599	AK126604	AK126604	gb|Homo sapiens cDNA FLJ44641 fis, clone BRACE2030039. [AK126604]	0	0.0958253	48.3952	1	0.0224884	11.8324	0.234681	0	0	0	0	1	1	1	0	0	0	0	1	1	0
DATA	40194	246	14		hs|chr19:057376210-057376269	0		0	32706	A_33_P3228212	A_33_P3228212	A_33_P3228212	Unknown	0	0.0749882	37.8718	1	0.0176107	9.26594	0.234846	0	0	0	0	0	1	1	0	0	0	0	0	1	0
DATA	32366	198	58	linc|TCONS_00028224	hs|chr20:51314855-51314914	0		211	26582	A_21_P0009976	XLOC_013567	TCONS_00028224	linc|BROAD Institute lincRNA (XLOC_013567), lincRNA [TCONS_00028224]	0	0.0638409	32.242	1	0.0153143	8.05771	0.239883	0	0	0	0	0	1	1	0	0	0	0	1	1	0
DATA	34226	209	114	tc|THC2670610|linc|TCONS_00027685|linc|TCONS_00027686|linc|TCONS_00027198	hs|chr19:013782009-013781950	0		580	28227	A_21_P0009800	XLOC_013238	THC2670610	tc|ALU2_HUMAN (P39189) Alu subfamily SB sequence contamination warning entry, partial (4%) [THC2670610]	0	0.0868138	43.8441	1	0.0209591	11.0277	0.241425	0	0	0	0	0	1	1	0	0	0	0	0	1	0
DATA	1100	7	116	ref|NM_080751|ens|ENST00000358864|gb|AF417580|gb|FV273038	hs|chr20:2622002-2622061	0		2740	1165	A_23_P305527	TMC2	NM_080751	ref|Homo sapiens transmembrane channel-like 2 (TMC2), mRNA [NM_080751]	0	0.0916852	46.3043	1	0.022188	11.6743	0.242002	0	0	0	0	0	1	1	0	0	0	0	0	1	0
DATA	24144	148	36	ref|NM_004070|ref|NM_001042704|ens|ENST00000439316|ens|ENST00000420078	hs|chr1:16358986-16359688	0		1973	20020	A_24_P2361	CLCNKA	NM_004070	ref|Homo sapiens chloride channel Ka (CLCNKA), transcript variant 1, mRNA [NM_004070]	0	0.0713352	36.0268	1	0.0172907	9.09759	0.242387	0	0	0	0	0	1	1	0	0	0	0	0	1	0
DATA	7676	47	132	ref|NM_003708|ens|ENST00000360752|ens|ENST00000398138|gb|AF057034	hs|chr12:57345852-57345793	0		1086	6915	A_23_P36484	RDH16	NM_003708	ref|Homo sapiens retinol dehydrogenase 16 (all-trans) (RDH16), mRNA [NM_003708]	0	0.0988763	49.9361	1	0.023999	12.6272	0.242718	0	0	0	0	0	1	1	0	0	0	0	0	1	0
DATA	2937	18	149	gb|BG957402|tc|THC2672195	hs|chr17:172183-172242	0		473	2748	A_33_P3307475	BG957402	BG957402	gb|PM0-CT0642-010301-003-d08 CT0642 Homo sapiens cDNA, mRNA sequence [BG957402]	0	0.152752	77.1452	1	0.0371338	19.5381	0.243099	0	0	0	0	0	1	1	0	0	0	0	0	1	0
DATA	10645	65	149	ref|NM_001190981|ref|NM_175767|ref|NM_002184|ens|ENST00000542298	hs|chr5:55265550-55265491	0		510	9348	A_33_P3233843	IL6ST	NM_001190981	ref|Homo sapiens interleukin 6 signal transducer (gp130, oncostatin M receptor) (IL6ST), transcript variant 3, mRNA [NM_001190981]	0	0.563433	284.554	1	0.138134	72.6799	0.245165	0	0	0	0	0	1	1	0	0	0	0	0	1	1
DATA	62697	383	49	gb|AK055022|tc|THC2609574|linc|TCONS_00012692	hs|chr6:31447818-31447759	0		1367	50557	A_21_P0005162	XLOC_005681	AK055022	tc|NM_074696 F21H7.4 {Caenorhabditis elegans} (exp=-1; wgp=0; cg=0), partial (6%) [THC2609574]	0	0.0593418	29.9698	1	0.0146028	7.68335	0.24608	0	0	0	0	1	1	1	0	0	0	0	1	1	0
DATA	17687	108	139	ref|NM_020981|ens|ENST00000305861|ens|ENST00000392690|gb|E07739	hs|chr2:168726358-168726417	0		1159	2368	A_23_P108564	B3GALT1	NM_020981	ref|Homo sapiens UDP-Gal:betaGlcNAc beta 1,3-galactosyltransferase, polypeptide 1 (B3GALT1), mRNA [NM_020981]	0	0.0812838	41.0513	1	0.020048	10.5484	0.246642	0	0	0	0	0	1	1	0	0	0	0	0	1	0
DATA	59675	364	143	ens|ENST00000381329|gb|BC018044|tc|THC2482801	hs|chr10:1142318-1142377	0		1058	48158	A_33_P3253175	WDR37	ENST00000381329	ens|WD repeat domain 37 [Source:HGNC Symbol;Acc:31406] [ENST00000381329]	0	0.098539	49.7657	1	0.0243133	12.7925	0.246738	0	0	0	0	0	1	1	0	0	0	0	0	1	0
DATA	51596	315	100	gb|BC035898	hs|chr10:35896551-35896492	0		530	41908	A_33_P3264790	GJD4	BC035898	gb|Homo sapiens gap junction protein, delta 4, 40.1kDa, mRNA (cDNA clone IMAGE:5240397), partial cds. [BC035898]	0	0.0669222	33.7981	1	0.0165404	8.70283	0.247159	0	0	0	0	0	1	1	0	0	0	0	0	1	0
DATA	1674	11	34	gb|AK098726|tc|THC2595727|linc|TCONS_00017379	hs|chrX:135991719-135991660	0		739	1628	A_21_P0006551	XLOC_008244	AK098726	linc|BROAD Institute lincRNA (XLOC_008244), lincRNA [TCONS_00017379]	0	0.116991	59.0849	1	0.0289435	15.2288	0.247399	0	0	0	0	1	1	1	0	0	0	0	0	1	0
DATA	42752	261	112		hs|chr15:102304301-102304242	0		0	34948	A_33_P3282213	A_33_P3282213	A_33_P3282213	Unknown	0	0.0838504	42.3475	1	0.0207488	10.9171	0.24745	0	0	0	0	0	1	1	0	0	0	0	1	1	0
DATA	26675	163	107	ens|ENST00000436510|gb|CR624373|tc|NP1210305|tc|THC2665554	hs|chr9:132193809-132193750	0		967	22198	A_21_P0006326	XLOC_007867	ENST00000436510	gb|full-length cDNA clone CS0DC021YD02 of Neuroblastoma Cot 25-normalized of Homo sapiens (human) [CR624373]	0	0.0830427	41.9395	1	0.0205808	10.8287	0.247834	0	0	0	0	0	1	1	0	0	0	0	1	1	0
DATA	26949	165	53	ens|ENST00000445963|ens|ENST00000433614|ens|ENST00000450779|ens|ENST00000366195	hs|chr9:40742388-40741504	0		59	22383	A_21_P0006012	XLOC_007370	ENST00000445963	Unknown	0	0.0855602	43.211	1	0.0212734	11.1931	0.248637	0	0	0	0	0	1	1	0	0	0	0	0	1	0
DATA	42409	259	97	tc|THC2671543|tc|THC2694223|tc|THC2780556|linc|TCONS_00020982	hs|chr12:127245553-127245494	0		244	34647	A_21_P0007790	XLOC_010245	THC2671543	linc|BROAD Institute lincRNA (XLOC_010245), lincRNA [TCONS_00020982]	0	0.0766456	38.7088	1	0.0190791	10.0386	0.248926	0	0	0	0	0	1	1	0	0	0	0	0	1	0
DATA	606	4	114	ens|ENST00000420186|gb|BC043580|tc|THC2613046|linc|TCONS_l2_00017474	hs|chr21:28731356-28731297	0		2450	538	A_21_P0012228	XLOC_l2_009180	ENST00000420186	tc|Q84KR2_PRUMU (Q84KR2) F-box, partial (5%) [THC2613046]	0	0.0544465	27.4974	1	0.0135598	7.13454	0.249048	0	0	0	0	1	1	1	0	0	0	0	1	1	0
DATA	19315	118	127	ref|NM_001029840|ref|NM_001029839|ens|ENST00000396078|ens|ENST00000383746	hs|chr3:44400419-44400478	0		1120	16250	A_23_P319874	C3orf23	NM_001029840	ref|Homo sapiens chromosome 3 open reading frame 23 (C3orf23), transcript variant 3, mRNA [NM_001029840]	0	0.243353	122.902	1	0.0608531	32.0181	0.250061	0	0	0	0	0	1	1	0	0	0	0	0	1	1
DATA	35347	216	87	ens|ENST00000330743|ens|ENST00000343055|gb|BC034629|gb|AK292305	hs|chr19:42341204-42341148	0		1965	28963	A_23_P311780	LYPD4	ENST00000330743	ens|LY6/PLAUR domain containing 4 [Source:HGNC Symbol;Acc:28659] [ENST00000330743]	0	0.085922	43.3937	1	0.0215515	11.3394	0.250826	0	0	0	0	1	1	1	0	0	0	0	0	1	0
DATA	17058	105	2	ref|XR_110224|ref|XR_111457	hs|chr14:75323053-75323112	0		1370	14469	A_21_P0014531	LOC100506536	XR_110224	ref|PREDICTED: Homo sapiens hypothetical LOC100506536 (LOC100506536), miscRNA [XR_110224]	0	0.086061	43.4639	1	0.0216429	11.3875	0.251483	0	0	0	0	0	1	1	0	0	0	0	0	1	0
DATA	34659	212	55	ref|NM_016179|ref|NM_003306|ref|NM_001135955|ref|NM_001135957	hs|chr13:38211126-38211067	0		3082	6282	A_23_P105873	TRPC4	NM_016179	ref|Homo sapiens transient receptor potential cation channel, subfamily C, member 4 (TRPC4), transcript variant alpha, mRNA [NM_016179]	0	0.0661737	33.4201	1	0.0166514	8.76123	0.251632	0	0	0	0	0	1	1	0	0	0	0	0	1	0
DATA	25318	155	62	ref|NM_001144978|ens|ENST00000492183|ens|ENST00000395759|ens|ENST00000325278	hs|chr4:75168172-75168231	0		1716	4046	A_23_P112846	MTHFD2L	NM_001144978	ref|Homo sapiens methylenetetrahydrofolate dehydrogenase (NADP+ dependent) 2-like (MTHFD2L), mRNA [NM_001144978]	0	0.05619	28.378	1	0.0141649	7.45292	0.252089	0	0	0	0	0	1	1	0	0	0	0	0	1	0
DATA	25489	156	69	linc|TCONS_l2_00014848	hs|chr2:114647172-114632834	0		196	21097	A_21_P0011958	XLOC_l2_008221	TCONS_l2_00014848	linc|BROAD Institute lincRNA (XLOC_l2_008221), lincRNA [TCONS_l2_00014848]	0	0.0707353	35.7239	1	0.0178827	9.40909	0.252812	0	0	0	0	0	1	1	0	0	0	0	0	1	0
DATA	23744	145	128	gb|AK128002	hs|chr3:154955625-154955566	0		2996	19908	A_33_P3860715	FLJ46120	AK128002	gb|Homo sapiens cDNA FLJ46120 fis, clone TESTI2038733. [AK128002]	0	0.0660946	33.3802	1	0.0168102	8.84475	0.254335	0	0	0	0	0	1	1	0	0	0	0	0	1	0
DATA	26036	159	124	linc|TCONS_00012805	hs|chr6:140415592-140415533	0		142	21705	A_21_P0005178	XLOC_005859	TCONS_00012805	linc|BROAD Institute lincRNA (XLOC_005859), lincRNA [TCONS_00012805]	0	0.0796821	40.2424	1	0.0202749	10.6677	0.254447	0	0	0	0	0	1	1	0	0	0	0	0	1	0
DATA	1328	9	16	ref|NR_027000|gb|AK090418|gb|AK094835|gb|AK307331	hs|chr8:7578232-7578173	0		1321	1285	A_24_P842172	LOC349196	NR_027000	ref|Homo sapiens uncharacterized LOC349196 (LOC349196), non-coding RNA [NR_027000]	0	0.16636	84.0178	1	0.0428422	22.5416	0.257527	0	0	0	0	0	1	1	0	0	0	0	0	1	0
DATA	28260	173	52	linc|TCONS_l2_00002974	hs|chr10:37597786-37598042	0		5864	23435	A_21_P0010817	XLOC_l2_001549	TCONS_l2_00002974	linc|BROAD Institute lincRNA (XLOC_l2_001549), lincRNA [TCONS_l2_00002974]	0	0.0960517	48.5096	1	0.024931	13.1176	0.259558	0	0	0	0	0	1	1	0	0	0	0	0	1	0
DATA	42573	260	97	linc|TCONS_00028503|linc|TCONS_00028110|linc|TCONS_00028111	hs|chr20:12946772-12947704	0		534	34648	A_21_P0010081	XLOC_013465	TCONS_00028503	linc|BROAD Institute lincRNA (XLOC_013465), lincRNA [TCONS_00028503]	0	0.081256	41.0372	1	0.0212468	11.1791	0.261479	0	0	0	0	0	1	1	0	0	0	0	0	1	0
DATA	8759	54	67	tc|THC2757083	hs|chr19:056826078-056826137	0		360	7609	A_33_P3280705	THC2757083	THC2757083	Unknown	0	0.0545929	27.5714	1	0.0142845	7.51585	0.261655	0	0	0	0	0	1	1	0	0	0	0	0	1	0
DATA	2333	15	37	ens|ENST00000496886	hs|chr2:74220787-74220846	0		629	2247	A_33_P3276237	ENST00000496886	ENST00000496886	Unknown	0	0.0754134	38.0865	1	0.0198428	10.4404	0.26312	0	0	1	0	1	1	1	0	0	1	0	1	1	0
DATA	39703	243	15	ref|NM_138415|ref|NM_001242450|ref|NM_001135862|ens|ENST00000396103	hs|chr22:45277272-45277213	0		3440	32447	A_24_P113572	PHF21B	NM_138415	ref|Homo sapiens PHD finger protein 21B (PHF21B), transcript variant 1, mRNA [NM_138415]	0	0.130787	66.052	1	0.0344987	18.1517	0.263779	0	0	0	0	0	1	1	0	0	0	0	0	1	0
DATA	13854	85	78	ref|NM_001145014|ref|XM_003403478|gb|AB590994|ens|ENST00000341750	hs|chr19:56274393-56274451	0		759	11923	A_33_P3375790	RFPL4A	NM_001145014	ref|Homo sapiens ret finger protein-like 4A (RFPL4A), mRNA [NM_001145014]	0	0.151116	76.3189	1	0.0400251	21.0594	0.264864	0	0	0	0	0	1	1	0	0	0	0	0	1	0
DATA	2088	13	120	ref|NM_024913|ens|ENST00000310396|gb|AK130323|gb|AL832638	hs|chr7:120936843-120936902	0		4664	2090	A_24_P943781	C7orf58	NM_024913	ref|Homo sapiens chromosome 7 open reading frame 58 (C7orf58), transcript variant 1, mRNA [NM_024913]	0	0.118232	59.7112	1	0.0313389	16.4891	0.265064	0	0	0	0	0	1	1	0	0	0	0	0	1	0
DATA	36812	225	76	ref|NM_139021|ens|ENST00000475376|ens|ENST00000395108|ens|ENST00000395107	hs|chr8:144800393-144800452	0		247	30221	A_24_P89835	MAPK15	NM_139021	ref|Homo sapiens mitogen-activated protein kinase 15 (MAPK15), mRNA [NM_139021]	0	0.103867	52.4566	1	0.0276542	14.5504	0.266246	0	0	0	0	0	1	1	0	0	0	0	0	1	0
DATA	2703	17	79	ref|XR_108947|ref|XR_113249|ens|ENST00000457964|tc|THC2681175	hs|chr9:129403513-129403572	0		359	2623	A_21_P0014229	LOC100505986	XR_108947	ref|PREDICTED: Homo sapiens hypothetical LOC100505986 (LOC100505986), miscRNA [XR_108947]	0	0.0867283	43.8009	1	0.0230958	12.152	0.266301	0	0	0	0	0	1	1	0	0	0	0	0	1	0
DATA	29283	179	91	ens|ENST00000442627|ens|ENST00000450826|linc|TCONS_00025195|linc|TCONS_00025196	hs|chr17:69593357-69593416	0		498	24305	A_21_P0009177	XLOC_012298	ENST00000442627	linc|BROAD Institute lincRNA (XLOC_012298), lincRNA [TCONS_00025195]	0	0.177866	89.829	1	0.0473919	24.9355	0.266447	0	0	0	0	0	1	1	0	0	0	0	0	1	1
DATA	936	6	116	ref|NM_020211|ref|NM_001166283|ref|NM_001166287|ref|NM_001166289	hs|chr15:93586835-93586776	0		3027	853	A_23_P372308	RGMA	NM_020211	ref|Homo sapiens RGM domain family, member A (RGMA), transcript variant 4, mRNA [NM_020211]	0	0.0935299	47.236	1	0.0249316	13.1179	0.266563	0	0	0	0	0	1	1	0	0	0	0	0	1	0
DATA	1397	9	85	ens|ENST00000441348|linc|TCONS_00017841	hs|chr10:73638795-73638854	0		454	1417	A_21_P0006685	XLOC_008512	ENST00000441348	linc|BROAD Institute lincRNA (XLOC_008512), lincRNA [TCONS_00017841]	0	0.0521822	26.3539	1	0.0139295	7.32908	0.26694	0	0	0	0	0	1	1	0	0	0	0	0	1	0
DATA	5459	34	47	ref|NM_130438|ref|NM_130436|ref|NM_001396|ref|NM_101395	hs|chr21:38877801-38877860	0		1530	4861	A_33_P3322050	DYRK1A	NM_130438	ref|Homo sapiens dual-specificity tyrosine-(Y)-phosphorylation regulated kinase 1A (DYRK1A), transcript variant 5, mRNA [NM_130438]	0	0.30567	154.374	1	0.0816498	42.9604	0.267118	0	0	0	0	0	1	1	0	0	0	0	0	1	1
DATA	576	4	84	ref|NM_198989|ens|ENST00000335465|ens|ENST00000504404|gb|AK303567	hs|chr13:51417384-51417325	0		501	481	A_33_P3284888	DLEU7	NM_198989	ref|Homo sapiens deleted in lymphocytic leukemia, 7 (DLEU7), mRNA [NM_198989]	0	0.106077	53.573	1	0.0283983	14.9419	0.267713	0	0	0	0	1	1	1	0	0	0	0	1	1	0
DATA	6690	41	130	ref|NM_001703|ens|ENST00000257070|ens|ENST00000440175|ens|ENST00000527361	hs|chr1:32193176-32193117	0		4956	6098	A_33_P3270445	BAI2	NM_001703	ref|Homo sapiens brain-specific angiogenesis inhibitor 2 (BAI2), mRNA [NM_001703]	0	0.825219	416.765	1	0.221077	116.321	0.267901	0	0	0	0	0	1	1	0	0	0	0	0	1	1
DATA	5247	32	163	gb|AK091141|gb|AX746803|tc|THC2617754|linc|TCONS_00019101	hs|chr11:69231518-69231577	0		2341	4781	A_21_P0007127	XLOC_009192	AK091141	linc|BROAD Institute lincRNA (XLOC_009192), lincRNA [TCONS_00019101]	0	0.0991504	50.0745	1	0.0266056	13.9987	0.268336	0	0	0	0	1	1	1	0	0	0	0	0	1	0
DATA	4170	26	70	gb|BC127791|gb|BF062320	hs|chr10:48249050-48248991	0		885	3780	A_33_P3832680	FAM25C	BC127791	gb|Homo sapiens cDNA clone IMAGE:40133024. [BC127791]	0	0.0639102	32.2769	1	0.0171606	9.02911	0.268511	0	0	0	0	0	1	1	0	0	0	0	0	1	0
DATA	36515	223	107	gb|AK129828|tc|THC2622529|linc|TCONS_00026835	hs|chr19:55732371-55732430	0		243	30018	A_21_P0009666	XLOC_013154	AK129828	linc|BROAD Institute lincRNA (XLOC_013154), lincRNA [TCONS_00026835]	0	0.0877689	44.3265	1	0.0236838	12.4613	0.269843	0	0	0	0	0	1	1	0	0	0	0	0	1	0
DATA	19387	119	35	ref|NR_034147|gb|AK054637|tc|THC2528420|tc|THC2518023	hs|chr20:57122923-57122982	0		881	16366	A_19_P00318759	LOC149773	NR_034147	ref|Homo sapiens uncharacterized LOC149773 (LOC149773), non-coding RNA [NR_034147]	0	0.297059	150.026	1	0.0801878	42.1912	0.269938	0	0	0	0	0	1	1	0	0	0	0	0	1	1
DATA	8983	55	127	ref|NM_032217|ens|ENST00000411811|ens|ENST00000514252|ens|ENST00000426990	hs|chr4:74005746-74005687	0		2703	7971	A_24_P220771	ANKRD17	NM_032217	ref|Homo sapiens ankyrin repeat domain 17 (ANKRD17), transcript variant 1, mRNA [NM_032217]	0	0.369913	186.82	1	0.100036	52.6345	0.270432	0	0	0	0	0	1	1	0	0	0	0	1	1	1
DATA	950	6	130	ens|ENST00000483366|ens|ENST00000379458|tc|THC2637100	hs|chr7:100549871-100549930	0		521	880	A_33_P3239228	ENST00000483366	ENST00000483366	ens|mucin 3A, cell surface associated [Source:HGNC Symbol;Acc:7513] [ENST00000483366]	0	0.149144	75.3229	1	0.0405128	21.316	0.271637	0	0	0	0	0	1	1	0	0	0	0	1	1	0
DATA	17489	107	105	ens|ENST00000329043|ens|ENST00000508115	hs|chr4:47879145-47879086	0		2211	14889	A_33_P3355877	NFXL1	ENST00000329043	ens|nuclear transcription factor, X-box binding-like 1 [Source:HGNC Symbol;Acc:18726] [ENST00000329043]	0	0.0506791	25.5948	1	0.0137812	7.25103	0.27193	0	0	0	0	0	1	1	0	0	0	0	0	1	0
DATA	17837	109	125	ref|NR_038883|gb|AK311545|gb|CR626360|tc|THC2524570	hs|chr21:35303958-35304017	0		442	15186	A_21_P0010308	LOC100506334	NR_038883	ref|Homo sapiens uncharacterized LOC100506334 (LOC100506334), non-coding RNA [NR_038883]	0	0.0663398	33.504	1	0.0180406	9.49213	0.271942	0	0	0	0	0	1	1	0	0	0	0	0	1	0
DATA	1465	9	153	ref|NM_031410|ens|ENST00000378133|gb|AF152479	hs|chr5:140168240-140168299	0		2364	1542	A_33_P3403693	PCDHA1	NM_031410	ref|Homo sapiens protocadherin alpha 1 (PCDHA1), transcript variant 2, mRNA [NM_031410]	0	0.0590383	29.8165	1	0.0160989	8.47053	0.272686	0	0	0	0	0	1	1	0	0	0	0	0	1	0
DATA	29786	182	102	gb|AK126699|linc|TCONS_l2_00025975	hs|chr7:65183720-65183779	0		698	24583	A_21_P0013233	INTS4L2	AK126699	linc|BROAD Institute lincRNA (XLOC_l2_013459), lincRNA [TCONS_l2_00025975]	0	0.0515537	26.0365	1	0.0140701	7.40307	0.272922	0	0	0	0	0	1	1	0	0	0	0	0	1	0
DATA	21906	134	94	ref|NM_000552|ens|ENST00000261405|ref|XR_132906|gb|X04146	hs|chr12:6132923-6132864	0		3502	18306	A_21_P0012280	VWF	NM_000552	ref|Homo sapiens von Willebrand factor (VWF), mRNA [NM_000552]	0	0.187099	94.492	1	0.0512597	26.9705	0.27397	0	0	0	0	0	1	1	0	0	0	0	0	1	1
DATA	35341	216	81	linc|TCONS_00006753	hs|chr3:193928418-193922712	0		46	28952	A_21_P0003206	XLOC_003384	TCONS_00006753	linc|BROAD Institute lincRNA (XLOC_003384), lincRNA [TCONS_00006753]	0	0.0491889	24.8422	1	0.0134792	7.09213	0.274029	0	0	0	0	0	1	1	0	0	0	0	0	1	0
DATA	31642	193	154	ref|NM_203371|ens|ENST00000318627|tc|THC2648839	hs|chr11:27018499-27018558	0		2871	26222	A_33_P3325497	FIBIN	NM_203371	ref|Homo sapiens fin bud initiation factor homolog (zebrafish) (FIBIN), mRNA [NM_203371]	0	0.116315	58.7434	1	0.0320094	16.8419	0.275196	0	0	0	0	0	1	1	0	0	0	0	0	1	0
DATA	24719	151	119	ref|NM_001039396|ens|ENST00000361050|ens|ENST00000545098|gb|BC104997	hs|chr11:58978295-58978236	0		2199	20650	A_33_P3212232	MPEG1	NM_001039396	ref|Homo sapiens macrophage expressed 1 (MPEG1), mRNA [NM_001039396]	0	0.0777707	39.277	1	0.0214207	11.2706	0.275434	0	0	0	0	0	1	1	0	0	0	0	0	1	0
DATA	30245	185	69	ref|XR_108334|ref|XR_111972	hs|chr1:204239851-204239910	0		476	25051	A_21_P0014068	LOC100506823	XR_108334	ref|PREDICTED: Homo sapiens hypothetical LOC100506823 (LOC100506823), miscRNA [XR_108334]	0	0.0565123	28.5407	1	0.0155812	8.1981	0.275713	0	0	0	0	0	1	1	0	0	0	0	0	1	0
DATA	29592	181	72	ens|ENST00000436019|gb|BE378480|linc|TCONS_l2_00030797	hs|chrX:27187202-27180684	0		196	24537	A_21_P0013860	XLOC_l2_015700	ENST00000436019	gb|601236468F1 NIH_MGC_44 Homo sapiens cDNA clone IMAGE:3608513 5', mRNA sequence [BE378480]	0	0.0900669	45.487	1	0.0248793	13.0904	0.276231	0	0	0	0	0	1	1	0	0	0	0	0	1	0
DATA	23224	142	100	linc|TCONS_l2_00021110	hs|chr4:38607654-38607595	0		29	19340	A_21_P0012663	XLOC_l2_011102	TCONS_l2_00021110	linc|BROAD Institute lincRNA (XLOC_l2_011102), lincRNA [TCONS_l2_00021110]	0	0.164354	83.0048	1	0.0454063	23.8907	0.276271	0	0	0	0	0	1	1	0	0	0	0	0	1	1
DATA	1381	9	69	linc|TCONS_00001212	hs|chr1:180869815-180869874	0		1757	1387	A_21_P0001393	XLOC_000478	TCONS_00001212	linc|BROAD Institute lincRNA (XLOC_000478), lincRNA [TCONS_00001212]	0	0.27215	137.445	1	0.075246	39.591	0.276487	0	0	0	0	0	1	1	0	0	0	0	0	1	1
DATA	48984	299	112	ref|NM_024415|ref|NM_001166533|ref|NM_001142549|ref|NM_001166534	hs|chr5:55111204-55112302	0		2148	39855	A_23_P256624	DDX4	NM_024415	ref|Homo sapiens DEAD (Asp-Glu-Ala-Asp) box polypeptide 4 (DDX4), transcript variant 1, mRNA [NM_024415]	0	0.0598474	30.2251	1	0.016553	8.70946	0.276587	0	0	0	0	0	1	1	0	0	0	0	0	1	0
DATA	2075	13	107	linc|TCONS_00014767|linc|TCONS_00014768	hs|chr8:77388231-77431037	0		373	2065	A_21_P0005726	XLOC_006850	TCONS_00014767	linc|BROAD Institute lincRNA (XLOC_006850), lincRNA [TCONS_00014767]	0	0.0554573	28.0079	1	0.0154214	8.11406	0.278078	0	0	0	0	0	1	1	0	0	0	0	0	1	0
DATA	1506	10	30	ref|NM_153756|ref|NM_001171941|ref|NM_001171940|ens|ENST00000373471	hs|chr1:33328386-33328327	0		2214	1312	A_23_P420326	FNDC5	NM_153756	ref|Homo sapiens fibronectin type III domain containing 5 (FNDC5), transcript variant 2, mRNA [NM_153756]	0	0.157716	79.6522	1	0.0439671	23.1335	0.278774	0	0	0	0	0	1	1	0	0	0	0	0	1	0
DATA	15786	97	42	linc|TCONS_00022631	hs|chr14:101362486-101362545	0		1283	13448	A_21_P0008389	XLOC_010932	TCONS_00022631	linc|BROAD Institute lincRNA (XLOC_010932), lincRNA [TCONS_00022631]	0	0.0625599	31.595	1	0.0174668	9.19023	0.279201	0	0	0	0	0	1	1	0	0	0	0	0	1	0
DATA	24380	149	108	ens|ENST00000452736	hs|chr2:217186392-217186451	0		506	20380	A_33_P3354326	ENST00000452736	ENST00000452736	Unknown	0	0.0701185	35.4124	1	0.0195844	10.3044	0.279305	0	0	0	0	0	1	1	0	0	0	0	1	1	0
DATA	39875	244	23	tc|THC2687938|linc|TCONS_00011997	hs|chr6:155847043-155847102	0		391	32461	A_21_P0004958	XLOC_005511	THC2687938	linc|BROAD Institute lincRNA (XLOC_005511), lincRNA [TCONS_00011997]	0	0.0914234	46.1721	1	0.0255749	13.4563	0.279741	0	0	0	0	0	1	1	0	0	0	0	0	1	0
DATA	2067	13	99	gb|AF333762|tc|THC2541520|tc|THC2488946	hs|chr19:56219021-56219080	0		150	2049	A_24_P15877	AF333762	AF333762	gb|Homo sapiens FKSG41 (FKSG41) mRNA, complete cds. [AF333762]	0	0.0508702	25.6913	1	0.0142326	7.48853	0.279782	0	0	0	0	0	1	1	0	0	0	0	0	1	0
DATA	11588	71	108	ref|NM_001113434|ens|ENST00000535846|ens|ENST00000391411|gb|AK023039	hs|chr17:21438589-21438530	0		893	10099	A_19_P00320517	C17orf51	NM_001113434	ref|Homo sapiens chromosome 17 open reading frame 51 (C17orf51), mRNA [NM_001113434]	0	0.0511123	25.8135	1	0.0143109	7.52974	0.279989	0	0	0	0	0	1	1	0	0	0	0	0	1	0
DATA	22401	137	97	ens|ENST00000422914|ens|ENST00000444185|ens|ENST00000456559|tc|THC2676652	hs|chrX:5571521-5571462	0		800	18828	A_21_P0013859	XLOC_l2_015673	ENST00000422914	Unknown	0	0.0679638	34.3242	1	0.0190438	10.02	0.280205	0	0	0	0	0	1	1	0	0	0	0	0	1	0
DATA	3265	20	149	ref|XR_132736|ref|XR_133027|ens|ENST00000440633|gb|CD050206	hs|chr13:31456749-31457242	0		81	3042	A_21_P0008044	LOC440132	XR_132736	ref|PREDICTED: Homo sapiens hCG1815504 (LOC440132), miscRNA [XR_132736]	0	0.0570448	28.8097	1	0.0159878	8.41208	0.280268	0	0	0	0	0	1	1	0	0	0	0	0	1	0
DATA	6321	39	89	ens|ENST00000524012|ref|XR_110085|ref|XR_133485|gb|DA942624	hs|chr8:47840330-47840389	0		480	5756	A_21_P0014495	LOC100505775	ENST00000524012	ref|PREDICTED: Homo sapiens hypothetical LOC100505775 (LOC100505775), miscRNA [XR_110085]	0	0.0731316	36.9341	1	0.0204975	10.7849	0.280283	0	0	0	0	1	1	1	0	0	0	0	0	1	0
DATA	40187	246	7	linc|TCONS_l2_00030943	hs|chrY:21230665-21230606	0		158	32693	A_21_P0013896	XLOC_l2_015950	TCONS_l2_00030943	linc|BROAD Institute lincRNA (XLOC_l2_015950), lincRNA [TCONS_l2_00030943]	0	0.0764105	38.5901	1	0.0214912	11.3077	0.28126	0	0	0	0	0	1	1	0	0	0	0	0	1	0
DATA	19144	117	120	ref|NM_133371|ref|NM_001122853|ens|ENST00000456566|ens|ENST00000297130	hs|chr5:150058791-150058850	0		3348	16238	A_32_P88415	MYOZ3	NM_133371	ref|Homo sapiens myozenin 3 (MYOZ3), transcript variant 2, mRNA [NM_133371]	0	0.0831945	42.0162	1	0.0234069	12.3156	0.281352	0	0	0	0	0	1	1	0	0	0	0	0	1	0
DATA	35476	217	52		unmapped	0		0	29165	A_33_P3268294	A_33_P3268294	A_33_P3268294	Unknown	0	0.0802379	40.523	1	0.0225802	11.8807	0.281416	0	0	0	0	0	1	1	0	0	0	0	0	1	0
DATA	21253	130	97	linc|TCONS_l2_00022657	hs|chr5:177359991-177360050	0		2013	17777	A_21_P0012866	XLOC_l2_011872	TCONS_l2_00022657	linc|BROAD Institute lincRNA (XLOC_l2_011872), lincRNA [TCONS_l2_00022657]	0	0.311305	157.22	1	0.087631	46.1075	0.281495	0	0	0	0	0	1	1	0	0	0	0	0	1	1
DATA	39190	239	158	ref|XR_132690	hs|chrY:24467964-24473062	0		587	32167	A_21_P0014832	LOC100652931	XR_132690	ref|PREDICTED: Homo sapiens putative transcript Y 11 protein-like (LOC100652931), miscRNA [XR_132690]	0	0.062277	31.4521	1	0.0176845	9.3048	0.283966	0	0	0	0	0	1	1	0	0	0	0	0	1	0
DATA	24059	147	115	linc|TCONS_00028349	hs|chr20:24164380-24164321	0		150	20135	A_21_P0010026	XLOC_013699	TCONS_00028349	linc|BROAD Institute lincRNA (XLOC_013699), lincRNA [TCONS_00028349]	0	0.0480679	24.276	1	0.013661	7.18779	0.284202	0	0	0	0	0	1	1	0	0	0	0	0	1	0
DATA	28542	175	6		hs|chr4:081118050-081118109	0		0	23627	A_33_P3394965	A_33_P3394965	A_33_P3394965	Unknown	0	0.0910237	45.9702	1	0.0259667	13.6625	0.285274	0	0	0	0	0	1	1	0	0	0	0	0	1	0
DATA	36107	221	27	linc|TCONS_00026647|linc|TCONS_00026646|linc|TCONS_00026372	hs|chr18:73933657-73933716	0		482	29636	A_21_P0009502	XLOC_012724	TCONS_00026647	linc|BROAD Institute lincRNA (XLOC_012724), lincRNA [TCONS_00026647]	0	0.0582503	29.4185	1	0.0166188	8.74405	0.285299	0	0	0	0	0	1	1	0	0	0	0	1	1	0
DATA	18165	111	125	ref|NR_036442|gb|BC036550|gb|BC047239|gb|BC070105	hs|chr16:1025821-1025762	0		1690	15445	A_33_P3883985	LMF1	NR_036442	ref|Homo sapiens lipase maturation factor 1 (LMF1), transcript variant 4, non-coding RNA [NR_036442]	0	0.483286	244.077	1	0.138111	72.668	0.285776	0	0	0	0	0	1	1	0	0	0	0	0	1	1
DATA	3404	21	124	ens|ENST00000430316|ens|ENST00000434879|ens|ENST00000437308|ens|ENST00000443219	hs|chr1:116997835-116997776	0		178	3290	A_21_P0010642	XLOC_l2_001064	ENST00000430316	Unknown	0	0.119373	60.2879	1	0.0341832	17.9857	0.286355	0	0	0	0	0	1	1	0	0	0	0	0	1	0
DATA	57730	353	2	ens|ENST00000423719|gb|AK095132|tc|THC2607492	hs|chr9:93925547-93925606	0		433	46678	A_33_P3246703	ENST00000423719	ENST00000423719	ens|chromosome 9 open reading frame 73 [Source:HGNC Symbol;Acc:27862] [ENST00000423719]	0	0.0753325	38.0456	1	0.0216654	11.3993	0.287596	0	0	0	0	0	1	1	0	0	0	0	0	1	0
DATA	22898	140	102	ens|ENST00000541798|tc|THC2786155|linc|TCONS_00020592	hs|chr12:119658676-119658735	0		376	19091	A_21_P0007642	HSPB8	ENST00000541798	tc|HSPB8_HUMAN (Q9UJY1) Heat-shock protein beta-8 (HspB8) (Alpha crystallin C chain) (Small stress protein-like protein HSP22) (E2-induced gene 1 protein) (Protein kinase H11), partial (62%) [THC2786155]	0	0.0590003	29.7973	1	0.0169861	8.93733	0.287899	0	0	0	0	0	1	1	0	0	0	0	0	1	0
DATA	49864	305	8	gb|AB306238|gb|AB305928|gb|AB305899|gb|AF397442	unmapped	0		232	40453	A_33_P3397127	AB306238	AB306238	gb|Homo sapiens mRNA for T cell receptor beta variable 6, partial cds, clone: un 226. [AB306238]	0	0.0634176	32.0282	1	0.0182794	9.6178	0.288239	0	0	0	0	0	1	1	0	0	0	0	0	1	0
DATA	25696	157	112	ens|ENST00000390360|gb|A25966|gb|X58810|gb|AY124790	hs|chr7:142250887-142250828	0		180	21423	A_33_P3314850	ENST00000390360	ENST00000390360	ens|T cell receptor beta variable 6-4 [Source:HGNC Symbol;Acc:12229] [ENST00000390360]	0	0.142439	71.9366	1	0.0410642	21.6061	0.288294	0	0	0	0	0	1	1	0	0	0	0	0	1	0
DATA	1299	8	151	ens|ENST00000440582	hs|chr17:39258066-39258007	0		395	1230	A_33_P3252441	ENST00000440582	ENST00000440582	Unknown	0	0.10867	54.8821	1	0.0313425	16.491	0.28842	0	0	0	0	0	1	1	0	0	0	0	0	1	0
DATA	29463	180	107	ref|NM_052956|ens|ENST00000520010|ens|ENST00000519745|ens|ENST00000219151	hs|chr16:20634888-20634829	0		1721	477	A_23_P106933	ACSM1	NM_052956	ref|Homo sapiens acyl-CoA synthetase medium-chain family member 1 (ACSM1), mRNA [NM_052956]	0	0.0518456	26.1839	1	0.0149662	7.87455	0.288669	0	0	0	0	0	1	1	0	0	0	0	0	1	0
DATA	1760	11	120	tc|THC2643084|linc|TCONS_00014633|linc|TCONS_00014632	hs|chr8:017679447-017679506	0		508	1789	A_21_P0005662	XLOC_006726	THC2643084	linc|BROAD Institute lincRNA (XLOC_006726), lincRNA [TCONS_00014633]	0	0.118874	60.0357	1	0.0343169	18.056	0.288683	0	0	0	0	0	1	1	0	0	0	0	0	1	0
DATA	1265	8	117	ens|ENST00000451317|tc|THC2675770|linc|TCONS_00011295|linc|TCONS_00011788	hs|chr6:33892386-33892445	0		607	1167	A_21_P0004645	XLOC_005263	ENST00000451317	linc|BROAD Institute lincRNA (XLOC_005263), lincRNA [TCONS_00011295]	0	0.0840487	42.4476	1	0.0243989	12.8376	0.290295	0	0	0	0	0	1	1	0	0	0	0	0	1	0
DATA	1670	11	30	linc|TCONS_00022740	hs|chr14:50328939-50328880	0		225	1620	A_21_P0008435	XLOC_011016	TCONS_00022740	linc|BROAD Institute lincRNA (XLOC_011016), lincRNA [TCONS_00022740]	0	0.112205	56.6675	1	0.0326017	17.1535	0.290555	0	0	0	0	0	1	1	0	0	0	0	0	1	0
DATA	21709	133	61	ref|XR_109654|ens|ENST00000442440|tc|THC2670565|linc|TCONS_00028642	hs|chr20:23337720-23337580	0		105	18258	A_21_P0010022	LOC100505683	XR_109654	ref|PREDICTED: Homo sapiens hypothetical LOC100505683 (LOC100505683), miscRNA [XR_109654]	0	0.0826971	41.765	1	0.0242851	12.7777	0.293664	0	0	0	0	0	1	1	0	0	0	0	0	1	0
DATA	30375	186	35	linc|TCONS_00023880	hs|chr15:25259816-25259875	0		346	24996	A_19_P00811430	XLOC_011183	TCONS_00023880	linc|BROAD Institute lincRNA (XLOC_011183), lincRNA [TCONS_00023880]	0	0.0721916	36.4594	1	0.0212357	11.1732	0.294157	0	0	0	0	0	1	1	0	0	0	0	0	1	0
DATA	34668	212	64	ref|NM_003738|ref|NM_001166292|ens|ENST00000372192|ens|ENST00000447098	hs|chr1:45288983-45288924	0		3200	28403	A_23_P355311	PTCH2	NM_003738	ref|Homo sapiens patched 2 (PTCH2), transcript variant 1, mRNA [NM_003738]	0	0.060614	30.6123	1	0.0178882	9.41197	0.295117	0	0	0	0	0	1	1	0	0	0	0	0	1	0
DATA	31247	191	87	linc|TCONS_00029837|linc|TCONS_00029617	hs|chr22:47604345-47604404	0		531	25853	A_21_P0010423	XLOC_014272	TCONS_00029837	linc|BROAD Institute lincRNA (XLOC_014272), lincRNA [TCONS_00029837]	0	0.0560937	28.3293	1	0.016578	8.72259	0.295541	0	0	0	0	0	1	1	0	0	0	0	0	1	0
DATA	25167	154	75	ref|NM_001001480|ens|ENST00000422553|ens|ENST00000399676|gb|AB126074	hs|chr11:1651668-1651727	0		635	20853	A_33_P3304576	KRTAP5-5	NM_001001480	ref|Homo sapiens keratin associated protein 5-5 (KRTAP5-5), mRNA [NM_001001480]	0	0.0461989	23.3321	1	0.013659	7.18673	0.295655	0	0	0	0	0	1	1	0	0	0	0	0	1	0
DATA	22392	137	88	ref|NM_152657|ens|ENST00000392116|ens|ENST00000334928|gb|AF538036	hs|chr19:38877394-38877335	0		642	18812	A_33_P3369790	GGN	NM_152657	ref|Homo sapiens gametogenetin (GGN), mRNA [NM_152657]	0	0.214473	108.316	1	0.0634498	33.3844	0.295841	0	0	0	0	0	1	1	0	0	0	0	0	1	1
DATA	25443	156	23	ref|NR_027504|ens|ENST00000481055|ens|ENST00000545762|ens|ENST00000484673	hs|chr1:16973200-16973529	0		360	21028	A_21_P0010518	MST1P2	NR_027504	ref|Homo sapiens macrophage stimulating 1 (hepatocyte growth factor-like) pseudogene 2 (MST1P2), non-coding RNA [NR_027504]	0	0.193083	97.514	1	0.0572486	30.1216	0.296497	0	0	0	0	0	1	1	0	0	0	0	0	1	1
DATA	24394	149	122	ref|NM_001074|ens|ENST00000305231|gb|AK313190|gb|DQ893657	hs|chr4:69978384-69978443	0		1565	20401	A_23_P136671	UGT2B7	NM_001074	ref|Homo sapiens UDP glucuronosyltransferase 2 family, polypeptide B7 (UGT2B7), mRNA [NM_001074]	0	0.0614736	31.0464	1	0.0182288	9.59118	0.296531	0	0	0	0	0	1	1	0	0	0	0	0	1	0
DATA	19991	122	147	gb|DT220691|linc|TCONS_l2_00007042|linc|TCONS_l2_00007041	hs|chr13:114965887-114988000	0		300	16814	A_21_P0011166	XLOC_l2_003877	DT220691	gb|KB-EST0005775 BPS7 Homo sapiens cDNA, mRNA sequence [DT220691]	0	0.0797855	40.2946	1	0.0236705	12.4543	0.296677	0	0	0	0	0	1	1	0	0	0	0	0	1	0
DATA	2420	15	124	ens|ENST00000257935|ens|ENST00000529785|gb|AK300121	hs|chr12:52647473-52647414	0		1131	2409	A_33_P3269503	ENST00000257935	ENST00000257935	gb|Homo sapiens cDNA FLJ60029 complete cds, highly similar to Keratin, type II cuticular Hb3. [AK300121]	0	0.069875	35.2894	1	0.0207781	10.9325	0.297361	0	0	0	0	0	1	1	0	0	0	0	0	1	0
DATA	2679	17	55	ens|ENST00000438158|gb|BE735115|tc|THC2640125|linc|TCONS_00000740	hs|chr1:222215119-222215060	0		489	2583	A_21_P0001227	XLOC_001215	ENST00000438158	gb|601566084F1 NIH_MGC_21 Homo sapiens cDNA clone IMAGE:3840837 5', mRNA sequence [BE735115]	0	0.086735	43.8043	1	0.0259039	13.6295	0.298656	0	0	0	0	0	1	1	0	0	0	0	0	1	0
DATA	6697	41	137	tc|THC2678860|linc|TCONS_00007249|linc|TCONS_00007248|linc|TCONS_00006633	hs|chr3:125985061-125985002	0		358	6110	A_21_P0003164	XLOC_003234	THC2678860	tc|Q276A6_MYCFV (Q276A6) LemA precursor, partial (10%) [THC2678860]	0	0.130049	65.6792	1	0.0388959	20.4653	0.299088	0	0	0	0	0	1	1	0	0	0	0	0	1	0
DATA	44926	274	154	linc|TCONS_00006290	hs|chr3:158602098-158602157	0		260	36567	A_21_P0003051	XLOC_002897	TCONS_00006290	linc|BROAD Institute lincRNA (XLOC_002897), lincRNA [TCONS_00006290]	0	0.0636928	32.1672	1	0.0190821	10.0401	0.299596	0	0	0	0	0	1	1	0	0	0	0	0	1	0
DATA	24487	150	51		hs|chr2:009696652-009696593	0		0	20291	A_33_P3294314	A_33_P3294314	A_33_P3294314	Unknown	0	0.10505	53.054	1	0.0315275	16.5883	0.300119	0	0	0	0	0	1	1	0	0	0	0	0	1	0
DATA	2539	16	79	ref|NM_181435|ref|NM_030945|ens|ENST00000513471|ens|ENST00000508398	hs|chr5:34020663-34020604	0		1125	2327	A_23_P122068	C1QTNF3	NM_181435	ref|Homo sapiens C1q and tumor necrosis factor related protein 3 (C1QTNF3), transcript variant 2, mRNA [NM_181435]	0	0.053929	27.2361	1	0.0161862	8.51643	0.300139	0	0	0	0	0	1	1	0	0	0	0	0	1	0
DATA	6369	39	137	ref|NM_006598|ens|ENST00000343658|ens|ENST00000264930|gb|BC007760	hs|chr5:1087078-1087019	0		680	5842	A_33_P3293675	SLC12A7	NM_006598	ref|Homo sapiens solute carrier family 12 (potassium/chloride transporters), member 7 (SLC12A7), mRNA [NM_006598]	0	0.0577787	29.1803	1	0.0173897	9.14967	0.300971	0	0	0	0	0	1	1	0	0	0	0	0	1	0
DATA	32900	201	100	ref|NM_003251|ens|ENST00000281030|gb|AK311975|gb|EU447014	hs|chr11:77775305-77775364	0		398	27158	A_23_P363954	THRSP	NM_003251	ref|Homo sapiens thyroid hormone responsive (THRSP), mRNA [NM_003251]	0	0.0532747	26.9056	1	0.0161502	8.49751	0.30315	0	0	0	0	0	1	1	0	0	0	0	0	1	0
DATA	59981	366	121	ens|ENST00000432922|ens|ENST00000428151|gb|BM930849	hs|chr1:38569273-38569332	0		429	48377	A_33_P3254670	ENST00000432922	ENST00000432922	gb|UI-E-EJ1-ajb-m-22-0-UI.r1 UI-E-EJ1 Homo sapiens cDNA clone UI-E-EJ1-ajb-m-22-0-UI 5', mRNA sequence [BM930849]	0	0.0557007	28.1308	1	0.0168858	8.88455	0.303153	0	0	0	0	0	1	1	0	0	0	0	0	1	0
DATA	2725	17	101	tc|THC2690734|linc|TCONS_00007059	hs|chr3:186164241-186164300	0		432	2663	A_21_P0003271	XLOC_002958	THC2690734	tc|Q7QN31_ANOGA (Q7QN31) ENSANGP00000000823, partial (8%) [THC2690734]	0	0.0951202	48.0391	1	0.0288885	15.1998	0.303706	0	0	0	0	0	1	1	0	0	0	0	0	1	0
DATA	692	5	36	ref|NM_000299|ref|NM_001005337|ens|ENST00000477817|ens|ENST00000263946	hs|chr1:201297916-201297975	0		2446	695	A_23_P23296	PKP1	NM_000299	ref|Homo sapiens plakophilin 1 (ectodermal dysplasia/skin fragility syndrome) (PKP1), transcript variant 1b, mRNA [NM_000299]	0	0.74325	375.368	1	0.22573	118.769	0.303706	0	0	0	0	0	1	1	0	0	0	0	1	1	1
DATA	28053	172	9	ref|NM_001080448|ens|ENST00000506349|ens|ENST00000389672|gb|BC156733	hs|chr3:97467486-97467545	0		3376	23105	A_33_P3408782	EPHA6	NM_001080448	ref|Homo sapiens EPH receptor A6 (EPHA6), transcript variant 1, mRNA [NM_001080448]	0	0.0661811	33.4239	1	0.0201407	10.5971	0.304328	0	0	0	0	0	1	1	0	0	0	0	0	1	0
DATA	41546	254	54	ens|ENST00000414875|tc|THC2726979|linc|TCONS_00011300	hs|chr6:37518460-37518519	0		265	33788	A_21_P0004648	XLOC_005279	ENST00000414875	tc|ATXERO dehydrin {Arabidopsis thaliana} (exp=-1; wgp=0; cg=0), partial (9%) [THC2726979]	0	0.0742767	37.5124	1	0.0227366	11.963	0.306107	0	0	0	0	0	1	1	0	0	0	0	0	1	0
DATA	17982	110	106	ref|NR_004395	hs|chr17:74557729-74557788	0		14	15153	A_21_P0000496	SNORD1A	NR_004395	ref|Homo sapiens small nucleolar RNA, C/D box 1A (SNORD1A), small nucleolar RNA [NR_004395]	0	0.174445	88.1009	1	0.053494	28.1461	0.306653	0	0	0	0	0	1	1	0	0	0	0	0	1	1
DATA	59558	364	26	tc|THC2573582|tc|THC2552030|tc|THC2566433|linc|TCONS_00025887	unmapped	0		1098	47972	A_21_P0009385	XLOC_012162	THC2573582	tc|BC015704 joined to JAZF1 {Homo sapiens} (exp=-1; wgp=0; cg=0), partial (17%) [THC2573582]	0	0.0613023	30.9599	1	0.0188199	9.90217	0.307001	0	0	0	0	0	1	1	0	0	0	0	0	1	0
DATA	14559	89	127	ens|ENST00000431983|tc|THC2718818|linc|TCONS_00028449|linc|TCONS_00028070	hs|chr20:54871301-54871242	0		174	12546	A_21_P0009915	XLOC_013808	ENST00000431983	linc|BROAD Institute lincRNA (XLOC_013808), lincRNA [TCONS_00028449]	0	0.0864017	43.636	1	0.0265494	13.9691	0.307279	0	0	0	0	0	1	1	0	0	0	0	0	1	0
DATA	706	5	50	ref|NR_015361|ens|ENST00000423390|gb|AK055091|gb|AY343903	hs|chr9:69174282-69174223	0		3113	723	A_33_P3227899	LOC440896	NR_015361	ref|Homo sapiens uncharacterized LOC440896 (LOC440896), non-coding RNA [NR_015361]	0	0.115952	58.5602	1	0.0356786	18.7724	0.3077	0	0	0	0	1	1	1	0	0	0	0	1	1	0
DATA	658	5	2	gb|BC015129|tc|NP397266|linc|TCONS_00015161	hs|chr8:125205735-125205676	0		375	630	A_21_P0005899	XLOC_007205	BC015129	tc|GB|BC015129.1|AAH15129.1 Unknown (protein for IMAGE:3931942) [Homo sapiens] [NP397266]	0	0.0981451	49.5668	1	0.030216	15.8983	0.307871	0	0	0	0	0	1	1	0	0	0	0	1	1	0
DATA	11922	73	114	ref|XR_108504|ref|XR_112571|ens|ENST00000490465|tc|THC2691522	hs|chr3:147805753-147805812	0		327	10366	A_21_P0014124	LOC100507461	XR_108504	ref|PREDICTED: Homo sapiens hypothetical LOC100507461 (LOC100507461), miscRNA [XR_108504]	0	0.151245	76.3843	1	0.0465921	24.5146	0.308056	0	0	0	0	0	1	1	0	0	0	0	0	1	0
DATA	26663	163	95	ref|NM_018354|ens|ENST00000381894|gb|AK002052|gb|AK126837	hs|chr20:1161513-1161454	0		1421	22177	A_23_P120504	C20orf46	NM_018354	ref|Homo sapiens chromosome 20 open reading frame 46 (C20orf46), mRNA [NM_018354]	0	0.0481122	24.2984	1	0.0148837	7.83113	0.309354	0	0	0	0	0	1	1	0	0	0	0	0	1	0
DATA	1045	7	61	ref|NM_001136273|ens|ENST00000338647|ens|ENST00000423874|tc|THC2621095	hs|chrX:152685689-152685748	0		163	1060	A_33_P3329664	ZFP92	NM_001136273	ref|Homo sapiens zinc finger protein 92 homolog (mouse) (ZFP92), mRNA [NM_001136273]	0	0.0811862	41.0019	1	0.0251808	13.249	0.310162	0	0	0	0	0	1	1	0	0	0	0	0	1	0
DATA	23266	142	142	ens|ENST00000511256|ens|ENST00000507035|tc|THC2659841|tc|THC2680282	hs|chr5:134374597-134374538	0		410	19408	A_33_P3406796	ENST00000511256	ENST00000511256	tc|Q9NP08_HUMAN (Q9NP08) H6 homeodomain protein, partial (6%) [THC2659841]	0	0.308519	155.813	1	0.0958778	50.4466	0.310768	0	0	0	0	0	1	1	0	0	0	0	0	1	1
DATA	18019	110	143	ens|ENST00000422861|ref|XR_109604|ref|XR_112144|gb|AB014581	hs|chr20:42179487-42179546	0		4218	15218	A_19_P00316105	L3MBTL1	ENST00000422861	ref|PREDICTED: Homo sapiens hypothetical LOC100505763 (LOC100505763), miscRNA [XR_109604]	0	0.309616	156.367	1	0.096261	50.6482	0.310905	0	0	0	0	0	1	1	0	0	0	0	0	1	1
DATA	7183	44	131	gb|AK091028|tc|THC2510388|linc|TCONS_00011150	hs|chr6:2481344-2481403	0		484	6367	A_19_P00319712	Q442D3	AK091028	tc|Q442D3_SOLUS (Q442D3) RND efflux system, outer membrane lipoprotein, NodT, partial (5%) [THC2510388]	0	0.168689	85.1939	1	0.0524577	27.6008	0.310973	0	0	0	0	0	1	1	0	0	0	0	0	1	1
DATA	25452	156	32	linc|TCONS_l2_00013180	hs|chr19:51289021-51288962	0		152	21042	A_21_P0011758	XLOC_l2_007097	TCONS_l2_00013180	linc|BROAD Institute lincRNA (XLOC_l2_007097), lincRNA [TCONS_l2_00013180]	0	0.239188	120.799	1	0.0744636	39.1794	0.311318	0	0	0	0	0	1	1	0	0	0	0	0	1	1
DATA	19158	117	134	ref|NM_004784|ens|ENST00000296499|gb|BC109309|gb|BC109310	hs|chr4:119174713-119176763	0		2861	16263	A_23_P73170	NDST3	NM_004784	ref|Homo sapiens N-deacetylase/N-sulfotransferase (heparan glucosaminyl) 3 (NDST3), mRNA [NM_004784]	0	0.076625	38.6984	1	0.0238697	12.5592	0.311514	0	0	0	0	0	1	1	0	0	0	0	0	1	0
DATA	879	6	59	ref|NR_003268|gb|BC030655|gb|AF338231|tc|THC2614674	hs|chr13:50466672-50466731	0		2127	742	A_24_P358054	CTAGE10P	NR_003268	ref|Homo sapiens CTAGE family, member 10, pseudogene (CTAGE10P), non-coding RNA [NR_003268]	0	0.17306	87.4015	1	0.0539266	28.3737	0.311606	0	0	0	0	0	1	1	0	0	0	0	1	1	1
DATA	442	3	114	ens|ENST00000456335|linc|TCONS_00005764	hs|chr3:40646305-40644660	0		613	537	A_21_P0002846	XLOC_003093	ENST00000456335	linc|BROAD Institute lincRNA (XLOC_003093), lincRNA [TCONS_00005764]	0	0.0603171	30.4623	1	0.0188056	9.89463	0.311778	0	0	0	0	1	1	1	0	0	0	0	1	1	0
DATA	38730	237	26	linc|TCONS_00004561	hs|chr2:206854214-206854155	0		107	31694	A_21_P0002534	XLOC_002471	TCONS_00004561	linc|BROAD Institute lincRNA (XLOC_002471), lincRNA [TCONS_00004561]	0	0.067647	34.1642	1	0.0211015	11.1027	0.311936	0	0	0	0	0	1	1	0	0	0	0	0	1	0
DATA	7063	44	11	ref|NR_027087|gb|BC033556|tc|THC2521333	hs|chr1:24538056-24538115	0		1721	6171	A_33_P3514669	LOC284632	NR_027087	ref|Homo sapiens uncharacterized LOC284632 (LOC284632), non-coding RNA [NR_027087]	0	0.0907088	45.8112	1	0.028389	14.937	0.312969	0	0	0	0	0	1	1	0	0	0	0	0	1	0
DATA	29581	181	61	ref|NM_020998|ens|ENST00000489007|ens|ENST00000449682|gb|L11924	hs|chr3:49723763-49723584	0		1070	24518	A_21_P0010515	MST1	NM_020998	ref|Homo sapiens macrophage stimulating 1 (hepatocyte growth factor-like) (MST1), mRNA [NM_020998]	0	0.0531541	26.8447	1	0.016661	8.76627	0.313447	0	0	0	0	0	1	1	0	0	0	0	0	1	0
DATA	14095	86	155	gb|AK091998|gb|AX747301|gb|BC050395|gb|AX748378	hs|chr2:61415089-61415148	0		1671	12052	A_21_P0008046	AHSA2	AK091998	Unknown	0	0.236335	119.358	1	0.0743789	39.1348	0.314718	0	0	0	0	0	1	1	0	0	0	0	0	1	1
DATA	60080	367	56	linc|TCONS_00019373	hs|chr11:70996119-70997798	0		14	48531	A_21_P0007232	XLOC_009198	TCONS_00019373	linc|BROAD Institute lincRNA (XLOC_009198), lincRNA [TCONS_00019373]	0	0.0887191	44.8063	1	0.0279386	14.7	0.314911	0	0	0	0	0	1	1	0	0	0	0	0	1	0
DATA	62154	379	162	ref|NM_152354|gb|BC069384|gb|BC143984|gb|BC117300	hs|chr19:44890444-44890385	0		2049	10650	A_23_P101319	ZNF285	NM_152354	ref|Homo sapiens zinc finger protein 285 (ZNF285), mRNA [NM_152354]	0	0.0646441	32.6476	1	0.0203695	10.7175	0.315102	0	0	0	0	0	1	1	0	0	0	0	0	1	0
DATA	23143	142	19	linc|TCONS_00021716	hs|chr13:22326655-22326714	0		361	19211	A_21_P0008028	XLOC_010301	TCONS_00021716	linc|BROAD Institute lincRNA (XLOC_010301), lincRNA [TCONS_00021716]	0	0.0690978	34.8969	1	0.0218205	11.4809	0.315791	0	0	0	0	0	1	1	0	0	0	0	0	1	0
DATA	38592	236	52	ref|XM_001719518|gb|BC131768	hs|chr4:132665187-132665246	0		984	31477	A_33_P3379166	LOC100128869	XM_001719518	ref|PREDICTED: Homo sapiens hypothetical protein LOC100128869 (LOC100128869), mRNA [XM_001719518]	0	0.05014	25.3225	1	0.0158372	8.33284	0.31586	0	0	0	0	0	1	1	0	0	0	0	0	1	0
DATA	37137	227	73	ref|NM_001267|ens|ENST00000258969|ens|ENST00000508540|ens|ENST00000506187	hs|chr17:48542134-48542075	0		1413	30473	A_23_P26976	CHAD	NM_001267	ref|Homo sapiens chondroadherin (CHAD), mRNA [NM_001267]	0	0.0480721	24.2782	1	0.0151915	7.99308	0.316015	0	0	0	0	0	1	1	0	0	0	0	0	1	0
DATA	25909	158	161	ref|NM_018327|ens|ENST00000450297|ens|ENST00000378194|ens|ENST00000399002	hs|chr20:13055000-13055059	0		750	21501	A_24_P40721	SPTLC3	NM_018327	ref|Homo sapiens serine palmitoyltransferase, long chain base subunit 3 (SPTLC3), mRNA [NM_018327]	0	0.080885	40.8499	1	0.0255715	13.4546	0.316146	0	0	0	0	0	1	1	0	0	0	0	0	1	0
DATA	4058	25	122	ref|NM_001029880|ref|NM_001018039|ens|ENST00000379711|ens|ENST00000397160	hs|chr10:7409838-7409779	0		401	3866	A_33_P3387455	SFMBT2	NM_001029880	ref|Homo sapiens Scm-like with four mbt domains 2 (SFMBT2), transcript variant 1, mRNA [NM_001029880]	0	0.0674141	34.0466	1	0.0213187	11.2169	0.316235	0	0	0	0	0	1	1	0	0	0	0	0	1	0
DATA	56501	345	85	linc|TCONS_00022824	hs|chr14:88039919-88039860	0		309	45776	A_21_P0008473	XLOC_011096	TCONS_00022824	linc|BROAD Institute lincRNA (XLOC_011096), lincRNA [TCONS_00022824]	0	0.0858124	43.3384	1	0.0271561	14.2883	0.316459	0	0	0	0	0	1	1	0	0	0	0	0	1	0
DATA	23939	146	159	ens|ENST00000372179	hs|chr9:135106737-135106796	0		1885	19956	A_33_P3277784	NTNG2	ENST00000372179	ens|netrin G2 [Source:HGNC Symbol;Acc:14288] [ENST00000372179]	0	0.0655929	33.1268	1	0.0207671	10.9267	0.316606	0	0	0	0	0	1	1	0	0	0	0	0	1	0
DATA	59170	361	130	ref|NM_147192|ref|NM_172225|ens|ENST00000371956|ens|ENST00000360032	hs|chr1:46979434-46979493	0		2431	47879	A_23_P500542	DMBX1	NM_147192	ref|Homo sapiens diencephalon/mesencephalon homeobox 1 (DMBX1), transcript variant 2, mRNA [NM_147192]	0	0.0609305	30.7721	1	0.0193435	10.1777	0.317468	0	0	0	0	0	1	1	0	0	0	0	0	1	0
DATA	2238	14	106	ref|NM_177998|ens|ENST00000296358|gb|BC130430|gb|BC130432	hs|chr4:4190593-4190534	0		1805	2064	A_33_P3294821	OTOP1	NM_177998	ref|Homo sapiens otopetrin 1 (OTOP1), mRNA [NM_177998]	0	0.180428	91.1227	1	0.0574009	30.2017	0.318137	0	0	0	0	0	1	1	0	0	0	0	0	1	1
DATA	20156	123	148	ens|ENST00000475182|ens|ENST00000479570|ref|XM_003120274|gb|AK296060	unmapped	0		3826	17066	A_21_P0013995	LOC100293977	ENST00000475182	ref|PREDICTED: Homo sapiens HLA class II histocompatibility antigen, DQ beta 1 chain-like, transcript variant 3 (LOC100293977), mRNA [XM_003120274]	0	0.117285	59.2332	1	0.0373526	19.6532	0.318477	0	0	0	0	0	1	1	0	0	0	0	0	1	0
DATA	33908	207	124	gb|AK126599|tc|THC2489674	hs|chr11:65392737-65392678	0		366	27984	A_33_P3401813	AK126599	AK126599	gb|Homo sapiens cDNA FLJ44636 fis, clone BRACE2025452. [AK126599]	0	0.143019	72.2295	1	0.0455753	23.9796	0.318667	0	0	0	0	0	1	1	0	0	0	0	0	1	0
DATA	28584	175	48	ens|ENST00000459625|gb|AK122588|gb|AK026767|tc|THC2619173	hs|chr12:48178035-48177976	0		5079	23692	A_33_P3237664	HDAC7	ENST00000459625	ens|histone deacetylase 7 [Source:HGNC Symbol;Acc:14067] [ENST00000459625]	0	0.0609722	30.7931	1	0.0194565	10.2371	0.319105	0	0	0	0	0	1	1	0	0	0	0	0	1	0
DATA	19804	121	124	gb|DB066200|linc|TCONS_00028115	hs|chr20:17853636-17853695	0		285	16775	A_21_P0009941	XLOC_013469	DB066200	gb|DB066200 TESTI4 Homo sapiens cDNA clone TESTI4007460 5', mRNA sequence [DB066200]	0	0.0743107	37.5296	1	0.0237351	12.4884	0.319404	0	0	0	0	0	1	1	0	0	0	0	0	1	0
DATA	47765	292	41	ref|XR_132594|ref|XR_133085|gb|AK055252|gb|CK904470	hs|chr15:90440348-90440289	0		298	38705	A_24_P196384	LOC100129502	XR_132594	ref|PREDICTED: Homo sapiens hypothetical LOC100129502 (LOC100129502), miscRNA [XR_132594]	0	0.0941604	47.5544	1	0.0300855	15.8296	0.319514	0	0	0	0	0	1	1	0	0	0	0	0	1	0
DATA	41886	256	66	gb|AK095662|tc|THC2482968	hs|chr22:26605596-26605655	0		423	34076	A_33_P3227086	AK095662	AK095662	gb|Homo sapiens cDNA FLJ38343 fis, clone FCBBF3028472. [AK095662]	0	0.0860942	43.4807	1	0.0275239	14.4818	0.319695	0	0	0	0	0	1	1	0	0	0	0	0	1	0
DATA	24023	147	79	ref|NR_024086|gb|AK123640|gb|AF038190|tc|THC2556214	unmapped	0		3292	20088	A_33_P3294459	COPG2IT1	NR_024086	ref|Homo sapiens COPG2 imprinted transcript 1 (non-protein coding) (COPG2IT1), non-coding RNA [NR_024086]	0	0.0490268	24.7603	1	0.0157783	8.3018	0.32183	0	0	0	0	0	1	1	0	0	0	0	0	1	0
DATA	28911	177	47	ens|ENST00000467497|gb|DQ438879|gb|DQ438884|tc|THC2657732	hs|chr9:3855540-3855481	0		1232	23969	A_33_P3326568	GLIS3	ENST00000467497	ens|GLIS family zinc finger 3 [Source:HGNC Symbol;Acc:28510] [ENST00000467497]	0	0.167238	84.4612	1	0.0539649	28.3939	0.322683	0	0	0	0	0	1	1	0	0	0	0	0	1	1
DATA	1839	12	35	linc|TCONS_l2_00001808	hs|chr1:224161715-224149948	0		892	1631	A_21_P0010674	XLOC_l2_001332	TCONS_l2_00001808	linc|BROAD Institute lincRNA (XLOC_l2_001332), lincRNA [TCONS_l2_00001808]	0	0.284051	143.456	1	0.0919647	48.3876	0.323761	0	0	0	0	1	1	1	0	0	0	0	0	1	1
DATA	1242	8	94	gb|BC041468|tc|THC2616209|tc|THC2605528	hs|chr4:6689284-6689225	0		1711	1123	A_33_P3429242	LOC339988	BC041468	gb|Homo sapiens cDNA clone IMAGE:5217034. [BC041468]	0	0.112308	56.7196	1	0.0364267	19.1661	0.324346	0	0	0	0	0	1	1	0	0	0	0	0	1	0
DATA	1694	11	54	ref|NR_024090|ens|ENST00000419299|ens|ENST00000452561|ens|ENST00000435279	hs|chr21:22116117-22116058	0		809	1666	A_21_P0010183	LINC00320	NR_024090	ref|Homo sapiens long intergenic non-protein coding RNA 320 (LINC00320), non-coding RNA [NR_024090]	0	0.118703	59.9491	1	0.0386086	20.3141	0.325255	0	0	0	0	0	1	1	0	0	0	0	0	1	0
DATA	15174	93	86	ref|NM_001631|ens|ENST00000457560|ens|ENST00000295463|gb|M31008	hs|chr2:233323933-233323992	0		1740	12995	A_23_P337658	ALPI	NM_001631	ref|Homo sapiens alkaline phosphatase, intestinal (ALPI), mRNA [NM_001631]	0	0.0528995	26.7162	1	0.0172903	9.09736	0.326852	0	0	0	0	0	1	1	0	0	0	0	0	1	0
DATA	1606	10	130	ref|NM_001002758|ref|NM_004676|ens|ENST00000341740|ens|ENST00000338793	hs|chrY:24242151-24242092	0		3	1500	A_33_P3419113	PRY2	NM_001002758	ref|Homo sapiens PTPN13-like, Y-linked 2 (PRY2), mRNA [NM_001002758]	0	0.084291	42.57	1	0.0275837	14.5133	0.327244	0	0	0	0	0	1	1	0	0	0	0	0	1	0
DATA	2702	17	78	linc|TCONS_00019322	hs|chr11:65220720-65220779	0		420	2621	A_21_P0007219	XLOC_009167	TCONS_00019322	linc|BROAD Institute lincRNA (XLOC_009167), lincRNA [TCONS_00019322]	0	0.0634928	32.0662	1	0.0208159	10.9524	0.327847	0	0	0	0	0	1	1	0	0	0	0	0	1	0
DATA	1889	12	85		hs|chr6:170581441-170581382	0		0	1727	A_33_P3209135	A_33_P3209135	A_33_P3209135	Unknown	0	0.0573697	28.9738	1	0.0188101	9.897	0.327875	0	0	0	0	0	1	1	0	0	0	0	0	1	0
DATA	14587	89	155	linc|TCONS_00005041	hs|chr2:239468031-239468090	0		346	12589	A_21_P0002634	XLOC_001916	TCONS_00005041	linc|BROAD Institute lincRNA (XLOC_001916), lincRNA [TCONS_00005041]	0	0.0576631	29.1219	1	0.0189213	9.95553	0.328136	0	0	0	0	0	1	1	0	0	0	0	0	1	0
DATA	14259	87	155	ref|NM_001015038|ref|NM_207339|ref|NM_130467|ref|NM_001013435	hs|chrX:55103897-55103956	0		310	12321	A_33_P3420862	PAGE2B	NM_001015038	ref|Homo sapiens P antigen family, member 2B (PAGE2B), mRNA [NM_001015038]	0	0.320794	162.013	1	0.105314	55.4115	0.328292	0	0	0	0	0	1	1	0	0	0	0	0	1	1
DATA	590	4	98	ref|NM_000174|ens|ENST00000307395|gb|X52997|gb|BC030229	hs|chr3:128781186-128781245	0		790	507	A_33_P3383226	GP9	NM_000174	ref|Homo sapiens glycoprotein IX (platelet) (GP9), mRNA [NM_000174]	0	0.353889	178.727	1	0.116276	61.1793	0.328567	0	0	0	0	0	1	1	0	0	0	0	1	1	1
DATA	32584	199	112	ref|NM_002112|ens|ENST00000267845|gb|X54297|gb|M60445	hs|chr15:50534229-50534170	0		2558	4566	A_23_P117662	HDC	NM_002112	ref|Homo sapiens histidine decarboxylase (HDC), mRNA [NM_002112]	0	0.0518916	26.2071	1	0.0170984	8.99641	0.329503	0	0	0	0	0	1	1	0	0	0	0	0	1	0
DATA	48249	295	33	ref|NM_002638|ens|ENST00000243924|gb|CR542234|gb|AB590207	hs|chr20:43804645-43804704	0		246	39217	A_23_P210465	PI3	NM_002638	ref|Homo sapiens peptidase inhibitor 3, skin-derived (PI3), mRNA [NM_002638]	0	0.0910917	46.0046	1	0.030105	15.8399	0.330491	0	0	0	0	0	1	1	0	0	0	0	0	1	0
DATA	16172	99	100		hs|chr17:073106210-073106151	0		0	13824	A_33_P3387095	A_33_P3387095	A_33_P3387095	Unknown	0	0.0556544	28.1075	1	0.0184934	9.73037	0.33229	0	0	0	0	0	1	1	0	0	0	0	0	1	0
DATA	26352	161	112	linc|TCONS_00008317|linc|TCONS_00008929	hs|chr4:170861704-170861763	0		348	21940	A_21_P0003674	XLOC_003772	TCONS_00008317	linc|BROAD Institute lincRNA (XLOC_003772), lincRNA [TCONS_00008317]	0	0.155642	78.6048	1	0.0517347	27.2205	0.332396	0	0	0	0	0	1	1	0	0	0	0	0	1	1
DATA	3242	20	126	ref|NM_000149|ref|NM_001097639|ref|NM_001097640|ref|NM_001097641	hs|chr19:5843151-5843092	0		2337	3001	A_23_P360316	FUT3	NM_000149	ref|Homo sapiens fucosyltransferase 3 (galactoside 3(4)-L-fucosyltransferase, Lewis blood group) (FUT3), transcript variant 1, mRNA [NM_000149]	0	0.0572228	28.8996	1	0.019021	10.008	0.332402	0	0	0	0	0	1	1	0	0	0	0	0	1	0
DATA	24463	150	27	ens|ENST00000442584|gb|BC041884|tc|THC2610373|linc|TCONS_l2_00030921	hs|chrY:7644625-7644566	0		1494	20251	A_21_P0013889	XLOC_l2_015923	ENST00000442584	tc|ALU1_HUMAN (P39188) Alu subfamily J sequence contamination warning entry, partial (13%) [THC2610373]	0	0.20849	105.295	1	0.0693452	36.4863	0.332607	0	0	0	0	0	1	1	0	0	0	0	0	1	1
DATA	32651	200	15	ref|XR_132674	hs|chr20:19738581-19738522	0		410	26783	A_21_P0014827	LOC100287166	XR_132674	ref|PREDICTED: Homo sapiens hypothetical LOC100287166 (LOC100287166), miscRNA [XR_132674]	0	0.0598317	30.2172	1	0.0199842	10.5148	0.334006	0	0	0	0	0	1	1	0	0	0	0	0	1	0
DATA	50607	309	95	linc|TCONS_00021241|linc|TCONS_00021240|linc|TCONS_00020610|linc|TCONS_00020609	hs|chr12:124575334-124575393	0		342	41114	A_21_P0007856	XLOC_009926	TCONS_00021241	linc|BROAD Institute lincRNA (XLOC_009926), lincRNA [TCONS_00021241]	0	0.0511984	25.857	1	0.0171228	9.00924	0.33444	0	0	0	0	0	1	1	0	0	0	0	0	1	0
DATA	18572	114	40	ref|NM_003647|ens|ENST00000284061|gb|U49379|gb|AB209365	hs|chr17:54940864-54940923	0		2595	15575	A_33_P3411291	DGKE	NM_003647	ref|Homo sapiens diacylglycerol kinase, epsilon 64kDa (DGKE), mRNA [NM_003647]	0	0.121218	61.2194	1	0.0407381	21.4346	0.336074	0	0	0	0	0	1	1	0	0	0	0	0	1	0
DATA	54918	335	142	ref|NM_138356|ens|ENST00000458022|ens|ENST00000318390|ens|ENST00000290894	hs|chr15:45460065-45460006	0		1846	44555	A_32_P183904	SHF	NM_138356	ref|Homo sapiens Src homology 2 domain containing F (SHF), mRNA [NM_138356]	0	0.0605602	30.5851	1	0.0203631	10.7141	0.336246	0	0	0	0	0	1	1	0	0	0	0	0	1	0
DATA	5222	32	138	ref|NM_145282|ens|ENST00000412661|gb|BC025747|tc|THC2479486	hs|chr5:135188483-135223752	0		565	4740	A_23_P424051	SLC25A48	NM_145282	ref|Homo sapiens solute carrier family 25, member 48 (SLC25A48), nuclear gene encoding mitochondrial protein, mRNA [NM_145282]	0	0.0546767	27.6137	1	0.018399	9.68069	0.336504	0	0	0	0	0	1	1	0	0	0	0	0	1	0
DATA	37696	230	140	linc|TCONS_00016167|linc|TCONS_00016706	hs|chr9:130921806-130921865	0		206	30851	A_21_P0006230	XLOC_007577	TCONS_00016167	linc|BROAD Institute lincRNA (XLOC_007577), lincRNA [TCONS_00016167]	0	0.168427	85.0616	1	0.0568354	29.9042	0.337449	0	0	0	0	0	1	1	0	0	0	0	0	1	1
DATA	7851	48	143	gb|AK131244|gb|BC087860|ens|ENST00000355283|ens|ENST00000491875	hs|chr6:109848901-109848842	0		2430	6934	A_33_P3384078	AKD1	AK131244	gb|Homo sapiens cDNA FLJ16163 fis, clone BRCAN2014229. [AK131244]	0	0.0608712	30.7421	1	0.0205506	10.8128	0.337608	0	0	0	0	0	1	1	0	0	0	0	0	1	0
DATA	48543	296	163	ens|ENST00000413645|ens|ENST00000438762|linc|TCONS_l2_00017326|linc|TCONS_l2_00016981	hs|chr21:18012873-18012932	0		470	39421	A_19_P00321962	XLOC_l2_008991	ENST00000413645	linc|BROAD Institute lincRNA (XLOC_l2_008991), lincRNA [TCONS_l2_00017326]	0	0.101438	51.2301	1	0.034272	18.0323	0.33786	0	0	0	0	0	1	1	0	0	0	0	1	1	0
DATA	25719	157	135	ens|ENST00000449073|gb|BX088774|tc|THC2658103|linc|TCONS_00002933	hs|chr2:71115169-71115228	0		168	21457	A_21_P0001878	XLOC_001525	ENST00000449073	gb|BX088774 Soares_testis_NHT Homo sapiens cDNA clone IMAGp998A063513 ; IMAGE:1391117, mRNA sequence [BX088774]	0	0.0986961	49.8451	1	0.0334698	17.6103	0.33912	0	0	0	0	0	1	1	0	0	0	0	0	1	0
DATA	26492	162	88	gb|BC036297|gb|BG285892|tc|THC2615077|linc|TCONS_00017730	hs|chr10:8095118-8094672	0		294	21902	A_21_P0006623	FLJ45983	BC036297	gb|602381006F1 NIH_MGC_93 Homo sapiens cDNA clone IMAGE:4498705 5', mRNA sequence [BG285892]	0	0.0904397	45.6753	1	0.0306872	16.1462	0.339311	0	0	1	0	1	1	1	0	0	0	0	0	1	0
DATA	36450	223	42	ref|NM_000460|ref|NM_001177597|ref|NM_001177598|ens|ENST00000204615	hs|chr3:184089987-184089928	0		1590	12261	A_23_P121459	THPO	NM_000460	ref|Homo sapiens thrombopoietin (THPO), transcript variant 1, mRNA [NM_000460]	0	0.0756948	38.2286	1	0.0257041	13.5243	0.339575	0	0	0	0	0	1	1	0	0	0	0	0	1	0
DATA	24236	148	128	linc|TCONS_l2_00008541	hs|chr15:32887417-32887476	0		343	20155	A_21_P0011312	XLOC_l2_004611	TCONS_l2_00008541	linc|BROAD Institute lincRNA (XLOC_l2_004611), lincRNA [TCONS_l2_00008541]	0	0.187627	94.7585	1	0.063808	33.5729	0.340079	0	0	0	0	0	1	1	0	0	0	0	0	1	1
DATA	28753	176	53	ref|NM_002761|ens|ENST00000312511|gb|Y00443|gb|AY651260	hs|chr16:11374862-11374803	0		239	14693	A_23_P100189	PRM1	NM_002761	ref|Homo sapiens protamine 1 (PRM1), mRNA [NM_002761]	0	0.0529097	26.7213	1	0.0179941	9.4677	0.340091	0	0	0	0	0	1	1	0	0	0	0	0	1	0
DATA	26823	164	91	ref|NM_052892|ens|ENST00000299598|ens|ENST00000530363|ens|ENST00000525539	hs|chr16:81164168-81164109	0		5938	22170	A_24_P246518	PKD1L2	NM_052892	ref|Homo sapiens polycystic kidney disease 1-like 2 (PKD1L2), transcript variant 1, mRNA [NM_052892]	0	0.0904504	45.6807	1	0.0308018	16.2065	0.340538	0	0	0	0	0	1	1	0	0	0	0	0	1	0
DATA	3896	24	124	tc|THC2674845	hs|chr1:143738162-143738103	0		760	3584	A_33_P3268868	THC2674845	THC2674845	Unknown	0	0.0667556	33.714	1	0.022736	11.9627	0.340586	0	0	0	0	0	1	1	0	0	0	0	0	1	0
DATA	50860	311	20	ref|NM_007017|ref|NM_178424|ens|ENST00000311371|ens|ENST00000265007	hs|chr5:157079204-157079145	0		224	41257	A_33_P3260563	SOX30	NM_007017	ref|Homo sapiens SRY (sex determining region Y)-box 30 (SOX30), transcript variant 2, mRNA [NM_007017]	0	0.0645057	32.5777	1	0.0219786	11.5641	0.340723	0	0	0	0	0	1	1	0	0	0	0	0	1	0
DATA	30399	186	59	ens|ENST00000376271	hs|chr19:56662806-56662747	0		600	25035	A_33_P3229789	ENST00000376271	ENST00000376271	Unknown	0	0.120761	60.9887	1	0.0412545	21.7062	0.34162	0	0	0	0	0	1	1	0	0	0	0	0	1	0
DATA	32214	197	70	linc|TCONS_00002032	hs|chr1:53905533-53905693	0		85	26603	A_21_P0001678	XLOC_000198	TCONS_00002032	linc|BROAD Institute lincRNA (XLOC_000198), lincRNA [TCONS_00002032]	0	0.0702671	35.4874	1	0.0240433	12.6505	0.34217	0	0	0	0	0	1	1	0	0	0	0	0	1	0
DATA	23247	142	123	linc|TCONS_00009943|linc|TCONS_00009947	hs|chr5:43082098-43082157	0		4320	19378	A_21_P0004246	XLOC_004366	TCONS_00009943	linc|BROAD Institute lincRNA (XLOC_004366), lincRNA [TCONS_00009943]	0	0.0976347	49.3091	1	0.0334354	17.5922	0.342454	0	0	0	0	0	1	1	0	0	0	0	0	1	0
DATA	2034	13	66	ens|ENST00000492861|gb|AK311155|tc|THC2750765	hs|chr2:42281621-42281680	0		633	1989	A_33_P3393010	PKDCC	ENST00000492861	ens|protein kinase domain containing, cytoplasmic homolog (mouse) [Source:HGNC Symbol;Acc:25123] [ENST00000492861]	0	0.134443	67.8984	1	0.0460453	24.2269	0.34249	0	0	0	0	0	1	1	0	0	0	0	0	1	0
DATA	38528	235	152	gb|DA915098|linc|TCONS_00008936	hs|chr4:174440223-174440282	0		471	31633	A_21_P0003863	XLOC_003784	DA915098	gb|DA915098 SKNSH2 Homo sapiens cDNA clone SKNSH2009915 5', mRNA sequence [DA915098]	0	0.118524	59.8589	1	0.0406529	21.3897	0.342993	0	0	0	0	0	1	1	0	0	0	0	0	1	0
DATA	62158	380	2	ref|NR_026703|gb|AF058927|gb|BU566463|tc|THC2725412	hs|chr5:140090876-140090935	0		15	50010	A_21_P0000513	VTRNA1-1	NR_026703	ref|Homo sapiens vault RNA 1-1 (VTRNA1-1), vault RNA [NR_026703]	0	0.0702079	35.4575	1	0.0241022	12.6815	0.343297	0	0	0	0	0	1	1	0	0	0	0	0	1	0
DATA	7207	44	155	linc|TCONS_00023084|linc|TCONS_00022686	hs|chr14:25591162-25591103	0		204	6410	A_21_P0008529	XLOC_010978	TCONS_00023084	linc|BROAD Institute lincRNA (XLOC_010978), lincRNA [TCONS_00023084]	0	0.0720975	36.4118	1	0.0248091	13.0534	0.344104	0	0	0	0	0	1	1	0	0	0	0	0	1	0
DATA	59576	364	44	ref|NM_000877|ens|ENST00000410023|ens|ENST00000233946|gb|M27492	hs|chr2:102795394-102795453	0		3966	48000	A_24_P200023	IL1R1	NM_000877	ref|Homo sapiens interleukin 1 receptor, type I (IL1R1), mRNA [NM_000877]	0	0.101014	51.0159	1	0.0347984	18.3093	0.344489	0	0	0	0	0	1	1	0	0	0	0	0	1	0
DATA	11539	71	59	ens|ENST00000506041|gb|BC043237|tc|THC2605755|linc|TCONS_00009718	hs|chr5:87722341-87705726	0		639	10018	A_21_P0004149	XLOC_004916	ENST00000506041	tc|Q566Q1_HUMAN (Q566Q1) LAMA3 protein (Fragment), partial (3%) [THC2605755]	0	0.053776	27.1588	1	0.0185378	9.75377	0.344724	0	0	0	0	1	1	1	0	0	0	0	0	1	0
DATA	49704	304	12	ref|NM_031865|gb|AF152478|tc|THC2601406	hs|chr5:140264219-140264278	0		2365	40216	A_33_P3210934	PCDHA13	NM_031865	ref|Homo sapiens protocadherin alpha 13 (PCDHA13), transcript variant 2, mRNA [NM_031865]	0	0.0743548	37.5518	1	0.0256343	13.4876	0.344757	0	0	0	0	0	1	1	0	0	0	0	0	1	0
DATA	35486	217	62	tc|NP283704	hs|chr21:014469021-014468962	0		57	29183	A_33_P3273267	NP283704	NP283704	tc|GB|X60078.1|CAC16145.1 22 Kruppel-related zinc finger protein [Homo sapiens] [NP283704]	0	0.0515781	26.0488	1	0.0177858	9.35809	0.344832	0	0	0	0	0	1	1	0	0	0	0	0	1	0
DATA	32694	200	58	ens|ENST00000532886|tc|THC2657201|linc|TCONS_00019549	hs|chr11:134372910-134372969	0		1789	26844	A_19_P00322859	XLOC_009344	ENST00000532886	linc|BROAD Institute lincRNA (XLOC_009344), lincRNA [TCONS_00019549]	0	0.120907	61.0623	1	0.0417132	21.9476	0.345003	0	0	0	0	0	1	1	0	0	0	0	1	1	0
DATA	22524	138	56	linc|TCONS_l2_00012718	hs|chr19:56122951-56123010	0		5096	18765	A_21_P0011716	XLOC_l2_006832	TCONS_l2_00012718	linc|BROAD Institute lincRNA (XLOC_l2_006832), lincRNA [TCONS_l2_00012718]	0	0.270281	136.501	1	0.0932702	49.0745	0.345087	0	0	0	0	0	1	1	0	0	0	0	0	1	1
DATA	4974	31	54	ens|ENST00000455487|gb|BF695150|linc|TCONS_00021897|linc|TCONS_00021594	hs|chr13:109934537-109934596	0		216	4600	A_21_P0008114	XLOC_010491	ENST00000455487	gb|602083346F1 NIH_MGC_81 Homo sapiens cDNA clone IMAGE:4247578 5', mRNA sequence [BF695150]	0	0.0563495	28.4585	1	0.0194813	10.2502	0.345723	0	0	0	0	0	1	1	0	0	0	0	0	1	0
DATA	21068	129	76	ref|NM_032609|ens|ENST00000376075|gb|AF257180|gb|BC057779	hs|chr20:30232674-30232732	0		557	17742	A_23_P210869	COX4I2	NM_032609	ref|Homo sapiens cytochrome c oxidase subunit IV isoform 2 (lung) (COX4I2), nuclear gene encoding mitochondrial protein, mRNA [NM_032609]	0	0.0635156	32.0777	1	0.0219909	11.5706	0.346228	0	0	0	0	0	1	1	0	0	0	0	0	1	0
DATA	529	4	37	ref|NM_145052|ref|NR_030774|ens|ENST00000373373|ens|ENST00000531704	hs|chrX:74494415-74494474	0		521	388	A_33_P3418130	UPRT	NM_145052	ref|Homo sapiens uracil phosphoribosyltransferase (FUR1) homolog (S. cerevisiae) (UPRT), transcript variant 1, mRNA [NM_145052]	0	0.23183	117.083	1	0.0803348	42.2685	0.346524	0	0	0	0	0	1	1	0	0	0	0	1	1	1
DATA	28686	175	150	ref|NM_005272|ens|ENST00000351050|gb|BC000233|tc|THC2478726	hs|chr1:110145969-110145910	0		1284	23862	A_33_P3409944	GNAT2	NM_005272	ref|Homo sapiens guanine nucleotide binding protein (G protein), alpha transducing activity polypeptide 2 (GNAT2), mRNA [NM_005272]	0	0.185943	93.9079	1	0.0645316	33.9536	0.347051	0	0	0	0	0	1	1	0	0	0	0	0	1	1
DATA	26319	161	79	ens|ENST00000450063|tc|THC2656743|tc|THC2756118|linc|TCONS_l2_00026856	hs|chr7:116211087-116211028	0		395	21887	A_19_P00320387	XLOC_l2_013972	ENST00000450063	linc|BROAD Institute lincRNA (XLOC_l2_013972), lincRNA [TCONS_l2_00026856]	0	0.061346	30.9819	1	0.0213025	11.2084	0.347252	0	0	0	0	0	1	1	0	0	0	0	0	1	0
DATA	25178	154	86	linc|TCONS_l2_00000982	hs|chr1:1870333-1870274	0		707	20870	A_21_P0010597	XLOC_l2_000738	TCONS_l2_00000982	linc|BROAD Institute lincRNA (XLOC_l2_000738), lincRNA [TCONS_l2_00000982]	0	0.0500408	25.2724	1	0.0173922	9.15096	0.34756	0	0	0	0	0	1	1	0	0	0	0	0	1	0
DATA	28878	177	14	ref|NM_021044|ens|ENST00000266991|gb|HQ607678|gb|BC033507	hs|chr12:49483267-49483208	0		1872	23911	A_33_P3338740	DHH	NM_021044	ref|Homo sapiens desert hedgehog (DHH), mRNA [NM_021044]	0	0.137705	69.5458	1	0.0479066	25.2063	0.347894	0	0	0	0	0	1	1	0	0	0	0	0	1	0
DATA	1864	12	60	ref|NM_003236|ref|NM_001099691|ens|ENST00000295400|gb|X70340	hs|chr2:70675378-70675319	0		3343	1679	A_23_P377291	TGFA	NM_003236	ref|Homo sapiens transforming growth factor, alpha (TGFA), transcript variant 1, mRNA [NM_003236]	0	0.0879344	44.4101	1	0.0306103	16.1057	0.348103	0	0	0	0	0	1	1	0	0	0	0	0	1	0
DATA	21586	132	102		hs|chr12:133322465-133322524	0		0	18054	A_33_P3366493	A_33_P3366493	A_33_P3366493	Unknown	0	0.532165	268.763	1	0.185583	97.6454	0.348732	0	0	0	0	0	1	1	0	0	0	0	0	1	1
DATA	39766	243	78	ref|NM_001105206|ref|NM_001105207|ref|NM_002290	hs|chr6:112429200-112429141	0		7220	32546	A_33_P3391596	LAMA4	NM_001105206	ref|Homo sapiens laminin, alpha 4 (LAMA4), transcript variant 1, mRNA [NM_001105206]	0	0.0805523	40.6818	1	0.0281275	14.7994	0.349182	0	0	0	0	1	1	1	0	0	1	0	1	1	0
DATA	61254	374	82	gb|AK309717|linc|TCONS_00026204	hs|chr18:37421285-37421226	0		967	49362	A_19_P00321983	XLOC_012826	AK309717	linc|BROAD Institute lincRNA (XLOC_012826), lincRNA [TCONS_00026204]	0	0.0593599	29.9789	1	0.0207332	10.9089	0.349279	0	0	0	0	0	1	1	0	0	0	0	0	1	0
DATA	12336	76	36	ref|NR_038865|gb|AK097999|tc|THC2485366	hs|chr19:3613869-3613928	0		1853	10513	A_33_P3249649	C19orf29-AS1	NR_038865	ref|Homo sapiens C19orf29 antisense RNA 1 (non-protein coding) (C19orf29-AS1), non-coding RNA [NR_038865]	0	0.111488	56.3055	1	0.0389717	20.5051	0.349559	0	0	0	0	0	1	1	0	0	0	0	1	1	0
DATA	49720	304	28	gb|AK125733|tc|THC2482951	hs|chr8:104258624-104258565	0		1189	40242	A_33_P3396349	LOC100499183	AK125733	gb|Homo sapiens cDNA FLJ43745 fis, clone TESTI2019648. [AK125733]	0	0.0687507	34.7216	1	0.0240566	12.6575	0.349911	0	0	0	0	0	1	1	0	0	0	0	0	1	0
DATA	2119	13	151		hs|chr2:228734889-228734830	0		0	2151	A_33_P3408034	A_33_P3408034	A_33_P3408034	Unknown	0	0.0602735	30.4403	1	0.0210943	11.0989	0.349977	0	0	0	0	0	1	1	0	0	0	0	0	1	0
DATA	28750	176	50	ref|NM_012304|ens|ENST00000329673|ens|ENST00000504595|gb|AF199356	hs|chr5:15937236-15937295	0		1897	23696	A_24_P7600	FBXL7	NM_012304	ref|Homo sapiens F-box and leucine-rich repeat protein 7 (FBXL7), mRNA [NM_012304]	0	0.0821219	41.4745	1	0.0287591	15.1317	0.3502	0	0	0	0	0	1	1	0	0	0	0	0	1	0
DATA	30706	188	38	ref|XR_110327|ref|XR_133010|tc|THC2672705	hs|chr12:90506007-90506066	0		376	25256	A_21_P0014567	LOC100507594	XR_110327	ref|PREDICTED: Homo sapiens hypothetical LOC100507594 (LOC100507594), miscRNA [XR_110327]	0	0.154444	77.9998	1	0.0540925	28.461	0.35024	0	0	0	0	0	1	1	0	0	0	0	0	1	1
DATA	38070	233	22	linc|TCONS_00006941|linc|TCONS_00006940|linc|TCONS_00006172|linc|TCONS_00006176	hs|chr3:119823971-119824030	0		744	31170	A_21_P0003016	XLOC_002779	TCONS_00006941	linc|BROAD Institute lincRNA (XLOC_002779), lincRNA [TCONS_00006941]	0	0.0984374	49.7144	1	0.0344834	18.1436	0.350308	0	0	0	0	0	1	1	0	0	0	0	0	1	0
DATA	21961	134	149	ref|NM_001033053|ref|NM_014922|ref|NM_033007|ens|ENST00000262467	hs|chr17:5424946-5424887	0		4247	18396	A_24_P83615	NLRP1	NM_001033053	ref|Homo sapiens NLR family, pyrin domain containing 1 (NLRP1), transcript variant 5, mRNA [NM_001033053]	0	0.279751	141.284	1	0.0980458	51.5872	0.350476	0	0	0	0	0	1	1	0	0	0	0	0	1	1
DATA	39079	239	47	ref|NM_032214|ref|NM_175077|ens|ENST00000360672|ens|ENST00000262866	hs|chr20:35242768-35242709	0		966	31991	A_33_P3368159	SLA2	NM_032214	ref|Homo sapiens Src-like-adaptor 2 (SLA2), transcript variant 1, mRNA [NM_032214]	0	0.0553194	27.9383	1	0.0193991	10.2069	0.350674	0	0	0	0	0	1	1	0	0	0	0	0	1	0
DATA	24256	148	148	ref|NM_138439|ref|NM_001142500|ref|NM_001142499|ens|ENST00000396958	hs|chr16:2949287-2949346	0		930	20184	A_24_P417596	FLYWCH2	NM_138439	ref|Homo sapiens FLYWCH family member 2 (FLYWCH2), transcript variant 1, mRNA [NM_138439]	0	0.382176	193.013	1	0.134503	70.7693	0.351939	0	0	0	0	0	1	1	0	0	0	0	0	1	1
DATA	18477	113	109	ens|ENST00000414086|gb|BX109462|tc|THC2716012|linc|TCONS_00002826	hs|chr2:12743181-12745271	0		339	15689	A_21_P0001827	XLOC_001355	ENST00000414086	gb|BX109462 Soares_NFL_T_GBC_S1 Homo sapiens cDNA clone IMAGp998F235781, mRNA sequence [BX109462]	0	0.0683646	34.5266	1	0.0240938	12.6771	0.352431	0	0	0	0	0	1	1	0	0	0	0	0	1	0
DATA	33647	206	27	linc|TCONS_00028560	hs|chr20:46700315-46700374	0		441	27570	A_21_P0010093	XLOC_013547	TCONS_00028560	linc|BROAD Institute lincRNA (XLOC_013547), lincRNA [TCONS_00028560]	0	0.223729	112.991	1	0.0789025	41.5149	0.35267	0	0	0	0	0	1	1	0	0	0	0	0	1	1
DATA	25873	158	125	linc|TCONS_l2_00003844	hs|chr10:134350235-134325612	0		68	21445	A_21_P0010911	XLOC_l2_002171	TCONS_l2_00003844	linc|BROAD Institute lincRNA (XLOC_l2_002171), lincRNA [TCONS_l2_00003844]	0	0.0592983	29.9478	1	0.0209137	11.0038	0.352686	0	0	0	0	0	1	1	0	0	0	0	0	1	0
DATA	56453	345	37		hs|chr4:014141958-014142017	0		0	45693	A_33_P3214570	A_33_P3214570	A_33_P3214570	Unknown	0	0.0744099	37.5797	1	0.0262957	13.8356	0.353389	0	0	0	0	0	1	1	0	0	0	0	0	1	0
DATA	26520	162	116	ens|ENST00000415202|ens|ENST00000443174|ens|ENST00000421933|gb|AK026812	hs|chr1:211859865-211859924	0		487	21947	A_21_P0001057	XLOC_000550	ENST00000415202	Unknown	0	0.0541541	27.3498	1	0.0191456	10.0735	0.353539	0	0	0	0	0	1	1	0	0	0	0	0	1	0
DATA	25324	155	68	linc|TCONS_00013900	hs|chr7:98283555-98283496	0		264	21094	A_21_P0005519	XLOC_006532	TCONS_00013900	linc|BROAD Institute lincRNA (XLOC_006532), lincRNA [TCONS_00013900]	0	0.0469408	23.7068	1	0.0166184	8.74384	0.354028	0	0	0	0	0	1	1	0	0	0	0	0	1	0
DATA	1707	11	67	linc|TCONS_00014917|linc|TCONS_00014916	hs|chr8:5859018-5858959	0		173	1691	A_21_P0005791	XLOC_006983	TCONS_00014917	linc|BROAD Institute lincRNA (XLOC_006983), lincRNA [TCONS_00014917]	0	0.124959	63.109	1	0.0443052	23.3114	0.354557	0	0	0	0	0	1	1	0	0	0	0	0	1	0
DATA	16840	103	112	ref|NM_016591|ens|ENST00000322348|gb|AF132035|tc|THC2485395	hs|chr5:74323839-74323780	0		2885	6996	A_23_P122077	GCNT4	NM_016591	ref|Homo sapiens glucosaminyl (N-acetyl) transferase 4, core 2 (GCNT4), mRNA [NM_016591]	0	0.0839674	42.4066	1	0.0297838	15.6709	0.354706	0	0	0	0	0	1	1	0	0	0	0	0	1	0
DATA	22656	139	24	ens|ENST00000440397|gb|BI828078|tc|THC2756135|linc|TCONS_00012607	hs|chr6:137995226-137995548	0		320	18970	A_21_P0005135	XLOC_005478	ENST00000440397	gb|603075329F1 NIH_MGC_119 Homo sapiens cDNA clone IMAGE:5167207 5', mRNA sequence [BI828078]	0	0.0647525	32.7023	1	0.0230123	12.108	0.355389	0	0	0	0	0	1	1	0	0	0	0	0	1	0
DATA	49385	302	21	linc|TCONS_00025343	hs|chr17:27343629-27343688	0		516	39973	A_21_P0009233	XLOC_012160	TCONS_00025343	linc|BROAD Institute lincRNA (XLOC_012160), lincRNA [TCONS_00025343]	0	0.0818682	41.3464	1	0.0291418	15.3331	0.35596	0	0	0	0	0	1	1	0	0	0	0	0	1	0
DATA	59788	365	92	linc|TCONS_l2_00014321	hs|chr2:241845995-241858188	0		135	48331	A_21_P0011883	XLOC_l2_007827	TCONS_l2_00014321	linc|BROAD Institute lincRNA (XLOC_l2_007827), lincRNA [TCONS_l2_00014321]	0	0.054129	27.3371	1	0.0193037	10.1567	0.356623	0	0	0	0	0	1	1	0	0	0	0	0	1	0
DATA	34573	211	133	ens|ENST00000426204|gb|BG220230|linc|TCONS_l2_00030061	hs|chr9:114035153-114035094	0		309	28510	A_21_P0013743	XLOC_l2_015342	ENST00000426204	gb|RST40003 Athersys RAGE Library Homo sapiens cDNA, mRNA sequence [BG220230]	0	0.0837921	42.318	1	0.0299129	15.7388	0.356989	0	0	0	0	0	1	1	0	0	0	0	0	1	0
DATA	22272	136	132	ref|XM_003119174|ref|XM_003119509|ens|ENST00000531785|ens|ENST00000529331	hs|chr11:76093184-76093243	0		817	18632	A_21_P0010987	LOC100506127	XM_003119174	ref|PREDICTED: Homo sapiens putative uncharacterized protein FLJ37770-like (LOC100506127), mRNA [XM_003119174]	0	0.0577667	29.1743	1	0.0206249	10.8519	0.357038	0	0	0	0	0	1	1	0	0	0	0	0	1	0
DATA	30239	185	63	ref|NM_001024596|ref|NM_001144068|ens|ENST00000291809|ens|ENST00000425074	hs|chr19:57984876-57984817	0		1496	25041	A_33_P3373046	ZNF772	NM_001024596	ref|Homo sapiens zinc finger protein 772 (ZNF772), transcript variant 1, mRNA [NM_001024596]	0	0.0533995	26.9687	1	0.0190798	10.0389	0.357303	0	0	0	0	0	1	1	0	0	0	0	0	1	0
DATA	25764	158	16	ref|NM_130776|ref|NM_133179|ens|ENST00000346279|ens|ENST00000375491	hs|chrX:52893880-52893821	0		296	6326	A_23_P114349	XAGE3	NM_130776	ref|Homo sapiens X antigen family, member 3 (XAGE3), transcript variant 2, mRNA [NM_130776]	0	0.069436	35.0677	1	0.0248349	13.067	0.357666	0	0	0	0	0	1	1	0	0	0	0	0	1	0
DATA	1585	10	109	ens|ENST00000528482|gb|AK095081|tc|THC2629979	hs|chr11:134357750-134357809	0		3560	1462	A_33_P3485976	ENST00000528482	ENST00000528482	gb|Homo sapiens cDNA FLJ37762 fis, clone BRHIP2024347, weakly similar to GALECTIN-3. [AK095081]	0	0.103964	52.5055	1	0.0372394	19.5937	0.358196	0	0	0	0	0	1	1	0	0	0	0	0	1	0
DATA	33484	205	28	ref|NM_173082|ref|NM_001042683|ens|ENST00000275233|ens|ENST00000367507	hs|chr6:146209221-146209162	0		5300	27571	A_33_P3216083	SHPRH	NM_173082	ref|Homo sapiens SNF2 histone linker PHD RING helicase (SHPRH), transcript variant 2, mRNA [NM_173082]	0	0.104021	52.5343	1	0.0372669	19.6082	0.358264	0	0	0	0	0	1	1	0	0	0	0	0	1	0
DATA	26750	164	18	ref|NM_001005492|ens|ENST00000312298|gb|BC156952|gb|BC156209	hs|chr11:55944973-55945032	0		879	22052	A_33_P3242064	OR5J2	NM_001005492	ref|Homo sapiens olfactory receptor, family 5, subfamily J, member 2 (OR5J2), mRNA [NM_001005492]	0	0.100042	50.5248	1	0.0358604	18.8681	0.358453	0	0	0	0	0	1	1	0	0	0	0	0	1	0
DATA	43786	267	162	ref|NM_182904|ens|ENST00000532689|ens|ENST00000525968|ens|ENST00000331597	hs|chr11:73980697-73979228	0		1509	35792	A_24_P290286	P4HA3	NM_182904	ref|Homo sapiens prolyl 4-hydroxylase, alpha polypeptide III (P4HA3), mRNA [NM_182904]	0	0.0960602	48.5139	1	0.0344572	18.1298	0.358704	0	0	0	0	0	1	1	0	0	0	0	0	1	0
DATA	29755	182	71	ref|NM_012307|ens|ENST00000542146|ens|ENST00000427684|ens|ENST00000545076	hs|chr18:5393451-5393392	0		3382	24536	A_23_P4536	EPB41L3	NM_012307	ref|Homo sapiens erythrocyte membrane protein band 4.1-like 3 (EPB41L3), mRNA [NM_012307]	0	0.0558594	28.211	1	0.0200535	10.5513	0.359001	0	0	0	0	0	1	1	0	0	0	0	0	1	0
DATA	31434	192	110	ref|NM_001004691|ens|ENST00000317965|gb|BC136944|gb|BC136946	hs|chr1:248486991-248486932	0		879	25890	A_33_P3311046	OR2M7	NM_001004691	ref|Homo sapiens olfactory receptor, family 2, subfamily M, member 7 (OR2M7), mRNA [NM_001004691]	0	0.119773	60.4897	1	0.0430243	22.6374	0.359215	0	0	0	0	0	1	1	0	0	0	0	0	1	0
DATA	5121	32	37	ref|XM_003118502|ref|XM_003119760|tc|NP862640	hs|chr1:205236681-205236740	0		45	4571	A_33_P3244895	LOC100506871	XM_003118502	ref|PREDICTED: Homo sapiens hypothetical protein LOC100506871 (LOC100506871), mRNA [XM_003118502]	0	0.0788948	39.8447	1	0.0283669	14.9254	0.359553	0	0	0	0	0	1	1	0	0	0	0	0	1	0
DATA	34501	211	61	ens|ENST00000453968|linc|TCONS_l2_00012483|linc|TCONS_l2_00012482|linc|TCONS_l2_00012484	hs|chr19:36092335-36092394	0		293	28397	A_21_P0011690	XLOC_l2_006704	ENST00000453968	linc|BROAD Institute lincRNA (XLOC_l2_006704), lincRNA [TCONS_l2_00012483]	0	0.0508239	25.6679	1	0.0183461	9.65288	0.360974	0	0	0	0	0	1	1	0	0	0	0	0	1	0
DATA	30191	185	15	linc|TCONS_00012358	hs|chr6:166253151-166253092	0		340	24964	A_21_P0005085	XLOC_005917	TCONS_00012358	linc|BROAD Institute lincRNA (XLOC_005917), lincRNA [TCONS_00012358]	0	0.0818145	41.3193	1	0.0295504	15.5481	0.361188	0	0	0	0	0	1	1	0	0	0	0	0	1	0
DATA	23366	143	78	ref|NM_002112|ens|ENST00000267845|gb|X54297|gb|M60445	hs|chr15:50534229-50534170	0		2558	4566	A_23_P117662	HDC	NM_002112	ref|Homo sapiens histidine decarboxylase (HDC), mRNA [NM_002112]	0	0.0805516	40.6815	1	0.0291279	15.3258	0.361606	0	0	0	0	0	1	1	0	0	0	0	0	1	0
DATA	55976	342	52	linc|TCONS_00029036	hs|chr21:44237918-44237977	0		1092	45197	A_21_P0010255	XLOC_013955	TCONS_00029036	linc|BROAD Institute lincRNA (XLOC_013955), lincRNA [TCONS_00029036]	0	0.0779891	39.3873	1	0.0282238	14.8501	0.361894	0	0	0	0	0	1	1	0	0	0	0	0	1	0
DATA	33505	205	49	ref|NM_000765|ens|ENST00000336374|ens|ENST00000477357|gb|BC067436	hs|chr7:99303096-99303037	0		1644	27606	A_23_P358917	CYP3A7	NM_000765	ref|Homo sapiens cytochrome P450, family 3, subfamily A, polypeptide 7 (CYP3A7), mRNA [NM_000765]	0	0.0915076	46.2146	1	0.0331777	17.4566	0.362568	0	0	0	0	0	1	1	0	0	0	0	0	1	0
DATA	19209	118	21	tc|THC2786806|linc|TCONS_00007820	unmapped	0		367	16077	A_21_P0003499	XLOC_004063	THC2786806	linc|BROAD Institute lincRNA (XLOC_004063), lincRNA [TCONS_00007820]	0	0.0631889	31.9127	1	0.0230221	12.1132	0.364338	0	0	0	0	0	1	1	0	0	0	0	0	1	0
DATA	10152	62	148	ref|XR_110148|ref|XR_111793	hs|chr18:59273546-59273487	0		407	8814	A_19_P00806098	LOC100130938	XR_110148	ref|PREDICTED: Homo sapiens hypothetical LOC100130938 (LOC100130938), miscRNA [XR_110148]	0	0.574098	289.94	1	0.209413	110.183	0.364768	0	0	0	0	0	1	1	0	0	0	0	0	1	1
DATA	6035	37	131	ref|NM_001099224|ens|ENST00000429045|gb|BC107742|tc|THC2482111	hs|chr9:27036732-27036791	0		1501	5553	A_33_P3276585	IFT74	NM_001099224	ref|Homo sapiens intraflagellar transport 74 homolog (Chlamydomonas) (IFT74), transcript variant 4, mRNA [NM_001099224]	0	0.156067	78.8194	1	0.0569349	29.9566	0.364811	0	0	0	0	0	1	1	0	0	0	0	0	1	1
DATA	48639	297	95	ref|NM_016591|ens|ENST00000322348|gb|AF132035|tc|THC2485395	hs|chr5:74323839-74323780	0		2885	6996	A_23_P122077	GCNT4	NM_016591	ref|Homo sapiens glucosaminyl (N-acetyl) transferase 4, core 2 (GCNT4), mRNA [NM_016591]	0	0.0541662	27.3559	1	0.0199145	10.4781	0.367655	0	0	0	0	0	1	1	0	0	0	0	0	1	0
DATA	29871	183	23	ref|NM_001242629|ref|NR_038459|ens|ENST00000379278|gb|AF264036	hs|chr6:13469858-13469799	0		2004	24713	A_23_P134058	GFOD1	NM_001242629	ref|Homo sapiens glucose-fructose oxidoreductase domain containing 1 (GFOD1), transcript variant 4, mRNA [NM_001242629]	0	0.379081	191.449	1	0.139405	73.3488	0.367746	0	0	0	0	0	1	1	0	0	0	0	0	1	1
DATA	28671	175	135		unmapped	0		0	23836	A_33_P3256355	A_33_P3256355	A_33_P3256355	Unknown	0	0.532756	269.061	1	0.196059	103.158	0.36801	0	0	0	0	0	1	1	0	0	0	0	0	1	1
DATA	20759	127	95	ens|ENST00000517376|ens|ENST00000523422|linc|TCONS_00015130	hs|chr8:104510464-104510405	0		269	17499	A_21_P0005881	XLOC_007177	ENST00000517376	linc|BROAD Institute lincRNA (XLOC_007177), lincRNA [TCONS_00015130]	0	0.0612174	30.917	1	0.0225617	11.8709	0.36855	0	0	0	0	0	1	1	0	0	0	0	0	1	0
DATA	34092	208	144	linc|TCONS_l2_00018431	hs|chr3:6165847-6400633	0		172	28015	A_21_P0012364	XLOC_l2_009613	TCONS_l2_00018431	linc|BROAD Institute lincRNA (XLOC_l2_009613), lincRNA [TCONS_l2_00018431]	0	0.0783612	39.5752	1	0.0289152	15.2139	0.368999	0	0	0	0	0	1	1	0	0	0	0	0	1	0
DATA	24608	151	8	linc|TCONS_l2_00014590	hs|chr2:60909808-60909749	0		717	20476	A_21_P0011920	XLOC_l2_008031	TCONS_l2_00014590	linc|BROAD Institute lincRNA (XLOC_l2_008031), lincRNA [TCONS_l2_00014590]	0	0.0845843	42.7181	1	0.0313496	16.4947	0.370631	0	0	0	0	0	1	1	0	0	0	0	0	1	0
DATA	17806	109	94	ref|NM_000222|ref|NM_001093772|ens|ENST00000288135|gb|HM030713	hs|chr4:55593626-55593685	0		1778	15132	A_33_P3407034	KIT	NM_000222	ref|Homo sapiens v-kit Hardy-Zuckerman 4 feline sarcoma viral oncogene homolog (KIT), transcript variant 1, mRNA [NM_000222]	0	0.0578077	29.195	1	0.0214335	11.2774	0.370774	0	0	0	0	0	1	1	0	0	0	0	0	1	0
DATA	25674	157	90	ref|NM_017790|ens|ENST00000460000|ens|ENST00000496264|ens|ENST00000470775	hs|chr9:116291501-116299091	0		1608	21386	A_24_P377775	RGS3	NM_017790	ref|Homo sapiens regulator of G-protein signaling 3 (RGS3), transcript variant 3, mRNA [NM_017790]	0	0.410238	207.185	1	0.152111	80.0339	0.370787	0	0	0	0	0	1	1	0	0	0	0	0	1	1
DATA	34744	212	140	ens|ENST00000452199|gb|AK125573|tc|THC2621137	hs|chr1:199362376-199362435	0		2236	28523	A_33_P3836435	ENST00000452199	ENST00000452199	gb|Homo sapiens cDNA FLJ43585 fis, clone SKNMC2007502. [AK125573]	0	0.0693473	35.0229	1	0.0257418	13.5441	0.371201	0	0	0	0	0	1	1	0	0	0	0	0	1	0
DATA	1911	12	107	ref|NM_002052|ens|ENST00000259090|ens|ENST00000526021|ens|ENST00000335135	hs|chr8:11615925-11615984	0		1823	1766	A_33_P3293456	GATA4	NM_002052	ref|Homo sapiens GATA binding protein 4 (GATA4), mRNA [NM_002052]	0	0.0614136	31.0161	1	0.022829	12.0116	0.371725	0	0	0	0	0	1	1	0	0	0	0	0	1	0
DATA	29135	178	107	linc|TCONS_00019942	hs|chr11:69916790-69916970	0		106	24069	A_21_P0007441	XLOC_009197	TCONS_00019942	linc|BROAD Institute lincRNA (XLOC_009197), lincRNA [TCONS_00019942]	0	0.0763317	38.5503	1	0.0283751	14.9297	0.371734	0	0	0	0	0	1	1	0	0	0	0	0	1	0
DATA	42214	258	66	ens|ENST00000454673|gb|AK095550|tc|THC2518689|linc|TCONS_00002751	hs|chr2:45414659-45414600	0		1875	34326	A_21_P0001787	XLOC_002078	ENST00000454673	linc|BROAD Institute lincRNA (XLOC_002078), lincRNA [TCONS_00002751]	0	0.057613	29.0966	1	0.0214467	11.2843	0.372254	0	0	0	0	0	1	1	0	0	0	0	0	1	0
DATA	51856	317	32	linc|TCONS_00025759	hs|chr17:70417082-70417023	0		549	42056	A_19_P00318954	XLOC_012568	TCONS_00025759	linc|BROAD Institute lincRNA (XLOC_012568), lincRNA [TCONS_00025759]	0	0.0869657	43.9208	1	0.032482	17.0905	0.373503	0	0	0	0	0	1	1	0	0	0	0	0	1	0
DATA	29905	183	57	ref|NM_006695|ref|NM_001144826|ref|NM_001144825|ens|ENST00000225441	hs|chr17:42393791-42393850	0		1265	24765	A_24_P91094	RUNDC3A	NM_006695	ref|Homo sapiens RUN domain containing 3A (RUNDC3A), transcript variant 2, mRNA [NM_006695]	0	0.0665076	33.5887	1	0.0249758	13.1411	0.375532	0	0	0	0	0	1	1	0	0	0	0	0	1	0
DATA	5412	33	164	ref|NM_001007237|ref|NM_001542|ens|ENST00000318837|ens|ENST00000369486	hs|chr1:117158745-117156782	0		1082	5058	A_21_P0011815	IGSF3	NM_001007237	ref|Homo sapiens immunoglobulin superfamily, member 3 (IGSF3), transcript variant 2, mRNA [NM_001007237]	0	0.0873388	44.1093	1	0.0328113	17.2638	0.375678	0	0	0	0	1	1	1	0	0	0	0	1	1	0
DATA	28447	174	75	ref|NM_031474|ens|ENST00000546074|ens|ENST00000337508|gb|AL136557	hs|chr12:2934527-2934504	0		2028	23470	A_23_P13929	NRIP2	NM_031474	ref|Homo sapiens nuclear receptor interacting protein 2 (NRIP2), mRNA [NM_031474]	0	0.0796321	40.2171	1	0.0300182	15.7942	0.376961	0	0	0	0	0	1	1	0	0	0	0	0	1	0
DATA	4880	30	124	ens|ENST00000481762|linc|TCONS_l2_00027517	hs|chr7:149260687-149260628	0		226	4440	A_21_P0013455	XLOC_l2_014048	ENST00000481762	linc|BROAD Institute lincRNA (XLOC_l2_014048), lincRNA [TCONS_l2_00027517]	0	0.0899475	45.4267	1	0.0339311	17.853	0.377232	0	0	0	0	0	1	1	0	0	0	0	0	1	0
DATA	46237	282	153	ens|ENST00000553301|gb|DA209974	hs|chr14:101006676-101006735	0		482	37596	A_33_P3365998	ENST00000553301	ENST00000553301	gb|DA209974 BRAWH2 Homo sapiens cDNA clone BRAWH2017942 5', mRNA sequence [DA209974]	0	0.0928716	46.9035	1	0.0350639	18.449	0.377552	0	0	0	0	0	1	1	0	0	0	0	0	1	0
DATA	25206	154	114		hs|chr9:067343602-067343543	0		0	20916	A_33_P3256888	A_33_P3256888	A_33_P3256888	Unknown	0	0.055036	27.7952	1	0.0207843	10.9358	0.377649	0	0	0	0	0	1	1	0	0	0	0	0	1	0
DATA	39842	243	154	ens|ENST00000462631|ref|XR_109729|ref|XR_112257|tc|THC2647886	hs|chr22:45367224-45367165	0		126	32664	A_21_P0014429	PHF21B	ENST00000462631	ref|PREDICTED: Homo sapiens hypothetical LOC100506695 (LOC100506695), miscRNA [XR_109729]	0	0.0706431	35.6773	1	0.0267025	14.0496	0.377991	0	0	0	0	0	1	1	0	0	0	0	0	1	0
DATA	14394	88	126	ens|ENST00000399211|gb|DB117598|linc|TCONS_l2_00011136	hs|chr17:16748717-16747612	0		480	12273	A_21_P0011578	XLOC_l2_006021	ENST00000399211	gb|DB117598 THYMU2 Homo sapiens cDNA clone THYMU2024382 5', mRNA sequence [DB117598]	0	0.0641018	32.3737	1	0.0242317	12.7496	0.37802	0	0	0	0	0	1	1	0	0	0	0	0	1	0
DATA	23454	144	2	linc|TCONS_l2_00018853	hs|chr3:129832655-129832714	0		502	19446	A_21_P0012392	XLOC_l2_009884	TCONS_l2_00018853	linc|BROAD Institute lincRNA (XLOC_l2_009884), lincRNA [TCONS_l2_00018853]	0	0.0621544	31.3902	1	0.0235445	12.3881	0.378807	0	0	0	0	0	1	1	0	0	0	0	0	1	0
DATA	31745	194	93	linc|TCONS_00022093	hs|chr13:98716457-98716398	0		92	26128	A_21_P0008204	XLOC_010704	TCONS_00022093	linc|BROAD Institute lincRNA (XLOC_010704), lincRNA [TCONS_00022093]	0	0.0463272	23.3969	1	0.0175494	9.23369	0.378814	0	0	0	0	0	1	1	0	0	0	0	0	1	0
DATA	16680	102	116	ref|NM_001005480|ens|ENST00000408979|gb|BC136742|gb|AB529229	hs|chr7:143807485-143807544	0		809	14127	A_33_P3394312	OR2A2	NM_001005480	ref|Homo sapiens olfactory receptor, family 2, subfamily A, member 2 (OR2A2), mRNA [NM_001005480]	0	0.0494829	24.9907	1	0.0187623	9.87187	0.379167	0	0	0	0	0	1	1	0	0	0	0	0	1	0
DATA	18020	110	144	ref|NM_152744|ref|NR_027816|ens|ENST00000476701|ens|ENST00000446104	hs|chr7:4277381-4281448	0		6233	15219	A_23_P93727	SDK1	NM_152744	ref|Homo sapiens sidekick homolog 1, cell adhesion molecule (chicken) (SDK1), transcript variant 1, mRNA [NM_152744]	0	0.241378	121.905	1	0.0915514	48.1702	0.379286	0	0	0	0	0	1	1	0	0	0	0	0	1	1
DATA	30132	184	120	ref|NM_001178063|ref|NM_000063|ref|NM_001145903|ens|ENST00000460487	hs|chr6:31912555-31912614	0		1379	24869	A_33_P3404601	C2	NM_001178063	ref|Homo sapiens complement component 2 (C2), transcript variant 3, mRNA [NM_001178063]	0	0.0775807	39.1811	1	0.0294304	15.4849	0.379352	0	0	0	0	0	1	1	0	0	0	0	0	1	0
DATA	37292	228	64	ref|NM_005709|ref|NM_153676|ens|ENST00000005226|ens|ENST00000529563	hs|chr11:17522614-17519776	0		1572	30461	A_23_P116430	USH1C	NM_005709	ref|Homo sapiens Usher syndrome 1C (autosomal recessive, severe) (USH1C), transcript variant 1, mRNA [NM_005709]	0	0.0694724	35.0861	1	0.0263797	13.8798	0.379715	0	0	0	0	0	1	1	0	0	0	0	0	1	0
DATA	55513	339	81	ref|NR_027105|tc|THC2677060|tc|THC2521925	hs|chr4:124851459-124851518	0		502	44973	A_19_P00319537	LOC285419	NR_027105	ref|Homo sapiens uncharacterized LOC285419 (LOC285419), transcript variant 1, non-coding RNA [NR_027105]	0	0.0627715	31.7019	1	0.0239141	12.5825	0.38097	0	0	0	0	0	1	1	0	0	0	0	0	1	0
DATA	1347	9	35		hs|chr8:026306602-026306661	0		0	1321	A_33_P3320283	A_33_P3320283	A_33_P3320283	Unknown	0	0.104272	52.6613	1	0.0397335	20.906	0.381055	0	0	0	0	0	1	1	0	0	0	0	0	1	0
DATA	17615	108	67	ens|ENST00000425048|gb|BG194317|tc|THC2632829|linc|TCONS_00021682	hs|chr13:90130004-90129945	0		523	14832	A_21_P0008011	XLOC_010685	ENST00000425048	gb|RST13462 Athersys RAGE Library Homo sapiens cDNA, mRNA sequence [BG194317]	0	0.0848999	42.8775	1	0.0324179	17.0568	0.381836	0	0	0	0	0	1	1	0	0	0	0	0	1	0
DATA	56038	342	114	linc|TCONS_00004037	hs|chr2:222565100-222565159	0		347	45292	A_21_P0002361	XLOC_001876	TCONS_00004037	linc|BROAD Institute lincRNA (XLOC_001876), lincRNA [TCONS_00004037]	0	0.0568685	28.7206	1	0.0217223	11.4293	0.381974	0	0	0	0	0	1	1	0	0	0	0	0	1	0
DATA	28587	175	51	ens|ENST00000504057|gb|BF992518|linc|TCONS_00007939	hs|chr4:190209976-190209917	0		193	23697	A_21_P0003554	XLOC_004230	ENST00000504057	gb|IL5-GN0178-301000-203-d08 GN0178 Homo sapiens cDNA, mRNA sequence [BF992518]	0	0.0994804	50.2412	1	0.0380354	20.0125	0.38234	0	0	0	0	0	1	1	0	0	0	0	0	1	0
DATA	60028	367	4	ens|ENST00000507933|ens|ENST00000448491|ens|ENST00000438072|ens|ENST00000507332	hs|chr4:132694748-132694807	0		291	48454	A_21_P0006077	XLOC_007701	ENST00000507933	Unknown	0	0.0570145	28.7944	1	0.0217992	11.4697	0.382345	0	0	0	0	0	1	1	0	0	0	0	0	1	0
DATA	31513	193	25	gb|AK001678	hs|chr2:113334680-113334739	0		3955	26019	A_24_P942112	POLR1B	AK001678	gb|Homo sapiens cDNA FLJ10816 fis, clone NT2RP4000997, highly similar to DNA-DIRECTED RNA POLYMERASE I 135 KD POLYPEPTIDE (EC 2.7.7.6). [AK001678]	0	0.256324	129.453	1	0.0980776	51.604	0.382631	0	0	0	0	0	1	1	0	0	0	0	0	1	1
DATA	55099	336	159	ens|ENST00000438772|ens|ENST00000433510|gb|BM551183|tc|THC2630506	hs|chr17:46713721-46713662	0		614	44581	A_21_P0009192	XLOC_012505	ENST00000438772	gb|AGENCOURT_6545271 NIH_MGC_88 Homo sapiens cDNA clone IMAGE:5738611 5', mRNA sequence [BM551183]	0	0.0732109	36.9741	1	0.0280307	14.7485	0.382876	0	0	0	0	0	1	1	0	0	0	0	0	1	0
DATA	51437	314	105	ref|NM_001004312|ens|ENST00000358241|gb|BC068081|tc|THC2482680	hs|chr3:187416112-187416053	0		1280	41657	A_33_P3341841	RTP2	NM_001004312	ref|Homo sapiens receptor (chemosensory) transporter protein 2 (RTP2), mRNA [NM_001004312]	0	0.0574208	28.9996	1	0.0219883	11.5693	0.382933	0	0	0	0	0	1	1	0	0	0	0	0	1	0
DATA	49754	304	62	gb|AK308768|ens|ENST00000395778|tc|THC2621046	hs|chr22:50696177-50696118	0		545	40294	A_33_P3250055	MAPK12	AK308768	gb|Homo sapiens cDNA, FLJ98809. [AK308768]	0	0.0526206	26.5753	1	0.0201699	10.6125	0.383307	0	0	0	0	0	1	1	0	0	0	0	0	1	0
DATA	13257	81	137	ref|NM_006215|ens|ENST00000298841|ens|ENST00000557004|ens|ENST00000555095	hs|chr14:95033453-95033512	0		861	11489	A_23_P25720	SERPINA4	NM_006215	ref|Homo sapiens serpin peptidase inhibitor, clade A (alpha-1 antiproteinase, antitrypsin), member 4 (SERPINA4), mRNA [NM_006215]	0	0.0799965	40.4011	1	0.0306685	16.1364	0.383373	0	0	0	0	0	1	1	0	0	0	0	0	1	0
DATA	7593	47	49	gb|AK127441|tc|THC2486452	hs|chr11:40133108-40133049	0		1041	6781	A_33_P3286362	LOC100131023	AK127441	gb|Homo sapiens cDNA FLJ45533 fis, clone BRTHA2030213. [AK127441]	0	0.0612846	30.9509	1	0.0235207	12.3755	0.383795	0	0	0	0	0	1	1	0	0	0	0	0	1	0
DATA	40872	250	36	gb|AK090448|gb|BC035127|tc|THC2502933	hs|chr19:42402488-42402547	0		3059	33250	A_33_P3292874	AK090448	AK090448	gb|Homo sapiens mRNA for FLJ00369 protein. [AK090448]	0	0.0580654	29.3251	1	0.0222939	11.73	0.383944	0	0	0	0	0	1	1	0	0	0	0	0	1	0
DATA	18900	116	40	ref|NR_027292|gb|BC004343|tc|THC2478385|tc|THC2606912	hs|chr21:46490932-46490873	0		2194	15845	A_33_P3676515	SSR4P1	NR_027292	ref|Homo sapiens signal sequence receptor, delta pseudogene 1 (SSR4P1), non-coding RNA [NR_027292]	0	0.767195	387.461	1	0.295558	155.509	0.385245	0	0	0	0	0	1	1	0	0	0	0	0	1	1
DATA	39153	239	121	ref|NM_019073|ens|ENST00000396199|ens|ENST00000371841|ens|ENST00000371843	hs|chr1:48771530-48771471	0		1410	32110	A_33_P3239242	SPATA6	NM_019073	ref|Homo sapiens spermatogenesis associated 6 (SPATA6), mRNA [NM_019073]	0	0.109563	55.3333	1	0.042238	22.2237	0.385513	0	0	0	0	0	1	1	0	0	0	0	0	1	0
DATA	29394	180	38	ens|ENST00000438195|linc|TCONS_l2_00000308	hs|chr1:59487248-59507901	0		124	24222	A_21_P0010531	XLOC_l2_000233	ENST00000438195	linc|BROAD Institute lincRNA (XLOC_l2_000233), lincRNA [TCONS_l2_00000308]	0	0.0716993	36.2107	1	0.0276419	14.5439	0.385526	0	0	0	0	0	1	1	0	0	0	0	0	1	0
DATA	29461	180	105	gb|BC038730|ens|ENST00000420237|tc|THC2606629|linc|TCONS_00000732	hs|chr1:219395842-219395783	0		873	24327	A_21_P0001221	XLOC_001207	BC038730	linc|BROAD Institute lincRNA (XLOC_001207), lincRNA [TCONS_00000732]	0	0.0459198	23.1911	1	0.0177113	9.31885	0.3857	0	0	0	0	0	1	1	0	0	0	0	0	1	0
DATA	31214	191	54	gb|AK024093|tc|THC2486997	hs|chr20:52191519-52191578	0		1618	25802	A_33_P3213082	AK024093	AK024093	gb|Homo sapiens cDNA FLJ14031 fis, clone HEMBA1004335. [AK024093]	0	0.058524	29.5567	1	0.0225779	11.8795	0.385789	0	0	0	0	0	1	1	0	0	0	0	0	1	0
DATA	59802	365	106	ens|ENST00000442780|tc|THC2740045|linc|TCONS_00027960	hs|chr20:55682125-55682184	0		317	48355	A_21_P0009864	XLOC_013581	ENST00000442780	linc|BROAD Institute lincRNA (XLOC_013581), lincRNA [TCONS_00027960]	0	0.068954	34.8243	1	0.0266136	14.0028	0.385961	0	0	0	0	0	1	1	0	0	0	0	0	1	0
DATA	55128	337	24	ens|ENST00000497824|gb|BC054045|tc|THC2517014|tc|THC2639608	hs|chr1:156399325-156399266	0		46	44630	A_33_P3417751	C1orf61	ENST00000497824	ens|chromosome 1 open reading frame 61 [Source:HGNC Symbol;Acc:30780] [ENST00000497824]	0	0.0697407	35.2216	1	0.0269272	14.1679	0.386105	0	0	0	0	0	1	1	0	0	0	0	0	1	0
DATA	40912	250	76	ens|ENST00000406880	hs|chr22:49089123-49089182	0		64	33305	A_33_P3351440	FAM19A5	ENST00000406880	ens|family with sequence similarity 19 (chemokine (C-C motif)-like), member A5 [Source:HGNC Symbol;Acc:21592] [ENST00000406880]	0	0.0888614	44.8782	1	0.0343438	18.0702	0.386487	0	0	0	0	0	1	1	0	0	0	0	0	1	0
DATA	30003	183	155	linc|TCONS_00003725	hs|chr2:67777916-67777975	0		213	24927	A_21_P0002235	XLOC_001514	TCONS_00003725	linc|BROAD Institute lincRNA (XLOC_001514), lincRNA [TCONS_00003725]	0	0.0914215	46.1712	1	0.0353662	18.6081	0.386847	0	0	0	0	0	1	1	0	0	0	0	0	1	0
DATA	26859	164	127	ens|ENST00000453638|ref|XM_003118893|ref|XM_003403660|ref|XM_001716667	hs|chr13:64321196-64321255	0		262	22230	A_33_P3373446	LOC100507505	ENST00000453638	ens|Uncharacterized protein [Source:UniProtKB/TrEMBL;Acc:F5H8E9] [ENST00000453638]	0	0.171055	86.3891	1	0.0662035	34.8333	0.38703	0	0	0	0	0	1	1	0	0	0	0	0	1	1
DATA	51144	312	140	ref|NM_001018041|ens|ENST00000535403|ens|ENST00000450221|ens|ENST00000496228	hs|chr6:146007333-146007274	0		757	41450	A_24_P239419	EPM2A	NM_001018041	ref|Homo sapiens epilepsy, progressive myoclonus type 2A, Lafora disease (laforin) (EPM2A), transcript variant 2, mRNA [NM_001018041]	0	0.0593791	29.9886	1	0.0230064	12.1049	0.387449	0	0	0	0	0	1	1	0	0	0	0	0	1	0
DATA	25871	158	123	ref|XR_110417	hs|chr10:75256803-75256862	0		969	21441	A_21_P0014590	LOC100507259	XR_110417	ref|PREDICTED: Homo sapiens hypothetical LOC100507259 (LOC100507259), miscRNA [XR_110417]	0	0.0692252	34.9612	1	0.0268347	14.1192	0.387644	0	0	0	0	0	1	1	0	0	0	0	0	1	0
DATA	51626	315	130	gb|CB121594|linc|TCONS_l2_00029294	hs|chr9:44109382-44109323	0		414	41951	A_21_P0013637	XLOC_l2_015178	CB121594	gb|K-EST0169216 L10ChoCK0 Homo sapiens cDNA clone L10ChoCK0-27-D04 5', mRNA sequence [CB121594]	0	0.0664024	33.5356	1	0.0257637	13.5557	0.387994	0	0	0	0	0	1	1	0	0	0	0	0	1	0
DATA	45599	279	7	ref|NR_003599|ens|ENST00000420853|tc|THC2684972|tc|THC2659872	hs|chr1:111033818-111033877	0		1167	37099	A_33_P3255964	CYMP	NR_003599	ref|Homo sapiens chymosin pseudogene (CYMP), non-coding RNA [NR_003599]	0	0.0744293	37.5895	1	0.0289377	15.2257	0.388795	0	0	0	0	0	1	1	0	0	0	0	0	1	0
DATA	1566	10	90	ref|NM_001190479|ens|ENST00000434396	hs|chr15:40573704-40573645	0		1083	1427	A_33_P3346628	ANKRD63	NM_001190479	ref|Homo sapiens ankyrin repeat domain 63 (ANKRD63), mRNA [NM_001190479]	0	0.0830573	41.9469	1	0.0323027	16.9962	0.38892	0	0	0	0	0	1	1	0	0	0	0	0	1	0
DATA	116	1	116	ref|NR_033873|ens|ENST00000452840|gb|AL832565|tc|THC2602554	hs|chr2:59290841-59290900	0		4235	227	A_33_P3858476	FLJ30838	NR_033873	ref|Homo sapiens uncharacterized LOC400955 (FLJ30838), non-coding RNA [NR_033873]	0	0.0722207	36.4741	1	0.0281271	14.7992	0.389461	0	0	0	0	1	1	1	0	0	0	0	1	1	0
DATA	20652	126	152	ref|NM_004183|ref|NM_001139443|ens|ENST00000524877|ens|ENST00000378043	hs|chr11:61730281-61730340	0		2234	10156	A_23_P104996	BEST1	NM_004183	ref|Homo sapiens bestrophin 1 (BEST1), transcript variant 1, mRNA [NM_004183]	0	0.0615809	31.1006	1	0.0239914	12.6232	0.389592	0	0	0	0	0	1	1	0	0	0	0	0	1	0
DATA	27670	169	118	linc|TCONS_00011443	hs|chr6:6759204-6758519	0		320	23023	A_21_P0004724	XLOC_005596	TCONS_00011443	linc|BROAD Institute lincRNA (XLOC_005596), lincRNA [TCONS_00011443]	0	0.0724907	36.6104	1	0.0282555	14.8667	0.389781	0	0	0	0	0	1	1	0	0	0	0	0	1	0
DATA	26423	162	19		hs|chr1:001002000-001002059	0		0	21795	A_33_P3363680	A_33_P3363680	A_33_P3363680	Unknown	0	0.0809391	40.8772	1	0.0316363	16.6456	0.390865	0	0	0	0	0	1	1	0	0	0	0	0	1	0
DATA	21269	130	113	ref|NM_014009|ref|NM_001114377|ens|ENST00000376199|ens|ENST00000376207	hs|chrX:49107469-49107410	0		1809	17803	A_33_P3398251	FOXP3	NM_014009	ref|Homo sapiens forkhead box P3 (FOXP3), transcript variant 1, mRNA [NM_014009]	0	0.0653028	32.9803	1	0.0255275	13.4314	0.390909	0	0	0	0	0	1	1	0	0	0	0	0	1	0
DATA	29706	182	22	gb|BC144024|linc|TCONS_00000073	hs|chr1:854237-853469	0		161	24454	A_21_P0000926	LOC100130417	BC144024	linc|BROAD Institute lincRNA (XLOC_000670), lincRNA [TCONS_00000073]	0	0.313661	158.41	1	0.122687	64.5522	0.391145	0	0	0	0	0	1	1	0	0	0	0	0	1	1
DATA	2609	16	149	ref|NM_001079529|ref|NR_038353|ens|ENST00000502475|ens|ENST00000512544	hs|chr5:175542646-175542705	0		1283	2455	A_32_P84369	FAM153B	NM_001079529	ref|Homo sapiens family with sequence similarity 153, member B (FAM153B), mRNA [NM_001079529]	0	0.0660828	33.3742	1	0.0258503	13.6012	0.39118	0	0	0	0	0	1	1	0	0	0	0	0	1	0
DATA	3255	20	139	ens|ENST00000444464|ref|XR_109456|ref|XR_133128|gb|BG197021	hs|chr17:31233543-31233602	0		452	3023	A_21_P0009165	XLOC_012170	ENST00000444464	ref|PREDICTED: Homo sapiens hypothetical LOC100506643 (LOC100506643), miscRNA [XR_109456]	0	0.0955526	48.2575	1	0.037383	19.6693	0.39123	0	0	0	0	0	1	1	0	0	0	0	0	1	0
DATA	37136	227	72	linc|TCONS_00021246|linc|TCONS_00021245|linc|TCONS_00020628|linc|TCONS_00021250	hs|chr12:126651749-126651808	0		406	30472	A_21_P0007657	XLOC_009937	TCONS_00021246	linc|BROAD Institute lincRNA (XLOC_009937), lincRNA [TCONS_00021246]	0	0.0575903	29.0852	1	0.0225465	11.8629	0.391498	0	0	0	0	0	1	1	0	0	0	0	0	1	0
DATA	9183	56	163	ref|XR_111561|gb|AL832480|tc|THC2508692	hs|chr16:29229829-29229770	0		1713	8038	A_21_P0014683	LOC100507759	XR_111561	ref|PREDICTED: Homo sapiens hypothetical LOC100507759 (LOC100507759), miscRNA [XR_111561]	0	0.087858	44.3714	1	0.0344026	18.1011	0.39157	0	0	0	0	1	1	1	0	0	0	0	0	1	0
DATA	62752	383	104	linc|TCONS_00021887	hs|chr13:104975832-105020474	0		54	50648	A_21_P0008111	XLOC_010485	TCONS_00021887	linc|BROAD Institute lincRNA (XLOC_010485), lincRNA [TCONS_00021887]	0	0.0619841	31.3042	1	0.0243071	12.7893	0.39215	0	0	0	0	1	1	1	0	0	0	0	1	1	0
DATA	1559	10	83	tc|THC2506834|linc|TCONS_l2_00025505	hs|chr6:147171356-147171297	0		573	1414	A_21_P0013161	XLOC_l2_013153	THC2506834	linc|BROAD Institute lincRNA (XLOC_l2_013153), lincRNA [TCONS_l2_00025505]	0	0.0750341	37.8949	1	0.0294249	15.4821	0.392154	0	0	0	0	0	1	1	0	0	0	0	1	1	0
DATA	16454	101	54		hs|chr2:046881379-046881320	0		0	14016	A_33_P3279984	A_33_P3279984	A_33_P3279984	Unknown	0	0.065843	33.2531	1	0.0258391	13.5953	0.392434	0	0	0	0	0	1	1	0	0	0	0	0	1	0
DATA	1677	11	37	ref|NM_022115|ens|ENST00000380489|ens|ENST00000489661|ens|ENST00000491486	hs|chr21:43248597-43248538	0		2667	1634	A_33_P3338392	PRDM15	NM_022115	ref|Homo sapiens PR domain containing 15 (PRDM15), transcript variant 1, mRNA [NM_022115]	0	0.0972616	49.1206	1	0.0383637	20.1853	0.394439	0	0	0	0	1	1	1	0	0	1	0	1	1	0
DATA	37330	228	102	ref|NR_033852|ens|ENST00000532886|gb|BC112333|tc|THC2654489	hs|chr11:134374887-134374946	0		2068	30516	A_19_P00320614	LOC283177	NR_033852	ref|Homo sapiens uncharacterized LOC283177 (LOC283177), non-coding RNA [NR_033852]	0	0.0923544	46.6423	1	0.0364383	19.1722	0.394548	0	0	0	0	0	1	1	0	0	0	0	0	1	0
DATA	12464	76	164	ref|NM_031209|ens|ENST00000250237|gb|AK314308|gb|AF302785	hs|chr19:10822939-10823251	0		773	10721	A_24_P96234	QTRT1	NM_031209	ref|Homo sapiens queuine tRNA-ribosyltransferase 1 (QTRT1), mRNA [NM_031209]	0	0.483085	243.975	1	0.190889	100.437	0.395146	0	0	0	0	1	1	1	0	0	0	0	1	1	1
DATA	14859	91	99	linc|TCONS_00012345|linc|TCONS_00012346	hs|chr6:159804189-159804130	0		148	12762	A_21_P0005077	XLOC_005899	TCONS_00012345	linc|BROAD Institute lincRNA (XLOC_005899), lincRNA [TCONS_00012345]	0	0.118202	59.6962	1	0.046708	24.5756	0.395155	0	0	0	0	0	1	1	0	0	0	0	0	1	1
DATA	30034	184	22	ens|ENST00000423704|ens|ENST00000416463|ens|ENST00000439547|ens|ENST00000422961	hs|chr2:3579852-3579793	0		311	24712	A_19_P00802098	XLOC_001952	ENST00000423704	Unknown	0	0.343375	173.417	1	0.135712	71.4057	0.39523	0	0	0	0	0	1	1	0	0	0	0	0	1	1
DATA	14841	91	81	ref|NM_012134|ens|ENST00000400965|ens|ENST00000367288|gb|CU687334	hs|chr1:201869757-201869698	0		631	12731	A_33_P3368879	LMOD1	NM_012134	ref|Homo sapiens leiomodin 1 (smooth muscle) (LMOD1), mRNA [NM_012134]	0	0.0549097	27.7314	1	0.0217357	11.4364	0.395845	0	0	0	0	0	1	1	0	0	0	0	0	1	0
DATA	23855	146	75	gb|DA133334|linc|TCONS_00028210	hs|chr20:47948492-47948551	0		340	19828	A_21_P0009970	XLOC_013555	DA133334	gb|DA133334 BRALZ2 Homo sapiens cDNA clone BRALZ2005585 5', mRNA sequence [DA133334]	0	0.0688642	34.7789	1	0.0272658	14.346	0.395935	0	0	0	0	0	1	1	0	0	0	0	0	1	0
DATA	46284	283	36	ref|NM_001017437|ens|ENST00000338306|ens|ENST00000405659|gb|BC119799	hs|chr22:30771511-30771570	0		2375	37665	A_33_P3317103	CCDC157	NM_001017437	ref|Homo sapiens coiled-coil domain containing 157 (CCDC157), mRNA [NM_001017437]	0	0.0953805	48.1706	1	0.0378099	19.8938	0.396411	0	0	0	0	0	1	1	0	0	0	0	0	1	0
DATA	30874	189	42	linc|TCONS_00012332	hs|chr6:150643468-150643409	0		42	25525	A_21_P0005069	XLOC_005877	TCONS_00012332	linc|BROAD Institute lincRNA (XLOC_005877), lincRNA [TCONS_00012332]	0	0.0995479	50.2753	1	0.0394631	20.7637	0.396423	0	0	0	0	0	1	1	0	0	0	0	0	1	0
DATA	39033	239	1	ref|NM_016591|ens|ENST00000322348|gb|AF132035|tc|THC2485395	hs|chr5:74323839-74323780	0		2885	6996	A_23_P122077	GCNT4	NM_016591	ref|Homo sapiens glucosaminyl (N-acetyl) transferase 4, core 2 (GCNT4), mRNA [NM_016591]	0	0.0813387	41.079	1	0.0322523	16.9697	0.396519	0	0	0	0	0	1	1	0	0	0	0	1	1	0
DATA	14286	88	18	ref|NM_001011700|ens|ENST00000376191|ens|ENST00000383512|ens|ENST00000421209	hs|chr6:31497903-31497960	0		603	12097	A_23_P133904	MCCD1	NM_001011700	ref|Homo sapiens mitochondrial coiled-coil domain 1 (MCCD1), nuclear gene encoding mitochondrial protein, mRNA [NM_001011700]	0	0.083376	42.1079	1	0.033176	17.4557	0.397908	0	0	0	0	0	1	1	0	0	0	0	0	1	0
DATA	58101	355	45	ref|NM_020754|ens|ENST00000264245|gb|AB033030|gb|AK026689	hs|chr3:119136009-119136068	0		5764	46993	A_24_P349039	ARHGAP31	NM_020754	ref|Homo sapiens Rho GTPase activating protein 31 (ARHGAP31), mRNA [NM_020754]	0	0.0848241	42.8392	1	0.0337569	17.7613	0.397963	0	0	0	0	0	1	1	0	0	0	0	0	1	0
DATA	9456	58	108		unmapped	0		0	4484	ERCC-00092_138	DQ459425	DQ459425	Unknown	0	0.0590451	29.8199	1	0.02352	12.3752	0.39834	0	0	0	0	0	1	1	0	0	0	0	0	1	0
DATA	11793	72	149	gb|CD557356|tc|THC2643812|linc|TCONS_00024350	hs|chr16:23034546-23034605	0		477	10162	A_21_P0008913	XLOC_011672	CD557356	gb|AGENCOURT_14413052 NIH_MGC_180 Homo sapiens cDNA clone IMAGE:30390120 5', mRNA sequence [CD557356]	0	0.0865365	43.7041	1	0.0344762	18.1398	0.3984	0	0	0	0	0	1	1	0	0	0	0	0	1	0
DATA	1838	12	34	gb|AK309717|linc|TCONS_00026204	hs|chr18:37442204-37442145	0		319	1629	A_19_P00322592	XLOC_012826	AK309717	linc|BROAD Institute lincRNA (XLOC_012826), lincRNA [TCONS_00026204]	0	0.28017	141.496	1	0.111684	58.7631	0.39863	0	0	0	0	1	1	1	0	0	0	0	0	1	1
DATA	27561	169	9	ref|NR_040025|ref|NR_040026|gb|AK058169|gb|AK057336	hs|chr18:53750970-53750911	0		1709	22855	A_19_P00803850	LOC100505474	NR_040025	ref|Homo sapiens uncharacterized LOC100505474 (LOC100505474), non-coding RNA [NR_040025]	0	0.367312	185.506	1	0.146815	77.2474	0.399701	0	0	0	0	0	1	1	0	0	0	0	0	1	1
DATA	31518	193	30	ref|NM_032108|ens|ENST00000301292|ens|ENST00000301293|gb|AK300037	hs|chr19:4550259-4550200	0		1408	26025	A_33_P3263651	SEMA6B	NM_032108	ref|Homo sapiens sema domain, transmembrane domain (TM), and cytoplasmic domain, (semaphorin) 6B (SEMA6B), mRNA [NM_032108]	0	0.109399	55.2505	1	0.043749	23.0188	0.399903	0	0	0	0	0	1	1	0	0	0	0	0	1	0
DATA	28960	177	96		hs|chr2:218934714-218934773	0		0	24049	A_33_P3298267	A_33_P3298267	A_33_P3298267	Unknown	0	0.0618614	31.2422	1	0.0247745	13.0352	0.400484	0	0	0	0	0	1	1	0	0	0	0	0	1	0
DATA	46781	286	41	gb|AK023536|gb|EY892389|tc|THC2533242|linc|TCONS_l2_00028811	hs|chr9:68747093-68747152	0		625	37932	A_21_P0013584	LOC100132352	AK023536	gb|NM19con Human primary neuroblastoma stage 4S Homo sapiens cDNA clone 10F 3', mRNA sequence [EY892389]	0	0.0945909	47.7718	1	0.037901	19.9418	0.400683	0	0	0	0	0	1	1	0	0	0	0	0	1	0
DATA	25517	156	97	ens|ENST00000508911|ens|ENST00000515392|ens|ENST00000503321|gb|BJ997672	hs|chr4:42393253-42393194	0		32	21142	A_21_P0003461	XLOC_003939	ENST00000508911	gb|BJ997672 Human Wilms tumor cDNA Homo sapiens cDNA clone WKID-10037 5', mRNA sequence [BJ997672]	0	0.0675434	34.1118	1	0.0271546	14.2875	0.402032	0	0	0	0	0	1	1	0	0	0	0	0	1	0
DATA	22370	137	66	ref|NM_153353|ref|NM_001172779|ens|ENST00000522329|ens|ENST00000518252	hs|chr3:169511485-169511426	0		1474	18777	A_23_P41194	LRRC34	NM_153353	ref|Homo sapiens leucine rich repeat containing 34 (LRRC34), transcript variant 3, mRNA [NM_153353]	0	0.231911	117.123	1	0.0933123	49.0967	0.402363	0	0	0	0	0	1	1	0	0	0	0	0	1	1
DATA	2423	15	127	ref|NM_001077243|ref|NM_000829|ens|ENST00000393127|ens|ENST00000282499	hs|chr11:105852760-105852819	0		5561	2415	A_33_P3217153	GRIA4	NM_001077243	ref|Homo sapiens glutamate receptor, ionotrophic, AMPA 4 (GRIA4), transcript variant 2, mRNA [NM_001077243]	0	0.161081	81.3518	1	0.0649175	34.1566	0.403011	0	0	0	0	0	1	1	0	0	0	0	0	1	1
DATA	55750	340	154	ref|NM_003151|ref|NM_001243835|ens|ENST00000392320|ens|ENST00000358470	hs|chr2:191895762-191895703	0		2470	45095	A_23_P68031	STAT4	NM_003151	ref|Homo sapiens signal transducer and activator of transcription 4 (STAT4), transcript variant 1, mRNA [NM_003151]	0	0.0928673	46.9013	1	0.0374809	19.7208	0.403597	0	0	0	0	0	1	1	0	0	0	0	0	1	0
DATA	37722	231	2		hs|chr21:030699512-030699453	0		0	30888	A_33_P3303562	A_33_P3303562	A_33_P3303562	Unknown	0	0.0595848	30.0925	1	0.0240619	12.6603	0.403825	0	0	0	0	0	1	1	0	0	0	0	1	1	0
DATA	28398	174	26	ref|NM_001014811|ref|NM_006680|ref|NM_001161586|ens|ENST00000323418	hs|chr11:86198388-86176193	0		1053	5602	A_23_P105227	ME3	NM_001014811	ref|Homo sapiens malic enzyme 3, NADP(+)-dependent, mitochondrial (ME3), nuclear gene encoding mitochondrial protein, transcript variant 2, mRNA [NM_001014811]	0	0.0745129	37.6317	1	0.0300935	15.8338	0.40387	0	0	0	0	0	1	1	0	0	0	0	0	1	0
DATA	33568	205	112	linc|TCONS_00019576	hs|chr11:11657122-11657063	0		333	27709	A_19_P00803334	XLOC_009375	TCONS_00019576	linc|BROAD Institute lincRNA (XLOC_009375), lincRNA [TCONS_00019576]	0	0.049981	25.2422	1	0.0201946	10.6255	0.404046	0	0	0	0	0	1	1	0	0	0	0	0	1	0
DATA	61900	378	72	linc|TCONS_00016145|linc|TCONS_00016146	hs|chr9:121738686-121738745	0		164	49857	A_21_P0006219	XLOC_007542	TCONS_00016145	linc|BROAD Institute lincRNA (XLOC_007542), lincRNA [TCONS_00016145]	0	0.0591151	29.8553	1	0.023928	12.5899	0.40477	0	0	0	0	0	1	1	0	0	0	0	0	1	0
DATA	52193	319	41	ref|NM_000928|ens|ENST00000308366|gb|M21054|gb|BC106725	hs|chr12:120760012-120759953	0		466	42325	A_24_P224116	PLA2G1B	NM_000928	ref|Homo sapiens phospholipase A2, group IB (pancreas) (PLA2G1B), mRNA [NM_000928]	0	0.0609938	30.8041	1	0.0247039	12.998	0.405022	0	0	0	0	0	1	1	0	0	0	0	0	1	0
DATA	745	5	89	ens|ENST00000503085|linc|TCONS_00007729|linc|TCONS_00008452	hs|chr4:25866688-25866629	0		576	798	A_21_P0003452	XLOC_003911	ENST00000503085	linc|BROAD Institute lincRNA (XLOC_003911), lincRNA [TCONS_00007729]	0	0.112289	56.7102	1	0.0455323	23.957	0.405491	0	0	0	0	1	1	1	0	0	0	0	1	1	0
DATA	20973	128	145	tc|THC2655274	hs|chr18:074273836-074273895	0		135	17578	A_33_P3355944	THC2655274	THC2655274	tc|HUMTNL12 ORF2 {Homo sapiens} (exp=-1; wgp=0; cg=0), partial (5%) [THC2655274]	0	0.20923	105.669	1	0.0849045	44.6729	0.405796	0	0	0	0	1	1	1	0	0	0	0	0	1	1
DATA	28319	173	111	ref|NM_001136503|ens|ENST00000215531|gb|BC146979|gb|BC146984	hs|chr19:3474882-3474823	0		430	23532	A_23_P397120	C19orf77	NM_001136503	ref|Homo sapiens chromosome 19 open reading frame 77 (C19orf77), mRNA [NM_001136503]	0	0.0902236	45.5662	1	0.0366345	19.2754	0.406041	0	0	0	0	0	1	1	0	0	0	0	0	1	0
DATA	8963	55	107	ref|NM_032561|ref|NM_001207062|ens|ENST00000403026|ens|ENST00000249079	hs|chr22:38340239-38340180	0		805	7938	A_24_P336137	C22orf23	NM_032561	ref|Homo sapiens chromosome 22 open reading frame 23 (C22orf23), transcript variant 1, mRNA [NM_032561]	0	0.138888	70.1435	1	0.0564861	29.7204	0.406703	0	0	0	0	0	1	1	0	0	0	0	0	1	1
DATA	1825	12	21	ref|NR_015401|ref|XR_108856|ref|XR_110721|ref|XR_108858	hs|chr7:44079925-44079984	0		617	1603	A_33_P3363316	FLJ35390	NR_015401	ref|Homo sapiens uncharacterized LOC255031 (FLJ35390), transcript variant 2, non-coding RNA [NR_015401]	0	0.191558	96.7437	1	0.0780458	41.0642	0.407426	0	0	0	0	0	1	1	0	0	0	0	0	1	1
DATA	693	5	37	gb|AA928102|linc|TCONS_00018344	hs|chr10:115802377-115802436	0		88	697	A_21_P0006918	XLOC_008625	AA928102	gb|on86d04.s1 Soares_NFL_T_GBC_S1 Homo sapiens cDNA clone IMAGE:1563559 3', mRNA sequence [AA928102]	0	0.144905	73.1825	1	0.0591444	31.1191	0.408159	0	0	0	0	0	1	1	0	0	0	0	1	1	1
DATA	34609	212	5		unmapped	0		0	3643	ERCC-00009_60	DQ668364	DQ668364	Unknown	0	0.0598543	30.2286	1	0.0244387	12.8585	0.408303	0	0	0	0	0	1	1	0	0	0	0	0	1	0
DATA	14568	89	136	ref|NR_003069|tc|THC2495546	hs|chr19:51305661-51305602	0		17	12558	A_21_P0000385	SNORD88C	NR_003069	ref|Homo sapiens small nucleolar RNA, C/D box 88C (SNORD88C), small nucleolar RNA [NR_003069]	0	0.152409	76.9722	1	0.0622641	32.7606	0.408532	0	0	0	0	0	1	1	0	0	0	0	0	1	1
DATA	30795	188	127		hs|chrX:077083727-077083786	0		0	25400	A_33_P3393986	A_33_P3393986	A_33_P3393986	Unknown	0	0.0583889	29.4885	1	0.0238705	12.5596	0.408818	0	0	0	0	0	1	1	0	0	0	0	0	1	0
DATA	8312	51	112	linc|TCONS_00003641	hs|chr2:38673689-38673748	0		434	7415	A_21_P0002201	XLOC_001436	TCONS_00003641	linc|BROAD Institute lincRNA (XLOC_001436), lincRNA [TCONS_00003641]	0	0.0837959	42.3199	1	0.0342915	18.0426	0.409227	0	0	0	0	0	1	1	0	0	0	0	0	1	0
DATA	1661	11	21	ens|ENST00000483685|gb|AY512961|gb|CD367475|tc|THC2520777	hs|chr2:219498594-219498653	0		1464	1602	A_33_P3335825	PLCD4	ENST00000483685	ens|phospholipase C, delta 4 [Source:HGNC Symbol;Acc:9062] [ENST00000483685]	0	0.10978	55.443	1	0.0450356	23.6957	0.410234	0	0	0	0	0	1	1	0	0	0	0	0	1	0
DATA	27148	166	88	ens|ENST00000461758	hs|chr9:82191102-82191161	0		1111	22440	A_33_P3302662	TLE4	ENST00000461758	ens|transducin-like enhancer of split 4 (E(sp1) homolog, Drosophila) [Source:HGNC Symbol;Acc:11840] [ENST00000461758]	0	0.216664	109.423	1	0.0889578	46.8056	0.410579	0	0	1	0	1	1	1	0	0	0	0	1	1	1
DATA	35900	219	148	ref|NM_203400|ens|ENST00000322329|gb|BC033942|gb|BC108690	hs|chr17:45055606-45055547	0		1008	29569	A_32_P3476	RPRML	NM_203400	ref|Homo sapiens reprimo-like (RPRML), mRNA [NM_203400]	0	0.061444	31.0314	1	0.0252404	13.2804	0.410787	0	0	0	0	0	1	1	0	0	0	0	0	1	0
DATA	59441	363	73	ref|NM_000106|ref|NM_001025161|ens|ENST00000542856|ens|ENST00000359033	hs|chr22:42523968-42523909	0		950	48045	A_23_P143734	CYP2D6	NM_000106	ref|Homo sapiens cytochrome P450, family 2, subfamily D, polypeptide 6 (CYP2D6), transcript variant 1, mRNA [NM_000106]	0	0.0523388	26.433	1	0.0215104	11.3178	0.410985	0	0	0	0	0	1	1	0	0	0	0	0	1	0
DATA	47387	289	155	ens|ENST00000432272|linc|TCONS_00017602|linc|TCONS_l2_00030650|linc|TCONS_l2_00030117	hs|chrY:1824818-1824877	0		321	38625	A_21_P0006587	XLOC_008272	ENST00000432272	linc|BROAD Institute lincRNA (XLOC_008272), lincRNA [TCONS_00017602]	0	0.0756731	38.2177	1	0.0312981	16.4677	0.413597	0	0	0	0	0	1	1	0	0	0	0	0	1	0
DATA	11125	68	137	ens|ENST00000465608|gb|AK094791|tc|THC2487619	hs|chr10:99360404-99360463	0		2279	9593	A_33_P3249076	HOGA1	ENST00000465608	ens|4-hydroxy-2-oxoglutarate aldolase 1 [Source:HGNC Symbol;Acc:25155] [ENST00000465608]	0	0.100295	50.6527	1	0.0415086	21.84	0.413865	0	0	0	0	0	1	1	0	0	0	0	0	1	0
DATA	43307	265	11	ens|ENST00000423808|ens|ENST00000436878|ens|ENST00000458316|ref|XR_132676	hs|chr21:29475050-29475109	0		389	35283	A_21_P0010155	XLOC_013900	ENST00000423808	ref|PREDICTED: Homo sapiens hypothetical LOC100652994 (LOC100652994), miscRNA [XR_132676]	0	0.0963004	48.6352	1	0.0398583	20.9716	0.413895	0	0	0	0	0	1	1	0	0	0	0	0	1	0
DATA	19553	120	37	ens|ENST00000512546|linc|TCONS_00007541	hs|chr4:60041757-60041816	0		219	16371	A_21_P0003371	XLOC_003552	ENST00000512546	linc|BROAD Institute lincRNA (XLOC_003552), lincRNA [TCONS_00007541]	0	0.123184	62.2123	1	0.0509915	26.8294	0.413947	0	0	0	0	0	1	1	0	0	0	0	0	1	0
DATA	20418	125	82	ref|NM_033273|ref|NR_003952|ens|ENST00000331425|ens|ENST00000331162	hs|chr7:57188441-57188382	0		951	17220	A_24_P16249	ZNF479	NM_033273	ref|Homo sapiens zinc finger protein 479 (ZNF479), mRNA [NM_033273]	0	0.0650074	32.8311	1	0.0269312	14.17	0.414279	0	0	0	0	0	1	1	0	0	0	0	0	1	0
DATA	34838	213	70	ens|ENST00000417922|linc|TCONS_l2_00016084	hs|chr2:216708430-216708371	0		15	28671	A_19_P00315863	XLOC_l2_008434	ENST00000417922	linc|BROAD Institute lincRNA (XLOC_l2_008434), lincRNA [TCONS_l2_00016084]	0	0.0837335	42.2884	1	0.034707	18.2612	0.414494	0	0	0	0	0	1	1	0	0	0	0	0	1	0
DATA	26086	160	10	ref|NM_012309|ref|NM_133266|ens|ENST00000294018|ens|ENST00000338508	hs|chr11:70319033-70318974	0		5568	21521	A_33_P3374010	SHANK2	NM_012309	ref|Homo sapiens SH3 and multiple ankyrin repeat domains 2 (SHANK2), transcript variant 1, mRNA [NM_012309]	0	0.0744323	37.591	1	0.0308692	16.242	0.414729	0	0	0	0	0	1	1	0	0	0	0	0	1	0
DATA	23109	141	149	gb|BC033162|linc|TCONS_00023281	hs|chr15:68126724-68126665	0		1906	19419	A_21_P0008579	XLOC_011513	BC033162	linc|BROAD Institute lincRNA (XLOC_011513), lincRNA [TCONS_00023281]	0	0.0609469	30.7804	1	0.0253598	13.3431	0.416096	0	0	0	0	0	1	1	0	0	0	0	0	1	0
DATA	6042	37	138	ens|ENST00000419719|ens|ENST00000427108|tc|THC2642498|linc|TCONS_l2_00015025	hs|chr2:186903120-186903061	0		252	5565	A_21_P0011980	XLOC_l2_008381	ENST00000419719	linc|BROAD Institute lincRNA (XLOC_l2_008381), lincRNA [TCONS_l2_00015025]	0	0.0696052	35.1531	1	0.0289734	15.2445	0.416253	0	0	0	0	0	1	1	0	0	0	0	0	1	0
DATA	376	3	48	ens|ENST00000469178|linc|TCONS_l2_00019818	hs|chr3:72202010-72202069	0		100	409	A_19_P00319765	XLOC_l2_009762	ENST00000469178	linc|BROAD Institute lincRNA (XLOC_l2_009762), lincRNA [TCONS_l2_00019818]	0	0.0755833	38.1723	1	0.031475	16.5607	0.416428	0	0	0	0	1	1	1	0	0	0	0	1	1	0
DATA	31646	193	158	linc|TCONS_00008014|linc|TCONS_00008769	hs|chr4:26082073-26082132	0		1231	26227	A_21_P0003584	XLOC_003479	TCONS_00008014	linc|BROAD Institute lincRNA (XLOC_003479), lincRNA [TCONS_00008014]	0	0.0940715	47.5095	1	0.039205	20.6279	0.416758	0	0	0	0	0	1	1	0	0	0	0	0	1	0
DATA	9292	57	108	ens|ENST00000511661|ens|ENST00000506836|gb|BX484633|tc|THC2641504	hs|chr5:55777441-55777382	0		332	8214	A_19_P00320194	XLOC_004829	ENST00000511661	gb|DKFZp686M09243_r1 686 (synonym: hlcc3) Homo sapiens cDNA clone DKFZp686M09243 5', mRNA sequence [BX484633]	0	0.113453	57.2977	1	0.0473065	24.8905	0.416971	0	0	0	0	0	1	1	0	0	0	0	0	1	1
DATA	48662	297	118	linc|TCONS_00012438|linc|TCONS_00012437	hs|chr6:25999389-25999448	0		557	39601	A_21_P0005111	XLOC_005208	TCONS_00012438	linc|BROAD Institute lincRNA (XLOC_005208), lincRNA [TCONS_00012438]	0	0.0584516	29.5202	1	0.0243876	12.8317	0.417228	0	0	0	0	0	1	1	0	0	0	0	0	1	0
DATA	22480	138	12	ref|NM_002849|ref|NM_001207015|ref|NM_130846|ref|NM_001207016	hs|chr12:71032555-71032496	0		2796	18700	A_23_P47924	PTPRR	NM_002849	ref|Homo sapiens protein tyrosine phosphatase, receptor type, R (PTPRR), transcript variant 1, mRNA [NM_002849]	0	0.0676331	34.1572	1	0.0282404	14.8588	0.417553	0	0	0	0	0	1	1	0	0	0	0	0	1	0
DATA	22263	136	123	ref|NM_018402|ens|ENST00000229134|gb|AJ251549|tc|THC2481517	hs|chr12:68595303-68595244	0		872	18622	A_23_P128503	IL26	NM_018402	ref|Homo sapiens interleukin 26 (IL26), mRNA [NM_018402]	0	0.0691523	34.9244	1	0.0289397	15.2268	0.418492	0	0	0	0	0	1	1	0	0	0	0	0	1	0
DATA	45881	280	125	ref|NM_001187|gb|U19180|gb|BC017024|tc|NP117365	hs|chr21:11058043-11057984	0		756	37292	A_23_P388331	BAGE	NM_001187	ref|Homo sapiens B melanoma antigen (BAGE), mRNA [NM_001187]	0	0.112788	56.9618	1	0.0472992	24.8867	0.419366	0	0	0	0	0	1	1	0	0	0	0	0	1	0
DATA	25020	153	92	ens|ENST00000437696|tc|THC2767541|tc|THC2757631|linc|TCONS_00028639	hs|chr20:22665925-22665866	0		57	20877	A_19_P00321223	XLOC_013686	ENST00000437696	linc|BROAD Institute lincRNA (XLOC_013686), lincRNA [TCONS_00028639]	0	0.0692796	34.9887	1	0.0290782	15.2996	0.419722	0	0	0	0	0	1	1	0	0	0	0	0	1	0
DATA	31074	190	78	ref|NM_176825|ref|NM_001056|ens|ENST00000442801|ens|ENST00000495441	hs|chr2:108921954-108922013	0		1166	25573	A_23_P51002	SULT1C2	NM_176825	ref|Homo sapiens sulfotransferase family, cytosolic, 1C, member 2 (SULT1C2), transcript variant 2, mRNA [NM_176825]	0	0.0465913	23.5303	1	0.0195748	10.2994	0.420138	0	0	0	0	0	1	1	0	0	0	0	0	1	0
DATA	21391	131	71	ref|NM_001013254|ref|NM_001242932|ref|NM_001013253|ref|NM_002339	hs|chr11:1913364-1913423	0		1885	18004	A_23_P13382	LSP1	NM_001013254	ref|Homo sapiens lymphocyte-specific protein 1 (LSP1), transcript variant 3, mRNA [NM_001013254]	0	0.522825	264.045	1	0.219744	115.619	0.420301	0	0	0	0	0	1	1	0	0	0	0	0	1	1
DATA	1410	9	98	ref|NM_001193623|gb|BC043532|gb|BC085012|tc|THC2602398	hs|chr19:51891601-51891543	0		1259	1440	A_33_P3395859	LOC147646	NM_001193623	ref|Homo sapiens uncharacterized LOC147646 (LOC147646), mRNA [NM_001193623]	0	0.136792	69.0851	1	0.0576536	30.3347	0.421468	0	0	0	0	0	1	1	0	0	0	0	0	1	1
DATA	18472	113	104	ref|NM_003212|ref|NM_001174136|ref|NR_002718|ens|ENST00000542931	hs|chr3:46623607-46623666	0		1817	15681	A_23_P366376	TDGF1	NM_003212	ref|Homo sapiens teratocarcinoma-derived growth factor 1 (TDGF1), transcript variant 1, mRNA [NM_003212]	0	0.062915	31.7743	1	0.0265221	13.9547	0.421554	0	0	0	0	0	1	1	0	0	0	0	0	1	0
DATA	23799	146	19	ref|NM_001145545|gb|AF536240|gb|BC031257	hs|chr16:27080431-27080490	0		2212	19735	A_33_P3561747	C16orf82	NM_001145545	ref|Homo sapiens chromosome 16 open reading frame 82 (C16orf82), mRNA [NM_001145545]	0	0.0959052	48.4356	1	0.0404606	21.2885	0.421881	0	0	0	0	0	1	1	0	0	0	0	0	1	0
DATA	27161	166	101	ref|NM_003412|ens|ENST00000282928|tc|THC2639050	hs|chr3:147134060-147134119	0		4784	22461	A_32_P86067	ZIC1	NM_003412	ref|Homo sapiens Zic family member 1 (ZIC1), mRNA [NM_003412]	0	0.0950722	48.0149	1	0.0401109	21.1045	0.421899	0	0	0	0	0	1	1	0	0	0	0	0	1	0
DATA	11122	68	134	ref|NM_001144952|ens|ENST00000392650|ens|ENST00000388726|gb|BC066363	hs|chr17:71330743-71330684	0		10501	9587	A_32_P194312	SDK2	NM_001144952	ref|Homo sapiens sidekick homolog 2 (chicken) (SDK2), mRNA [NM_001144952]	0	0.0651703	32.9134	1	0.027506	14.4724	0.422063	0	0	0	0	0	1	1	0	0	0	0	0	1	0
DATA	55810	341	50	linc|TCONS_00010167	hs|chr5:171906593-171934559	0		244	45193	A_21_P0004331	XLOC_004631	TCONS_00010167	linc|BROAD Institute lincRNA (XLOC_004631), lincRNA [TCONS_00010167]	0	0.0679672	34.3259	1	0.0286967	15.0989	0.422214	0	0	0	0	0	1	1	0	0	0	0	0	1	0
DATA	38348	234	136	ref|NM_001004334|ens|ENST00000342292|gb|AY584611|tc|THC2483049	hs|chr17:36481658-36481599	0		7814	31350	A_33_P3236416	GPR179	NM_001004334	ref|Homo sapiens G protein-coupled receptor 179 (GPR179), mRNA [NM_001004334]	0	0.0815577	41.1896	1	0.0344374	18.1194	0.422246	0	0	0	0	0	1	1	0	0	0	0	0	1	0
DATA	20404	125	68	ref|NM_182554	hs|chr10:50916883-50916942	0		753	17195	A_33_P3325547	C10orf53	NM_182554	ref|Homo sapiens chromosome 10 open reading frame 53 (C10orf53), transcript variant 1, mRNA [NM_182554]	0	0.134057	67.7036	1	0.0566315	29.7969	0.422444	0	0	0	0	0	1	1	0	0	0	0	0	1	1
DATA	26347	161	107	ref|NM_006168|gb|BC160030|tc|THC2482505	hs|chr4:85418721-85416948	0		666	21932	A_24_P68991	NKX6-1	NM_006168	ref|Homo sapiens NK6 homeobox 1 (NKX6-1), mRNA [NM_006168]	0	0.0651286	32.8923	1	0.0275225	14.4811	0.422587	0	0	0	0	0	1	1	0	0	0	0	1	1	0
DATA	17416	107	32	linc|TCONS_00000935	hs|chr1:50786997-50787056	0		51	14777	A_21_P0001295	XLOC_000186	TCONS_00000935	linc|BROAD Institute lincRNA (XLOC_000186), lincRNA [TCONS_00000935]	0	0.0637707	32.2065	1	0.0269534	14.1816	0.422661	0	0	0	0	0	1	1	0	0	0	0	0	1	0
DATA	43223	264	91	ens|ENST00000396017|gb|BC006367	hs|chr20:49625278-49625219	0		2108	35169	A_33_P3362296	KCNG1	ENST00000396017	ens|potassium voltage-gated channel, subfamily G, member 1 [Source:HGNC Symbol;Acc:6248] [ENST00000396017]	0	0.0575698	29.0748	1	0.0243497	12.8117	0.42296	0	0	0	0	0	1	1	0	0	0	0	0	1	0
DATA	25025	153	97	linc|TCONS_00018856	hs|chr10:127375276-127375335	0		418	20884	A_21_P0007087	XLOC_008661	TCONS_00018856	linc|BROAD Institute lincRNA (XLOC_008661), lincRNA [TCONS_00018856]	0	0.0752273	37.9925	1	0.0318213	16.7429	0.423002	0	0	0	0	0	1	1	0	0	0	0	0	1	0
DATA	54223	331	103	ref|NR_002714|ens|ENST00000443710|ens|ENST00000414597|gb|AK126561	hs|chr2:79365240-79365181	0		313	43980	A_21_P0012072	REG1P	NR_002714	ref|Homo sapiens regenerating islet-derived 1 pseudogene (REG1P), non-coding RNA [NR_002714]	0	0.0560908	28.3279	1	0.0237795	12.5117	0.423947	0	0	0	0	0	1	1	0	0	0	0	0	1	0
DATA	2375	15	79	ref|NM_006942|ens|ENST00000250055|gb|AK301687|gb|AB006867	hs|chr17:7493088-7493029	0		400	2326	A_23_P164011	SOX15	NM_006942	ref|Homo sapiens SRY (sex determining region Y)-box 15 (SOX15), mRNA [NM_006942]	0	0.0512761	25.8963	1	0.0217713	11.4551	0.42459	0	0	0	0	0	1	1	0	0	0	0	0	1	0
DATA	1728	11	88	ref|NM_005143|ref|NM_020995|ref|NM_001126102|ens|ENST00000357763	hs|chr16:72094877-72094936	0		1352	1732	A_23_P206760	HP	NM_005143	ref|Homo sapiens haptoglobin (HP), transcript variant 1, mRNA [NM_005143]	0	0.0573327	28.9551	1	0.0243488	12.8112	0.424693	0	0	0	0	0	1	1	0	0	0	0	0	1	0
DATA	1191	8	43	ref|NR_037969|ens|ENST00000510637|gb|BC034006	hs|chr4:056232825-056232768	0		868	1025	A_21_P0000711	LOC100506462	NR_037969	ref|Homo sapiens uncharacterized LOC100506462 (LOC100506462), non-coding RNA [NR_037969]	0	0.217185	109.686	1	0.0923723	48.6021	0.425317	0	0	0	0	0	1	1	0	0	0	0	0	1	1
DATA	1201	8	53	ref|NM_020396|ens|ENST00000260442|gb|BC104442|gb|BC104443	hs|chr15:52401926-52401867	0		782	1045	A_23_P163209	BCL2L10	NM_020396	ref|Homo sapiens BCL2-like 10 (apoptosis facilitator) (BCL2L10), mRNA [NM_020396]	0	0.25638	129.481	1	0.109077	57.3914	0.425451	0	0	0	0	0	1	1	0	0	0	0	0	1	1
DATA	54760	334	148	ref|NR_002562|tc|THC2537146|tc|THC2516293	hs|chr11:62622152-62622093	0		15	44311	A_21_P0000256	SNORD28	NR_002562	ref|Homo sapiens small nucleolar RNA, C/D box 28 (SNORD28), small nucleolar RNA [NR_002562]	0	0.103217	52.1283	1	0.0439176	23.1074	0.425488	0	0	0	0	0	1	1	0	0	0	0	0	1	0
DATA	6692	41	132	ref|NM_033104|ens|ENST00000546306|ens|ENST00000267540|ens|ENST00000555284	hs|chr14:81743393-81743334	0		2462	6102	A_23_P309837	STON2	NM_033104	ref|Homo sapiens stonin 2 (STON2), mRNA [NM_033104]	0	0.0986951	49.8446	1	0.0420664	22.1334	0.426225	0	0	0	0	0	1	1	0	0	0	0	0	1	0
DATA	17040	104	148	ens|ENST00000556543|tc|THC2633031	hs|chr14:62004350-62004291	0		468	14443	A_33_P3295937	ENST00000556543	ENST00000556543	Unknown	0	0.104365	52.7082	1	0.0445004	23.4141	0.426391	0	0	0	0	0	1	1	0	0	0	0	0	1	0
DATA	3523	22	79	ref|NM_002996|ens|ENST00000006053|gb|FV351258|gb|AB209037	hs|chr16:57418025-57418084	0		2341	3208	A_24_P390495	CX3CL1	NM_002996	ref|Homo sapiens chemokine (C-X3-C motif) ligand 1 (CX3CL1), mRNA [NM_002996]	0	0.0565235	28.5464	1	0.0241034	12.6821	0.426431	0	0	0	0	0	1	1	0	0	0	0	0	1	0
DATA	38831	237	127	ens|ENST00000426870|tc|THC2763122|linc|TCONS_00003490	hs|chr2:214020597-214020538	0		649	31858	A_21_P0002138	XLOC_002476	ENST00000426870	tc|Q6V9H6_ORYSA (Q6V9H6) Brown planthopper-induced resistance protein 1, partial (5%) [THC2763122]	0	0.0681821	34.4344	1	0.0290768	15.2989	0.426458	0	0	0	0	0	1	1	0	0	0	0	0	1	0
DATA	32679	200	43	ens|ENST00000458351|gb|BC039470|tc|THC2607122|linc|TCONS_00003408	hs|chr2:138636416-138636357	0		1176	26822	A_21_P0002106	XLOC_002335	ENST00000458351	linc|BROAD Institute lincRNA (XLOC_002335), lincRNA [TCONS_00003408]	0	0.0707072	35.7097	1	0.0301654	15.8716	0.426624	0	0	0	0	0	1	1	0	0	0	0	0	1	0
DATA	1799	11	159	ref|NR_034179|ens|ENST00000480931|ens|ENST00000498297|gb|AK294171	hs|chr3:128580617-128580558	0		837	1860	A_19_P00320675	LOC653712	NR_034179	ref|Homo sapiens intraflagellar transport 122 homolog (Chlamydomonas) pseudogene (LOC653712), non-coding RNA [NR_034179]	0	0.148524	75.0098	1	0.063608	33.4676	0.428269	0	0	0	0	0	1	1	0	0	0	0	0	1	1
DATA	3466	22	22	ref|NM_152492|ens|ENST00000462521|ens|ENST00000294600|gb|BC112108	hs|chr1:3683104-3683163	0		1538	3109	A_23_P381478	CCDC27	NM_152492	ref|Homo sapiens coiled-coil domain containing 27 (CCDC27), mRNA [NM_152492]	0	0.0816853	41.254	1	0.0349899	18.4101	0.42835	0	0	0	0	0	1	1	0	0	0	0	0	1	0
DATA	84	1	84	linc|TCONS_00014004|linc|TCONS_00013637|linc|TCONS_00014003	hs|chr7:149917442-149917383	0		506	163	A_21_P0005541	XLOC_006644	TCONS_00014004	linc|BROAD Institute lincRNA (XLOC_006644), lincRNA [TCONS_00014004]	0	0.0765336	38.6523	1	0.0328287	17.273	0.428945	0	0	0	0	1	1	1	0	0	0	0	1	1	0
DATA	2282	14	150	ref|NM_199454|ref|NM_022114|ens|ENST00000378398|ens|ENST00000378389	hs|chr1:3350316-3350375	0		3796	2150	A_33_P3382309	PRDM16	NM_199454	ref|Homo sapiens PR domain containing 16 (PRDM16), transcript variant 2, mRNA [NM_199454]	0	0.126851	64.0643	1	0.0545074	28.6793	0.429697	0	0	0	0	0	1	1	0	0	0	0	0	1	1
DATA	22720	139	88	ref|NM_020699|ens|ENST00000368655|tc|THC2698055	hs|chr1:153777333-153777274	0		7345	19071	A_33_P3323822	GATAD2B	NM_020699	ref|Homo sapiens GATA zinc finger domain containing 2B (GATAD2B), mRNA [NM_020699]	0	0.645171	325.835	1	0.277429	145.97	0.430008	0	0	0	0	0	1	1	0	0	0	0	0	1	1
DATA	25291	155	35	linc|TCONS_00009982	hs|chr5:65622472-65622531	0		585	21045	A_21_P0004257	XLOC_004408	TCONS_00009982	linc|BROAD Institute lincRNA (XLOC_004408), lincRNA [TCONS_00009982]	0	0.067332	34.0051	1	0.0290441	15.2817	0.431356	0	0	0	0	0	1	1	0	0	0	0	0	1	0
DATA	25337	155	81		hs|chr5:069403337-069403278	0		0	21116	A_33_P3255677	A_33_P3255677	A_33_P3255677	Unknown	0	0.0899821	45.4442	1	0.0388938	20.4641	0.432239	0	0	0	0	0	1	1	0	0	0	0	1	1	0
DATA	24106	147	162	ref|NM_001135659|ref|NM_004801|ref|NM_138735|ens|ENST00000536085	hs|chr2:50149144-50149085	0		6058	20207	A_33_P3273684	NRXN1	NM_001135659	ref|Homo sapiens neurexin 1 (NRXN1), transcript variant alpha2, mRNA [NM_001135659]	0	0.111467	56.2947	1	0.0482235	25.373	0.432627	0	0	0	0	0	1	1	0	0	0	0	0	1	0
DATA	17960	110	84	ens|ENST00000399419|gb|AJ890452|ens|ENST00000435823|tc|THC2638343	hs|chr7:7471198-7471139	0		2194	15117	A_33_P3398236	COL28A1	ENST00000399419	ens|collagen, type XXVIII, alpha 1 [Source:HGNC Symbol;Acc:22442] [ENST00000399419]	0	0.0786305	39.7112	1	0.0340279	17.9039	0.432757	0	0	0	0	0	1	1	0	0	0	0	0	1	0
DATA	26774	164	42	ens|ENST00000474034	hs|chr3:147227891-147227950	0		854	22093	A_33_P3384362	ZIC1	ENST00000474034	ens|Zic family member 1 [Source:HGNC Symbol;Acc:12872] [ENST00000474034]	0	0.0544383	27.4933	1	0.0235599	12.3962	0.432782	0	0	0	0	0	1	1	0	0	0	0	0	1	0
DATA	26829	164	97	ens|ENST00000503382|ens|ENST00000510986|tc|THC2695300|tc|THC2671932	hs|chr5:37874309-37874368	0		215	22181	A_19_P00322166	Q8YNJ1	ENST00000503382	tc|Q8YNJ1_ANASP (Q8YNJ1) Permease protein of phosphate ABC transporter, partial (6%) [THC2671932]	0	0.0932492	47.0942	1	0.0403884	21.2505	0.433123	0	0	0	0	0	1	1	0	0	0	0	0	1	0
DATA	12876	79	84	ref|NR_038232|ens|ENST00000436670|gb|AK090852|gb|AX746648	hs|chr7:156233987-156233928	0		1427	11129	A_21_P0013359	LOC285889	NR_038232	ref|Homo sapiens uncharacterized LOC285889 (LOC285889), non-coding RNA [NR_038232]	0	0.124486	62.87	1	0.0539205	28.3705	0.433145	0	0	0	0	0	1	1	0	0	0	0	0	1	1
DATA	62487	382	3	ref|NM_032599|ens|ENST00000484425|ens|ENST00000315184|gb|AK093161	hs|chr7:128371559-128371618	0		1479	50251	A_23_P134204	FAM71F1	NM_032599	ref|Homo sapiens family with sequence similarity 71, member F1 (FAM71F1), mRNA [NM_032599]	0	0.0878546	44.3698	1	0.0380598	20.0253	0.433213	0	0	0	0	1	1	1	0	0	0	0	1	1	0
DATA	13766	84	154	ref|NM_001005353|ref|NM_203464|ref|NM_013410|ens|ENST00000327299	hs|chr1:65694099-65694158	0		3268	11784	A_32_P95067	AK4	NM_001005353	ref|Homo sapiens adenylate kinase 4 (AK4), nuclear gene encoding mitochondrial protein, transcript variant 5, mRNA [NM_001005353]	0	1.09161	551.303	1	0.473873	249.33	0.434104	0	0	0	0	0	1	1	0	0	0	0	0	1	1
DATA	28473	174	101	tc|THC2657342|linc|TCONS_00020555	hs|chr12:105806328-105806387	0		429	23516	A_19_P00322036	XLOC_009868	THC2657342	linc|BROAD Institute lincRNA (XLOC_009868), lincRNA [TCONS_00020555]	0	0.112017	56.5726	1	0.0487196	25.634	0.43493	0	0	0	0	0	1	1	0	0	0	0	0	1	1
DATA	3079	19	127	ens|ENST00000441510|gb|AF229166|tc|THC2776820	hs|chr11:71961724-71961665	0		192	3002	A_24_P109644	ENST00000441510	ENST00000441510	gb|Homo sapiens docking protein 1-like protein mRNA, partial cds. [AF229166]	0	0.554037	279.809	1	0.241039	126.824	0.435059	0	0	0	0	0	1	1	0	0	0	0	0	1	1
DATA	7630	47	86	ref|XR_132526|ref|XR_133443|gb|DB029580	hs|chr7:539803-539862	0		86	6839	A_33_P3319580	XR_132526	XR_132526	ref|PREDICTED: Homo sapiens hypothetical LOC100132080 (LOC100132080), miscRNA [XR_132526]	0	0.0804919	40.6513	1	0.0350206	18.4263	0.435082	0	0	0	0	0	1	1	0	0	0	0	0	1	0
DATA	22047	135	71	ref|NM_032109|ens|ENST00000306422|gb|BC001800|tc|THC2477504	hs|chr5:76924844-76924785	0		2370	18538	A_23_P84230	OTP	NM_032109	ref|Homo sapiens orthopedia homeobox (OTP), mRNA [NM_032109]	0	0.222378	112.309	1	0.0967697	50.9158	0.435159	0	0	0	0	0	1	1	0	0	0	0	0	1	1
DATA	37752	231	32	ref|XR_109071|ref|XR_111144|gb|AF435951|gb|AK314117	hs|chr11:780489-780548	0		1129	30935	A_23_P412427	NS3BP	XR_109071	ref|PREDICTED: Homo sapiens NS3BP (NS3BP), miscRNA [XR_109071]	0	0.124553	62.9038	1	0.0542214	28.5288	0.435328	0	0	0	0	0	1	1	0	0	0	0	0	1	1
DATA	17445	107	61	gb|AK172763|tc|THC2653739	hs|chr5:178620397-178620338	0		285	14823	A_33_P3257590	AK172763	AK172763	gb|Homo sapiens cDNA FLJ23924 fis, clone COL03437. [AK172763]	0	0.0655129	33.0864	1	0.0285829	15.039	0.436294	0	0	0	0	0	1	1	0	0	0	0	0	1	0
DATA	3136	20	20	ref|NR_001541|gb|AF332236	hs|chrY:24443312-24443253	0		1194	2809	A_23_P34209	TTTY5	NR_001541	ref|Homo sapiens testis-specific transcript, Y-linked 5 (non-protein coding) (TTTY5), non-coding RNA [NR_001541]	0	0.0891879	45.0431	1	0.0389211	20.4785	0.436395	0	0	0	0	0	1	1	0	0	0	0	0	1	0
DATA	35981	220	65	gb|CD512363|linc|TCONS_00005259|linc|TCONS_00005258	hs|chr2:160781364-160781305	0		8	29448	A_21_P0002679	XLOC_002368	CD512363	gb|AGENCOURT_14358023 NIH_MGC_186 Homo sapiens cDNA clone IMAGE:30406428 5', mRNA sequence [CD512363]	0	0.198527	100.263	1	0.0867592	45.6488	0.437016	0	0	0	0	0	1	1	0	0	0	0	0	1	1
DATA	52717	322	73	ref|NM_002112|ens|ENST00000267845|gb|X54297|gb|M60445	hs|chr15:50534229-50534170	0		2558	4566	A_23_P117662	HDC	NM_002112	ref|Homo sapiens histidine decarboxylase (HDC), mRNA [NM_002112]	0	0.0693933	35.0461	1	0.0303315	15.9591	0.437095	0	0	0	0	0	1	1	0	0	0	0	0	1	0
DATA	608	4	116	tc|THC2654585|linc|TCONS_00024185|linc|TCONS_00023754	hs|chr15:080637280-080637221	0		359	542	A_21_P0008862	XLOC_011545	THC2654585	linc|BROAD Institute lincRNA (XLOC_011545), lincRNA [TCONS_00024185]	0	0.0904921	45.7018	1	0.0396306	20.8518	0.437946	0	0	0	0	1	1	1	0	0	0	0	1	1	0
DATA	34891	213	123	ens|ENST00000393544|gb|AK093353|gb|AX748073	hs|chr11:113660724-113660783	0		771	28756	A_33_P3296975	ENST00000393544	ENST00000393544	gb|Homo sapiens cDNA FLJ36034 fis, clone TESTI2017107, highly similar to CYCLIC-AMP-DEPENDENT TRANSCRIPTION FACTOR ATF-4. [AK093353]	0	0.0545358	27.5425	1	0.0238854	12.5674	0.437977	0	0	0	0	0	1	1	0	0	0	0	0	1	0
DATA	22495	138	27	ens|ENST00000377525|ens|ENST00000377529|ref|XM_001719283|ref|XR_110794	hs|chr9:44998270-44998329	0		155	18727	A_21_P0013919	LOC100132439	ENST00000377525	ref|PREDICTED: Homo sapiens protein FAM27E3-like (LOC100132439), mRNA [XM_001719283]	0	0.142636	72.0363	1	0.0625002	32.8847	0.438179	0	0	0	0	0	1	1	0	0	0	0	0	1	1
DATA	21304	130	148	ref|NM_024512|ens|ENST00000296144|ens|ENST00000395905|gb|AK315636	hs|chr3:46563141-46563082	0		1329	17856	A_23_P334798	LRRC2	NM_024512	ref|Homo sapiens leucine rich repeat containing 2 (LRRC2), mRNA [NM_024512]	0	0.0774195	39.0996	1	0.0339717	17.8743	0.4388	0	0	0	0	0	1	1	0	0	0	0	0	1	0
DATA	40467	247	123	tc|THC2509485|linc|TCONS_00017270	unmapped	0		2837	33135	A_21_P0006519	XLOC_008083	THC2509485	tc|Q3S612_HUMAN (Q3S612) FLJ44451 fis, partial (89%) [THC2509485]	0	0.0519441	26.2337	1	0.0228042	11.9985	0.439013	0	0	0	0	0	1	1	0	0	0	0	0	1	0
DATA	2732	17	108	ens|ENST00000429110|gb|BX095771|tc|THC2640814|linc|TCONS_l2_00004033	hs|chr10:109160935-109160994	0		468	2676	A_21_P0010928	XLOC_l2_001731	ENST00000429110	gb|BX095771 Soares_testis_NHT Homo sapiens cDNA clone IMAGp998E101961, mRNA sequence [BX095771]	0	0.13702	69.2003	1	0.060154	31.6503	0.439015	0	0	0	0	0	1	1	0	0	0	0	0	1	1
DATA	25977	159	65	ref|NM_001818|ens|ENST00000397357|ens|ENST00000380448|ens|ENST00000263126	hs|chr10:5246396-5246455	0		341	21611	A_33_P3272291	AKR1C4	NM_001818	ref|Homo sapiens aldo-keto reductase family 1, member C4 (chlordecone reductase; 3-alpha hydroxysteroid dehydrogenase, type I; dihydrodiol dehydrogenase 4) (AKR1C4), mRNA [NM_001818]	0	0.368254	185.982	1	0.161823	85.144	0.439434	0	0	0	0	0	1	1	0	0	0	0	0	1	1
DATA	2173	14	41	ens|ENST00000412510	hs|chr19:41416564-41416505	0		37	1943	A_33_P3231493	ENST00000412510	ENST00000412510	Unknown	0	0.0725513	36.641	1	0.0318851	16.7765	0.439484	0	0	0	0	0	1	1	0	0	0	0	0	1	0
DATA	50092	306	72	ens|ENST00000543887|ref|XM_003403455|ref|XM_003403674|gb|AF357221	hs|chr15:76031509-76031568	0		1198	40554	A_21_P0014010	LOC100652820	ENST00000543887	ref|PREDICTED: Homo sapiens hypothetical protein LOC100652820 (LOC100652820), mRNA [XM_003403455]	0	0.0864915	43.6813	1	0.0380219	20.0054	0.439603	0	0	0	0	0	1	1	0	0	0	0	0	1	0
DATA	56881	347	137	ens|ENST00000555771|gb|DA429566|tc|THC2649327|tc|THC2692718	hs|chr14:71788507-71788448	0		24	46112	A_21_P0008456	XLOC_011064	ENST00000555771	gb|DA429566 COLON2 Homo sapiens cDNA clone COLON2005610 5', mRNA sequence [DA429566]	0	0.0901597	45.5339	1	0.0396473	20.8606	0.439745	0	0	0	0	0	1	1	0	0	0	0	0	1	0
DATA	37648	230	92	ref|NM_001243392|gb|DQ786244|gb|BC020867|ens|ENST00000436453	hs|chr12:368339-368280	0		1089	30767	A_21_P0000624	SLC6A13	NM_001243392	ref|Homo sapiens solute carrier family 6 (neurotransmitter transporter, GABA), member 13 (SLC6A13), transcript variant 3, mRNA [NM_001243392]	0	0.051384	25.9508	1	0.0226099	11.8963	0.440018	0	0	0	0	0	1	1	0	0	0	0	0	1	0
DATA	11090	68	102	ref|NR_024583|ref|NR_024593|ref|NR_024592|ref|NR_024591	hs|chr22:21637842-21637901	0		1128	9536	A_24_P315346	POM121L8P	NR_024583	ref|Homo sapiens POM121 membrane glycoprotein-like 8 pseudogene (POM121L8P), non-coding RNA [NR_024583]	0	0.0491686	24.8319	1	0.0216463	11.3893	0.440247	0	0	0	0	0	1	1	0	0	0	0	0	1	0
DATA	28488	174	116		unmapped	0		0	959	ERCC-00148_99	DQ883642	DQ883642	Unknown	0	0.132603	66.9695	1	0.0584242	30.7401	0.440593	0	0	0	0	0	1	1	0	0	0	0	0	1	1
DATA	30654	187	150	ref|NM_001166424|ref|NM_002630|ens|ENST00000394278|ens|ENST00000424183	hs|chr6:41712528-41712469	0		144	25439	A_33_P3370714	PGC	NM_001166424	ref|Homo sapiens progastricsin (pepsinogen C) (PGC), transcript variant 2, mRNA [NM_001166424]	0	0.0754207	38.0902	1	0.0332453	17.4922	0.440798	0	0	0	0	0	1	1	0	0	0	0	0	1	0
DATA	1708	11	68	gb|AF289590|tc|THC2478574	hs|chr5:14714903-14714962	0		2120	1693	A_24_P298495	LOC100130744	AF289590	gb|Homo sapiens clone pp7583 unknown mRNA. [AF289590]	0	0.107094	54.0862	1	0.04724	24.8556	0.441109	0	0	0	0	0	1	1	0	0	0	0	0	1	0
DATA	10004	61	164	ens|ENST00000515865|ens|ENST00000508328|tc|THC2614138	hs|chr4:58071617-58071676	0		751	8839	A_33_P3290959	ENST00000515865	ENST00000515865	tc|HUMMAC25X {Homo sapiens} (exp=-1; wgp=0; cg=0), partial (12%) [THC2614138]	0	0.0644235	32.5362	1	0.0284359	14.9617	0.441391	0	0	0	0	1	1	1	0	0	0	0	0	1	0
DATA	25326	155	70	ens|ENST00000329020|gb|BC065041|ens|ENST00000436544|tc|THC2481322	hs|chr2:28816856-28816915	0		1468	21098	A_33_P3381621	PLB1	ENST00000329020	ens|phospholipase B1 [Source:HGNC Symbol;Acc:30041] [ENST00000329020]	0	0.0723546	36.5417	1	0.0319501	16.8107	0.441577	0	0	0	0	0	1	1	0	0	0	0	0	1	0
DATA	3582	22	138	ref|NM_198180|ens|ENST00000343079|gb|AB109625|gb|BC101127	hs|chr9:133768892-133768833	0		333	3319	A_33_P3383601	QRFP	NM_198180	ref|Homo sapiens pyroglutamylated RFamide peptide (QRFP), mRNA [NM_198180]	0	0.0713597	36.0392	1	0.0315266	16.5879	0.441799	0	0	0	0	0	1	1	0	0	0	0	0	1	0
DATA	277	2	113	ref|XR_132715|ref|XR_133339|tc|THC2701256	hs|chr3:41997231-41997290	0		293	222	A_33_P3237364	LOC729032	XR_132715	ref|PREDICTED: Homo sapiens 60S ribosomal protein L36-like (LOC729032), miscRNA [XR_132715]	0	0.0652542	32.9557	1	0.0288909	15.2011	0.442744	0	0	0	0	1	1	1	0	0	0	0	1	1	0
DATA	8409	52	45		hs|chr20:034765927-034765986	0		0	7305	A_33_P3228499	A_33_P3228499	A_33_P3228499	Unknown	0	0.0657649	33.2136	1	0.0291176	15.3203	0.442753	0	0	0	0	0	1	1	0	0	0	0	0	1	0
DATA	7346	45	130	ens|ENST00000503577|gb|BX485935|linc|TCONS_l2_00022250|linc|TCONS_l2_00023369	hs|chr5:33248670-33248729	0		351	6637	A_21_P0012827	XLOC_l2_011531	ENST00000503577	gb|DKFZp686F24249_r1 686 (synonym: hlcc3) Homo sapiens cDNA clone DKFZp686F24249 5', mRNA sequence [BX485935]	0	0.0526459	26.5881	1	0.0233145	12.267	0.442855	0	0	0	0	0	1	1	0	0	0	0	0	1	0
DATA	38768	237	64	ref|NM_182767|ref|NM_001146335|ens|ENST00000266682|gb|AF351619	hs|chr12:85254418-85254359	0		3678	31755	A_24_P307653	SLC6A15	NM_182767	ref|Homo sapiens solute carrier family 6 (neutral amino acid transporter), member 15 (SLC6A15), transcript variant 1, mRNA [NM_182767]	0	0.0686236	34.6574	1	0.0304568	16.025	0.443823	0	0	0	0	0	1	1	0	0	0	0	0	1	0
DATA	1254	8	106	ens|ENST00000448134|gb|BI517791|tc|THC2682686|tc|THC2666868	hs|chr1:32815163-32815104	0		318	1146	A_21_P0001120	XLOC_000776	ENST00000448134	gb|603042038F1 NIH_MGC_116 Homo sapiens cDNA clone IMAGE:5182593 5', mRNA sequence [BI517791]	0	0.0540643	27.3044	1	0.0240235	12.6401	0.444352	0	0	0	0	0	1	1	0	0	0	0	0	1	0
DATA	39512	241	152	linc|TCONS_00001617	hs|chr1:106015962-106015903	0		473	32406	A_21_P0001563	XLOC_000947	TCONS_00001617	linc|BROAD Institute lincRNA (XLOC_000947), lincRNA [TCONS_00001617]	0	0.0674469	34.0631	1	0.0300345	15.8028	0.445305	0	0	0	0	0	1	1	0	0	0	0	0	1	0
DATA	37522	229	130	ens|ENST00000467995|tc|THC2624067|linc|TCONS_00005634	hs|chr3:156817509-156817568	0		479	30834	A_19_P00323025	XLOC_002892	ENST00000467995	linc|BROAD Institute lincRNA (XLOC_002892), lincRNA [TCONS_00005634]	0	0.0544632	27.5059	1	0.0242782	12.7741	0.445773	0	0	0	0	0	1	1	0	0	0	0	0	1	0
DATA	12358	76	58	gb|DB207493|linc|TCONS_00007966	hs|chr4:5035372-5035431	0		467	10547	A_21_P0003563	XLOC_003435	DB207493	gb|DB207493 TRACH2 Homo sapiens cDNA clone TRACH2020092 5', mRNA sequence [DB207493]	0	0.0718988	36.3115	1	0.0320857	16.8821	0.446262	0	0	0	0	0	1	1	0	0	0	0	0	1	0
DATA	971	6	151	ens|ENST00000414374|ens|ENST00000442418|ens|ENST00000421997|ens|ENST00000432162	hs|chr1:95145116-95145057	0		302	922	A_21_P0010633	XLOC_l2_001011	ENST00000414374	Unknown	0	0.0918473	46.3862	1	0.0410182	21.5819	0.446591	0	0	0	0	0	1	1	0	0	0	0	0	1	0
DATA	53263	325	127	ens|ENST00000432677|gb|AL833138|tc|NP1162733|linc|TCONS_l2_00022561	hs|chr5:142137428-142137487	0		252	43240	A_21_P0012855	XLOC_l2_011798	ENST00000432677	tc|GB|AL833138.1|AL833138.1 Homo sapiens mRNA; cDNA DKFZp313A1040 (from clone DKFZp313A1040) [NP1162733]	0	0.0619602	31.2921	1	0.0276754	14.5615	0.446664	0	0	0	0	0	1	1	0	0	0	0	0	1	0
DATA	6363	39	131	ref|NM_175630|ens|ENST00000406659|gb|BC032392|tc|THC2650788	hs|chr2:25504453-25504394	0		1642	5831	A_23_P420373	DNMT3A	NM_175630	ref|Homo sapiens DNA (cytosine-5-)-methyltransferase 3 alpha (DNMT3A), transcript variant 4, mRNA [NM_175630]	0	0.200725	101.373	1	0.089724	47.2087	0.446999	0	0	0	0	0	1	1	0	0	0	0	0	1	1
DATA	50908	311	68	ref|NM_001195386|ref|NM_145274|ref|NM_001195387|ens|ENST00000301665	hs|chr17:38992463-38992522	0		2009	41334	A_33_P3407985	TMEM99	NM_001195386	ref|Homo sapiens transmembrane protein 99 (TMEM99), transcript variant 1, mRNA [NM_001195386]	0	0.175616	88.6926	1	0.0785247	41.3161	0.447138	0	0	0	0	0	1	1	0	0	0	0	0	1	1
DATA	11595	71	115	ref|NM_198513|gb|BC036953|gb|BC015211|gb|AK023711	hs|chr8:133824058-133824117	0		1857	10109	A_33_P3278906	PHF20L1	NM_198513	ref|Homo sapiens PHD finger protein 20-like 1 (PHF20L1), transcript variant 3, mRNA [NM_198513]	0	0.731836	369.604	1	0.327822	172.485	0.447945	0	0	0	0	0	1	1	0	0	0	0	0	1	1
DATA	21830	134	18	ref|NM_001164313|gb|BC036731|tc|THC2479024	hs|chr6:109802280-109802221	0		1117	18193	A_21_P0000040	ZBTB24	NM_001164313	ref|Homo sapiens zinc finger and BTB domain containing 24 (ZBTB24), transcript variant 2, mRNA [NM_001164313]	0	0.180118	90.9662	1	0.0807253	42.474	0.44818	0	0	0	0	0	1	1	0	0	0	0	0	1	1
DATA	39883	244	31	tc|THC2524841|linc|TCONS_l2_00021618	hs|chr4:079584285-079584344	0		403	32475	A_19_P00322420	XLOC_l2_010723	THC2524841	linc|BROAD Institute lincRNA (XLOC_l2_010723), lincRNA [TCONS_l2_00021618]	0	0.070727	35.7197	1	0.031714	16.6865	0.4484	0	0	0	0	0	1	1	0	0	0	0	0	1	0
DATA	46682	285	106	ref|NM_018995|ref|NM_001164104|ref|NM_001164105|ens|ENST00000419054	hs|chr22:50530553-50530612	0		303	38031	A_24_P231010	MOV10L1	NM_018995	ref|Homo sapiens Mov10l1, Moloney leukemia virus 10-like 1, homolog (mouse) (MOV10L1), transcript variant 1, mRNA [NM_018995]	0	0.0636549	32.148	1	0.0285436	15.0183	0.448411	0	0	0	0	0	1	1	0	0	0	0	0	1	0
DATA	31802	194	150	ens|ENST00000515288|ens|ENST00000510311|gb|DA537977|linc|TCONS_l2_00022553	hs|chr5:141732953-141733012	0		305	26215	A_21_P0012850	XLOC_l2_011793	ENST00000515288	gb|DA537977 FEKID2 Homo sapiens cDNA clone FEKID2000691 5', mRNA sequence [DA537977]	0	0.0947785	47.8666	1	0.0425377	22.3814	0.448812	0	0	0	0	0	1	1	0	0	0	0	0	1	0
DATA	5063	31	143	linc|TCONS_l2_00024954|linc|TCONS_l2_00024956|linc|TCONS_l2_00024955	hs|chr6:143360287-143360228	0		10	4747	A_21_P0013104	XLOC_l2_013149	TCONS_l2_00024954	linc|BROAD Institute lincRNA (XLOC_l2_013149), lincRNA [TCONS_l2_00024954]	0	0.0822978	41.5634	1	0.0369376	19.4349	0.448829	0	0	0	0	0	1	1	0	0	0	0	0	1	0
DATA	21463	131	143	ens|ENST00000505637|ens|ENST00000505401|ens|ENST00000503179|gb|BG116503	hs|chr5:44777394-44777335	0		131	18122	A_21_P0012985	XLOC_l2_012023	ENST00000505637	gb|602317590F1 NIH_MGC_88 Homo sapiens cDNA clone IMAGE:4417870 5', mRNA sequence [BG116503]	0	0.134158	67.7546	1	0.0602639	31.7081	0.449201	0	0	0	0	0	1	1	0	0	0	0	0	1	1
DATA	33972	208	24	ens|ENST00000372550|ens|ENST00000436387|ens|ENST00000455203|gb|AK309438	hs|chr1:43124981-43125040	0		204	27832	A_33_P3239123	PPIH	ENST00000372550	ens|peptidylprolyl isomerase H (cyclophilin H) [Source:HGNC Symbol;Acc:14651] [ENST00000372550]	0	0.0909206	45.9182	1	0.0408439	21.4902	0.449226	0	0	0	0	0	1	1	0	0	0	0	0	1	0
DATA	10538	65	42	ref|XR_109568|ref|XR_111826|ref|XR_109567|ref|XR_111825	hs|chr19:12943864-12943923	0		805	9174	A_21_P0014391	LOC100507305	XR_109568	ref|PREDICTED: Homo sapiens hypothetical LOC100507305, transcript variant 2 (LOC100507305), miscRNA [XR_109568]	0	0.0868283	43.8514	1	0.0390396	20.5408	0.449618	0	0	0	0	0	1	1	0	0	0	0	0	1	0
DATA	30510	187	6	ens|ENST00000521446|linc|TCONS_l2_00027791	hs|chr8:58259312-58259371	0		478	25199	A_21_P0013492	XLOC_l2_014219	ENST00000521446	linc|BROAD Institute lincRNA (XLOC_l2_014219), lincRNA [TCONS_l2_00027791]	0	0.103601	52.3221	1	0.0466234	24.5311	0.45003	0	0	0	0	0	1	1	0	0	0	0	0	1	0
DATA	26453	162	49	linc|TCONS_00011636	hs|chr6:1607083-1607142	0		1143	21840	A_21_P0004815	XLOC_005125	TCONS_00011636	linc|BROAD Institute lincRNA (XLOC_005125), lincRNA [TCONS_00011636]	0	0.0899333	45.4196	1	0.0405063	21.3126	0.450403	0	0	0	0	0	1	1	0	0	0	0	0	1	0
DATA	34517	211	77	ens|ENST00000446593|linc|TCONS_00003524	hs|chr2:242989908-242989849	0		498	28422	A_21_P0002150	XLOC_002560	ENST00000446593	linc|BROAD Institute lincRNA (XLOC_002560), lincRNA [TCONS_00003524]	0	0.0503588	25.433	1	0.0226914	11.9392	0.450595	0	0	0	0	0	1	1	0	0	0	0	0	1	0
DATA	36484	223	76	ref|NR_040059|ref|NR_040060|gb|AK127696|tc|THC2476950	hs|chr15:40358219-40358278	0		1327	29970	A_33_P3356356	LOC100131089	NR_040059	ref|Homo sapiens uncharacterized LOC100131089 (LOC100131089), transcript variant 1, non-coding RNA [NR_040059]	0	0.0518221	26.1721	1	0.0233994	12.3117	0.451533	0	0	0	0	0	1	1	0	0	0	0	0	1	0
DATA	28775	176	75	ref|NM_014431|ens|ENST00000263563|ens|ENST00000373214|gb|AB033100	hs|chr10:72327843-72327902	0		4205	23740	A_23_P161481	KIAA1274	NM_014431	ref|Homo sapiens KIAA1274 (KIAA1274), mRNA [NM_014431]	0	0.106752	53.9136	1	0.0483612	25.4455	0.453024	0	0	0	0	0	1	1	0	0	0	0	0	1	1
DATA	57429	351	29		hs|chr20:049307422-049307481	0		0	46467	A_33_P3350453	A_33_P3350453	A_33_P3350453	Unknown	0	0.0852672	43.063	1	0.0386495	20.3356	0.453275	0	0	0	0	0	1	1	0	0	0	0	0	1	0
DATA	24134	148	26	ens|ENST00000553704|gb|HQ315778|linc|TCONS_00087323_lincROR	hs|chr18:54722409-54722350	0		1983	20004	A_19_P00325604	lincROR	ENST00000553704	linc|BROAD Institute lincRNA (lincROR), lincRNA [TCONS_00087323_lincROR]	0	0.185039	93.4514	1	0.084022	44.2086	0.454077	0	0	0	0	0	1	1	0	0	0	0	0	1	1
DATA	24834	152	70	linc|TCONS_00000506	hs|chr1:40932522-40932463	0		2271	20578	A_21_P0001122	XLOC_000796	TCONS_00000506	linc|BROAD Institute lincRNA (XLOC_000796), lincRNA [TCONS_00000506]	0	0.0758424	38.3032	1	0.0344776	18.1405	0.454595	0	0	0	0	0	1	1	0	0	0	0	0	1	0
DATA	30702	188	34	ref|NM_000781|ref|NM_001099773|ens|ENST00000435365|ens|ENST00000419019	hs|chr15:74631077-74631018	0		1423	25249	A_23_P129169	CYP11A1	NM_000781	ref|Homo sapiens cytochrome P450, family 11, subfamily A, polypeptide 1 (CYP11A1), nuclear gene encoding mitochondrial protein, transcript variant 1, mRNA [NM_000781]	0	0.0611305	30.8731	1	0.0278471	14.6519	0.455535	0	0	0	0	0	1	1	0	0	0	0	0	1	0
DATA	33476	205	20	ref|NM_002112|ens|ENST00000267845|gb|X54297|gb|M60445	hs|chr15:50534229-50534170	0		2558	4566	A_23_P117662	HDC	NM_002112	ref|Homo sapiens histidine decarboxylase (HDC), mRNA [NM_002112]	0	0.078839	39.8165	1	0.0359232	18.9012	0.455653	0	0	0	0	0	1	1	0	0	0	0	0	1	0
DATA	27826	170	110	gb|BU428864	hs|chr3:45637572-45637513	0		179	23013	A_33_P3276053	LIMD1	BU428864	gb|UI-HF-BN0-aed-f-06-0-UI.r1 NIH_MGC_50 Homo sapiens cDNA clone IMAGE:3064066 5', mRNA sequence [BU428864]	0	0.0912837	46.1016	1	0.0415961	21.886	0.45568	0	0	0	0	0	1	1	0	0	0	0	0	1	0
DATA	2106	13	138	ref|NM_002559|ens|ENST00000534820|ens|ENST00000439993|ens|ENST00000263314	hs|chr11:57116158-57117269	0		726	2125	A_23_P127721	P2RX3	NM_002559	ref|Homo sapiens purinergic receptor P2X, ligand-gated ion channel, 3 (P2RX3), mRNA [NM_002559]	0	0.132011	66.6703	1	0.0601583	31.6526	0.455707	0	0	0	0	0	1	1	0	0	0	0	0	1	1
DATA	39055	239	23	ens|ENST00000430079|ens|ENST00000460561|linc|TCONS_l2_00030899|linc|TCONS_l2_00030994	hs|chrY:15864985-15866524	0		224	31956	A_21_P0013878	XLOC_l2_015892	ENST00000430079	linc|BROAD Institute lincRNA (XLOC_l2_015892), lincRNA [TCONS_l2_00030899]	0	0.08309	41.9635	1	0.0378652	19.9229	0.455713	0	0	0	0	0	1	1	0	0	0	0	0	1	0
DATA	19550	120	34	ref|NM_024832|ens|ENST00000428147|ens|ENST00000418924|ens|ENST00000216487	hs|chr14:93154782-93154841	0		3294	16365	A_23_P151820	RIN3	NM_024832	ref|Homo sapiens Ras and Rab interactor 3 (RIN3), mRNA [NM_024832]	0	0.564709	285.199	1	0.257609	135.542	0.45618	0	0	0	0	0	1	1	0	0	0	0	0	1	1
DATA	58302	356	82	linc|TCONS_00024744	hs|chr16:82608431-82587831	0		516	47048	A_21_P0009074	XLOC_012025	TCONS_00024744	linc|BROAD Institute lincRNA (XLOC_012025), lincRNA [TCONS_00024744]	0	0.0728979	36.8161	1	0.0332979	17.5199	0.456775	0	0	0	0	0	1	1	0	0	0	0	0	1	0
DATA	1380	9	68	ref|NM_018420|ens|ENST00000369502|ens|ENST00000369503|gb|AY358258	hs|chr1:116569583-116569642	0		797	1385	A_33_P3361412	SLC22A15	NM_018420	ref|Homo sapiens solute carrier family 22, member 15 (SLC22A15), mRNA [NM_018420]	0	0.0777592	39.2712	1	0.0355387	18.6988	0.457035	0	0	0	0	0	1	1	0	0	0	0	0	1	0
DATA	19809	121	129	linc|TCONS_l2_00018865	hs|chr3:131089051-131089110	0		7213	16784	A_21_P0012401	XLOC_l2_009889	TCONS_l2_00018865	linc|BROAD Institute lincRNA (XLOC_l2_009889), lincRNA [TCONS_l2_00018865]	0	0.0563571	28.4624	1	0.0257878	13.5684	0.457578	0	0	0	0	0	1	1	0	0	0	0	0	1	0
DATA	34032	208	84	ens|ENST00000333156|ens|ENST00000414865|ens|ENST00000544495|ens|ENST00000426622	hs|chr15:30851124-30851438	0		705	27916	A_24_P316019	ENST00000333156	ENST00000333156	ens|Putative golgin subfamily A member 6-like protein 11 [Source:UniProtKB/Swiss-Prot;Acc:A6NCC3] [ENST00000333156]	0	0.0491069	24.8008	1	0.0224738	11.8247	0.45765	0	0	0	0	0	1	1	0	0	0	0	0	1	0
DATA	30518	187	14	ref|NR_038454	hs|chr7:32496788-32496729	0		1318	25213	A_33_P3380071	LOC100130673	NR_038454	ref|Homo sapiens phosphoribosyl pyrophosphate synthetase 2 pseudogene (LOC100130673), non-coding RNA [NR_038454]	0	0.0657315	33.1968	1	0.0301062	15.8405	0.458018	0	0	0	0	0	1	1	0	0	0	0	0	1	0
DATA	61207	374	35	ref|XR_109152|ref|XR_111399|gb|BC034289|tc|THC2606855	hs|chr13:101188921-101188862	0		1445	49286	A_21_P0014287	LOC100507654	XR_109152	ref|PREDICTED: Homo sapiens hypothetical LOC100507654 (LOC100507654), miscRNA [XR_109152]	0	0.062035	31.3299	1	0.028417	14.9517	0.458079	0	0	0	0	0	1	1	0	0	0	0	0	1	0
DATA	53051	324	79	ref|XR_109053|ref|XR_111148|ens|ENST00000430222|gb|CF142843	hs|chr11:3876490-3876549	0		390	42899	A_21_P0007140	LOC100506066	XR_109053	ref|PREDICTED: Homo sapiens hypothetical LOC100506066 (LOC100506066), miscRNA [XR_109053]	0	0.0573319	28.9547	1	0.0262651	13.8195	0.458123	0	0	0	0	0	1	1	0	0	0	0	0	1	0
DATA	32378	198	70	ref|NR_038969|gb|BC043225|tc|THC2496102|linc|TCONS_l2_00030090	hs|chr9:138356403-138356344	0		1088	26604	A_21_P0013745	LOC100506599	NR_038969	ref|Homo sapiens uncharacterized LOC100506599 (LOC100506599), non-coding RNA [NR_038969]	0	0.157393	79.4892	1	0.0721365	37.955	0.45832	0	0	0	0	0	1	1	0	0	0	0	0	1	1
DATA	11644	71	164	linc|TCONS_00023640	hs|chr15:40615504-40615445	0		66	10185	A_21_P0008729	XLOC_011441	TCONS_00023640	linc|BROAD Institute lincRNA (XLOC_011441), lincRNA [TCONS_00023640]	0	0.133259	67.3007	1	0.061077	32.1359	0.458332	0	0	0	0	1	1	1	0	0	0	0	1	1	1
DATA	35300	216	40	linc|TCONS_00015544	hs|chr8:144796020-144795961	0		351	28883	A_21_P0005982	XLOC_007254	TCONS_00015544	linc|BROAD Institute lincRNA (XLOC_007254), lincRNA [TCONS_00015544]	0	0.0654117	33.0353	1	0.0299869	15.7777	0.458433	0	0	0	0	0	1	1	0	0	0	0	1	1	0
DATA	41218	252	54	ref|NR_024241|ens|ENST00000478666|ens|ENST00000459803|ens|ENST00000484945	hs|chr3:75471879-75471820	0		1329	33530	A_32_P190151	FAM86DP	NR_024241	ref|Homo sapiens family with sequence similarity 86, member D, pseudogene (FAM86DP), non-coding RNA [NR_024241]	0	0.124036	62.6428	1	0.0569938	29.9875	0.459493	0	0	0	0	0	1	1	0	0	0	0	0	1	1
DATA	25	1	25	ens|ENST00000374189|ens|ENST00000374182|ens|ENST00000374179|ens|ENST00000374176	hs|chr10:49647005-49647064	0		5397	45	A_24_P286898	MAPK8	ENST00000374189	ens|mitogen-activated protein kinase 8 [Source:HGNC Symbol;Acc:6881] [ENST00000374189]	0	0.124465	62.8593	1	0.05721	30.1013	0.459648	0	0	0	0	1	1	1	0	0	0	0	1	1	1
DATA	43330	265	34	ens|ENST00000458006|linc|TCONS_00011249	hs|chr6:156548-156607	0		659	35322	A_21_P0004622	XLOC_005116	ENST00000458006	linc|BROAD Institute lincRNA (XLOC_005116), lincRNA [TCONS_00011249]	0	0.0849125	42.8839	1	0.0390372	20.5396	0.459735	0	0	0	0	0	1	1	0	0	0	0	0	1	0
DATA	6716	41	156	ens|ENST00000419440|gb|DA375949	hs|chr11:131747657-131747598	0		425	6138	A_33_P3347477	ENST00000419440	ENST00000419440	gb|DA375949 BRTHA2 Homo sapiens cDNA clone BRTHA2007423 5', mRNA sequence [DA375949]	0	0.326328	164.807	1	0.150046	78.9476	0.459803	0	0	0	0	0	1	1	0	0	0	0	0	1	1
DATA	26212	160	136		unmapped	0		0	959	ERCC-00148_99	DQ883642	DQ883642	Unknown	0	0.167799	84.7445	1	0.0771686	40.6026	0.459888	0	0	0	0	0	1	1	0	0	0	0	0	1	1
DATA	54482	333	34	ref|NM_001144978|ens|ENST00000492183|ens|ENST00000395759|ens|ENST00000325278	hs|chr4:75168172-75168231	0		1716	4046	A_23_P112846	MTHFD2L	NM_001144978	ref|Homo sapiens methylenetetrahydrofolate dehydrogenase (NADP+ dependent) 2-like (MTHFD2L), mRNA [NM_001144978]	0	0.0631164	31.876	1	0.0290309	15.2747	0.459959	0	0	0	0	0	1	1	0	0	0	0	0	1	0
DATA	23024	141	64	gb|BX108284|tc|THC2633833|linc|TCONS_00024895	hs|chr16:83967657-83967716	0		434	19284	A_19_P00317553	XLOC_011803	BX108284	gb|BX108284 Soares_testis_NHT Homo sapiens cDNA clone IMAGp998H242621, mRNA sequence [BX108284]	0	0.0897093	45.3064	1	0.0413149	21.738	0.460542	0	0	0	0	0	1	1	0	0	0	0	0	1	0
DATA	12675	78	47	gb|AW074787|linc|TCONS_00024443	hs|chr20:42215919-42215860	0		116	10796	A_21_P0008961	XLOC_011766	AW074787	gb|xa70d05.x1 NCI_CGAP_HSC2 Homo sapiens cDNA clone IMAGE:2572137 3' similar to contains Alu repetitive element;, mRNA sequence [AW074787]	0	0.0752868	38.0225	1	0.0347109	18.2633	0.461049	0	0	0	0	0	1	1	0	0	0	0	0	1	0
DATA	17123	105	67	ref|NM_032152|ens|ENST00000255612|gb|AK308227|gb|BC028012	hs|chr19:8555000-8554941	0		2148	14577	A_33_P3330608	PRAM1	NM_032152	ref|Homo sapiens PML-RARA regulated adaptor molecule 1 (PRAM1), mRNA [NM_032152]	0	0.0516124	26.0661	1	0.0238189	12.5324	0.461495	0	0	0	0	0	1	1	0	0	0	0	0	1	0
DATA	15637	96	57	ref|NR_039982|ens|ENST00000554732|ens|ENST00000553932|ens|ENST00000557440	hs|chr14:39304815-39304756	0		3752	13208	A_21_P0011267	LOC283547	NR_039982	ref|Homo sapiens uncharacterized LOC283547 (LOC283547), non-coding RNA [NR_039982]	0	0.0663803	33.5244	1	0.0306387	16.1207	0.461563	0	0	0	0	0	1	1	0	0	0	0	0	1	0
DATA	22823	140	27	ref|NM_175866|ref|NM_144624|ref|NM_001184763|ens|ENST00000282169	hs|chr1:162470837-162473545	0		891	18977	A_24_P291133	UHMK1	NM_175866	ref|Homo sapiens U2AF homology motif (UHM) kinase 1 (UHMK1), transcript variant 1, mRNA [NM_175866]	0	0.494416	249.698	1	0.228578	120.267	0.462319	0	0	0	0	0	1	1	0	0	0	0	0	1	1
DATA	30065	184	53	ref|NM_001033723|ens|ENST00000327835|gb|AK131274|ens|ENST00000517379	hs|chr8:81550890-81550831	0		4181	24760	A_33_P3337144	ZNF704	NM_001033723	ref|Homo sapiens zinc finger protein 704 (ZNF704), mRNA [NM_001033723]	0	0.0757279	38.2453	1	0.0350121	18.4218	0.462341	0	0	0	0	0	1	1	0	0	0	0	0	1	0
DATA	1510	10	34	gb|AK124173|tc|THC2504912	hs|chr6:138187838-138187779	0		775	1320	A_33_P3365352	LOC100130476	AK124173	gb|Homo sapiens cDNA FLJ42179 fis, clone THYMU2030796. [AK124173]	0	0.173394	87.5701	1	0.0802113	42.2035	0.462596	0	0	0	0	1	1	1	0	0	0	0	0	1	1
DATA	33191	203	63	ref|NM_001008409|ens|ENST00000375934|ens|ENST00000535842|ens|ENST00000375938	hs|chr20:30527009-30527068	0		1435	27361	A_33_P3385993	TTLL9	NM_001008409	ref|Homo sapiens tubulin tyrosine ligase-like family, member 9 (TTLL9), mRNA [NM_001008409]	0	0.0653001	32.9789	1	0.0302545	15.9186	0.463315	0	0	0	0	0	1	1	0	0	0	0	0	1	0
DATA	38045	232	161		hs|chrY:024450634-024450575	0		0	31128	A_33_P3274080	A_33_P3274080	A_33_P3274080	Unknown	0	0.166076	83.8746	1	0.0769831	40.505	0.46354	0	0	0	0	0	1	1	0	0	0	0	0	1	1
DATA	18992	116	132	ref|NR_038308|ref|NR_038307|ref|NR_038306|ref|NR_038305	hs|chr4:79567298-79567357	0		150	15992	A_19_P00319335	LOC100505702	NR_038308	ref|Homo sapiens uncharacterized LOC100505702 (LOC100505702), transcript variant 6, non-coding RNA [NR_038308]	0	0.0655488	33.1045	1	0.0303905	15.9901	0.463632	0	0	0	0	0	1	1	0	0	0	0	0	1	0
DATA	27211	166	151	linc|TCONS_00027384	hs|chr19:47139691-47139632	0		3111	22533	A_21_P0009772	XLOC_013368	TCONS_00027384	linc|BROAD Institute lincRNA (XLOC_013368), lincRNA [TCONS_00027384]	0	0.153272	77.4079	1	0.0710753	37.3966	0.46372	0	0	0	0	0	1	1	0	0	0	0	0	1	1
DATA	21090	129	98	linc|TCONS_00010444	hs|chr5:116256870-116256811	0		787	17778	A_21_P0004432	XLOC_004964	TCONS_00010444	linc|BROAD Institute lincRNA (XLOC_004964), lincRNA [TCONS_00010444]	0	0.122903	62.0703	1	0.0569952	29.9883	0.463743	0	0	0	0	0	1	1	0	0	0	0	0	1	1
DATA	46299	283	51	gb|AK091028|gb|AJ420566|gb|AK095508|gb|AK026794	hs|chr6:2483255-2483314	0		1578	37685	A_19_P00316820	XLOC_005127	AK091028	Unknown	0	0.0698818	35.2929	1	0.0324126	17.054	0.46382	0	0	0	0	0	1	1	0	0	0	0	0	1	0
DATA	52460	320	144	ens|ENST00000451356|ref|XM_002343691|ref|XM_003403710|gb|AK297906	hs|chr19:49561406-49561259	0		702	42491	A_21_P0013947	LOC100287526	ENST00000451356	ref|PREDICTED: Homo sapiens hypothetical protein LOC100287526 (LOC100287526), mRNA [XM_002343691]	0	0.0646745	32.663	1	0.0300278	15.7993	0.464291	0	0	0	0	0	1	1	0	0	0	0	0	1	0
DATA	2472	16	12	ref|NM_001135580|ens|ENST00000329493|tc|THC2587292|tc|THC2509266	hs|chr19:3543632-3543839	0		422	2201	A_24_P247286	C19orf71	NM_001135580	ref|Homo sapiens chromosome 19 open reading frame 71 (C19orf71), mRNA [NM_001135580]	0	0.0643369	32.4924	1	0.0298809	15.722	0.464444	0	0	0	0	0	1	1	0	0	0	0	0	1	0
DATA	54916	335	140	linc|TCONS_00016491	hs|chr9:132266188-132266129	0		2593	44552	A_19_P00316663	XLOC_007868	TCONS_00016491	linc|BROAD Institute lincRNA (XLOC_007868), lincRNA [TCONS_00016491]	0	0.0708742	35.794	1	0.0329383	17.3306	0.464743	0	0	0	0	0	1	1	0	0	0	0	0	1	0
DATA	701	5	45	ref|NM_144962|ens|ENST00000256404|gb|AY037148|gb|AY359109	hs|chr8:22570843-22570784	0		815	713	A_33_P3627001	PEBP4	NM_144962	ref|Homo sapiens phosphatidylethanolamine-binding protein 4 (PEBP4), mRNA [NM_144962]	0	0.159412	80.5087	1	0.0741248	39.0011	0.464989	0	0	0	0	1	1	1	0	0	0	0	0	1	1
DATA	56130	343	42	linc|TCONS_l2_00019209	hs|chr3:27674957-27674898	0		150	45440	A_21_P0012436	XLOC_l2_010139	TCONS_l2_00019209	linc|BROAD Institute lincRNA (XLOC_l2_010139), lincRNA [TCONS_l2_00019209]	0	0.0837056	42.2744	1	0.0389731	20.5059	0.465598	0	0	0	0	0	1	1	0	0	0	0	0	1	0
DATA	62276	380	120	ref|NR_038843|ens|ENST00000448387|ens|ENST00000509311|ens|ENST00000327271	hs|chr15:23609518-23609577	0		1761	50185	A_23_P140614	LOC653061	NR_038843	ref|Homo sapiens golgin A8 family, member B pseudogene (LOC653061), non-coding RNA [NR_038843]	0	0.0831034	41.9702	1	0.0387086	20.3667	0.465788	0	0	0	0	0	1	1	0	0	0	0	1	1	0
DATA	17418	107	34	linc|TCONS_00028266|linc|TCONS_00028268	hs|chr20:62034291-62034350	0		3017	14780	A_21_P0009992	XLOC_013612	TCONS_00028266	linc|BROAD Institute lincRNA (XLOC_013612), lincRNA [TCONS_00028266]	0	0.0687603	34.7264	1	0.0320424	16.8593	0.466002	0	0	0	0	0	1	1	0	0	0	0	0	1	0
DATA	7068	44	16		hs|chr6:044445578-044445637	0		0	6181	A_33_P3340828	A_33_P3340828	A_33_P3340828	Unknown	0	0.072653	36.6924	1	0.0338876	17.8301	0.466431	0	0	0	0	0	1	1	0	0	0	0	1	1	0
DATA	985	7	1	ref|NM_000576|ens|ENST00000263341|gb|AX419978|gb|K02770	hs|chr2:113587488-113587429	0		1346	945	A_23_P79518	IL1B	NM_000576	ref|Homo sapiens interleukin 1, beta (IL1B), mRNA [NM_000576]	0	0.302515	152.781	1	0.141147	74.2651	0.466578	0	0	0	0	0	1	1	0	0	0	0	1	1	1
DATA	23131	142	7	ref|NM_001145014|ref|XM_003403478|gb|AB590994|ens|ENST00000341750	hs|chr19:56274455-56274514	0		821	19192	A_33_P3366127	RFPL4A	NM_001145014	ref|Homo sapiens ret finger protein-like 4A (RFPL4A), mRNA [NM_001145014]	0	0.0624457	31.5373	1	0.0291519	15.3384	0.466836	0	0	0	0	0	1	1	0	0	0	0	0	1	0
DATA	34984	214	52	ref|NM_030876|ens|ENST00000377154|ens|ENST00000400698|ens|ENST00000421859	hs|chr6:29323467-29323408	0		587	28642	A_23_P42241	OR5V1	NM_030876	ref|Homo sapiens olfactory receptor, family 5, subfamily V, member 1 (OR5V1), mRNA [NM_030876]	0	0.0853387	43.0991	1	0.03989	20.9883	0.467431	0	0	0	0	0	1	1	0	0	0	0	0	1	0
DATA	32634	199	162	ref|NR_027788|ens|ENST00000486492|ens|ENST00000463567|gb|AK295771	hs|chr7:149248769-149248002	0		1259	27003	A_21_P0013352	ZNF767	NR_027788	ref|Homo sapiens zinc finger family member 767 (ZNF767), transcript variant 1, non-coding RNA [NR_027788]	0	0.0791067	39.9518	1	0.0369852	19.4599	0.467535	0	0	0	0	0	1	1	0	0	0	0	0	1	0
DATA	61048	373	40	ens|ENST00000367995|gb|BC030812|tc|NP482437	hs|chr1:161165982-161165923	0		1747	49294	A_24_P128163	ADAMTS4	ENST00000367995	ens|ADAM metallopeptidase with thrombospondin type 1 motif, 4 [Source:HGNC Symbol;Acc:220] [ENST00000367995]	0	0.0618877	31.2555	1	0.0289859	15.2511	0.468364	0	0	0	0	0	1	1	0	0	0	0	0	1	0
DATA	34405	210	129	ens|ENST00000435466|linc|TCONS_00014403|linc|TCONS_00013225	hs|chr7:110072927-110072868	0		363	28252	A_21_P0005324	XLOC_006561	ENST00000435466	linc|BROAD Institute lincRNA (XLOC_006561), lincRNA [TCONS_00014403]	0	0.0596438	30.1223	1	0.0279374	14.6994	0.468404	0	0	0	0	0	1	1	0	0	0	0	0	1	0
DATA	5582	35	6	ref|NM_001033564|ens|ENST00000368656|gb|BC044912|tc|THC2697040	hs|chr6:112423914-112423973	0		2591	5068	A_33_P3370890	C6orf225	NM_001033564	ref|Homo sapiens chromosome 6 open reading frame 225 (C6orf225), mRNA [NM_001033564]	0	0.0676324	34.1568	1	0.0316911	16.6744	0.468578	0	0	0	0	0	1	1	0	0	0	0	0	1	0
DATA	34135	209	23	ens|ENST00000411638|ens|ENST00000382882|gb|AK126056|tc|THC2510256	hs|chr4:2011734-2011675	0		103	28082	A_21_P0003711	WHSC2	ENST00000411638	tc|BC002764 Wolf-Hirschhorn syndrome candidate 2 protein {Homo sapiens} (exp=-1; wgp=0; cg=0), complete [THC2510256]	0	0.0766426	38.7073	1	0.0359216	18.9003	0.46869	0	0	0	0	0	1	1	0	0	0	0	0	1	0
DATA	18986	116	126	ref|NM_153695|ens|ENST00000375256|gb|AK091289|tc|THC2604877	hs|chr9:99148471-99148412	0		3455	15986	A_32_P183218	ZNF367	NM_153695	ref|Homo sapiens zinc finger protein 367 (ZNF367), mRNA [NM_153695]	0	0.135239	68.3004	1	0.0634006	33.3585	0.468805	0	0	0	0	0	1	1	0	0	0	0	0	1	1
DATA	9873	61	33	ref|NR_003246|tc|THC2499437	hs|chr15:85048474-85048415	0		6572	8623	A_33_P3214939	GOLGA6L5	NR_003246	ref|Homo sapiens golgin A6 family-like 5 (pseudogene) (GOLGA6L5), non-coding RNA [NR_003246]	0	0.0627185	31.6751	1	0.0294339	15.4868	0.469302	0	0	0	0	0	1	1	0	0	0	0	0	1	0
DATA	24648	151	48	linc|TCONS_00012218	hs|chr6:83386934-83386875	0		194	20542	A_21_P0005038	XLOC_005775	TCONS_00012218	linc|BROAD Institute lincRNA (XLOC_005775), lincRNA [TCONS_00012218]	0	0.0553787	27.9682	1	0.0259918	13.6757	0.469347	0	0	0	0	0	1	1	0	0	0	0	0	1	0
DATA	42833	262	29	ens|ENST00000417135|linc|TCONS_00015890	hs|chr9:137185836-137185777	0		683	34813	A_21_P0006112	XLOC_007884	ENST00000417135	linc|BROAD Institute lincRNA (XLOC_007884), lincRNA [TCONS_00015890]	0	0.116678	58.9264	1	0.0548048	28.8358	0.469712	0	0	0	0	1	1	1	0	0	0	0	0	1	1
DATA	55656	340	60	ref|NM_002235|ens|ENST00000433855|ens|ENST00000541339|gb|AK057863	hs|chr12:4960116-4960175	0		5815	44942	A_19_P00810465	KCNA6	NM_002235	ref|Homo sapiens potassium voltage-gated channel, shaker-related subfamily, member 6 (KCNA6), mRNA [NM_002235]	0	0.0605098	30.5596	1	0.0284532	14.9708	0.470225	0	0	0	0	0	1	1	0	0	0	0	0	1	0
DATA	45166	276	66	tc|THC2668011|linc|TCONS_l2_00026433|linc|TCONS_l2_00026432|linc|TCONS_l2_00026431	hs|chr7:025695018-025694959	0		1011	36684	A_21_P0013289	XLOC_l2_013751	THC2668011	linc|BROAD Institute lincRNA (XLOC_l2_013751), lincRNA [TCONS_l2_00026433]	0	0.0898522	45.3786	1	0.0423814	22.2992	0.471679	0	0	0	0	0	1	1	0	0	0	0	0	1	0
DATA	29720	182	36	ref|NM_198580|ens|ENST00000300969|ens|ENST00000442725|ens|ENST00000252595	hs|chr19:17599865-17599924	0		984	24476	A_33_P3292621	SLC27A1	NM_198580	ref|Homo sapiens solute carrier family 27 (fatty acid transporter), member 1 (SLC27A1), mRNA [NM_198580]	0	0.0760061	38.3858	1	0.0358889	18.8831	0.472185	0	0	0	0	0	1	1	0	0	0	0	1	1	0
DATA	27675	169	123	ens|ENST00000428999|tc|THC2779770|tc|THC2636449|linc|TCONS_00028057	hs|chr20:46617383-46609496	0		105	23030	A_21_P0009904	XLOC_013772	ENST00000428999	tc|6CA2 Carbonic Anhydrase II (Carbonate Dehydratase) (HCA II) Mutant With Val 143 Replaced With Phe (V143F). {Homo sapiens} (exp=-1; wgp=0; cg=0) , partial (5%) [THC2636449]	0	0.0592701	29.9335	1	0.0280096	14.7374	0.472576	0	0	0	0	0	1	1	0	0	0	0	0	1	0
DATA	44957	275	21	ref|NM_001011880|ref|NM_182619|ref|NM_001136214|ref|NM_173619	hs|chr16:74442597-74442538	0		1874	36614	A_23_P206501	CLEC18B	NM_001011880	ref|Homo sapiens C-type lectin domain family 18, member B (CLEC18B), mRNA [NM_001011880]	0	0.355902	179.743	1	0.168359	88.5827	0.473048	0	0	0	0	0	1	1	0	0	0	0	0	1	1
DATA	27597	169	45	ref|NM_001077195|ref|NM_030634|ens|ENST00000374608|ens|ENST00000374609	hs|chr1:23688521-23688462	0		1912	22911	A_33_P3327842	ZNF436	NM_001077195	ref|Homo sapiens zinc finger protein 436 (ZNF436), transcript variant 1, mRNA [NM_001077195]	0	0.0987789	49.8869	1	0.0467352	24.5899	0.473129	0	0	0	0	0	1	1	0	0	0	0	0	1	0
DATA	9299	57	115	ens|ENST00000392193|tc|THC2512466	hs|chr2:210444054-210444113	0		15	8225	A_33_P3277913	MAP2	ENST00000392193	ens|microtubule-associated protein 2 [Source:HGNC Symbol;Acc:6839] [ENST00000392193]	0	0.066957	33.8157	1	0.0316798	16.6685	0.473136	0	0	0	0	0	1	1	0	0	0	0	0	1	0
DATA	15865	97	121	ref|XR_110506|ref|XR_112068|ens|ENST00000506599|tc|THC2678812	hs|chr1:46641217-46641158	0		331	13577	A_21_P0014608	LOC100507408	XR_110506	ref|PREDICTED: Homo sapiens hypothetical LOC100507408 (LOC100507408), miscRNA [XR_110506]	0	0.056517	28.5431	1	0.0267473	14.0732	0.473261	0	0	0	0	0	1	1	0	0	0	0	0	1	0
DATA	1518	10	42	ref|NM_001014796|ref|NM_006182|ens|ENST00000367921|ens|ENST00000542391	hs|chr1:162749922-162749981	0		2918	1336	A_23_P452	DDR2	NM_001014796	ref|Homo sapiens discoidin domain receptor tyrosine kinase 2 (DDR2), transcript variant 1, mRNA [NM_001014796]	0	1.24888	630.728	1	0.591365	311.149	0.473518	0	0	0	0	0	1	1	0	0	0	0	0	1	1
DATA	49304	301	104	ref|NM_001426|ens|ENST00000295206|tc|THC2751874|tc|THC2484069	hs|chr2:119600337-119600278	0		2371	40100	A_23_P56404	EN1	NM_001426	ref|Homo sapiens engrailed homeobox 1 (EN1), mRNA [NM_001426]	0	0.0603878	30.498	1	0.0286034	15.0498	0.473662	0	0	0	0	0	1	1	0	0	0	0	0	1	0
DATA	7065	44	13	ens|ENST00000372550|ens|ENST00000372549|ens|ENST00000436387|ens|ENST00000455203	hs|chr1:43124921-43124980	0		144	6175	A_33_P3239122	PPIH	ENST00000372550	ens|peptidylprolyl isomerase H (cyclophilin H) [Source:HGNC Symbol;Acc:14651] [ENST00000372550]	0	0.109856	55.4814	1	0.0520635	27.3934	0.473924	0	0	0	0	0	1	1	0	0	0	0	0	1	0
DATA	57325	350	89	ref|NM_001195256|tc|THC2723398	hs|chr19:49931882-49931941	0		1363	46304	A_33_P3345051	LOC100507003	NM_001195256	ref|Homo sapiens uncharacterized protein LOC100507003 (LOC100507003), mRNA [NM_001195256]	0	0.0786302	39.7111	1	0.0372911	19.6209	0.47426	0	0	0	0	0	1	1	0	0	0	0	0	1	0
DATA	16629	102	65	linc|TCONS_00005286	hs|chr2:183536876-183536817	0		317	14034	A_21_P0002685	XLOC_002420	TCONS_00005286	linc|BROAD Institute lincRNA (XLOC_002420), lincRNA [TCONS_00005286]	0	0.0583419	29.4647	1	0.0277322	14.5914	0.47534	0	0	0	0	0	1	1	0	0	0	0	0	1	0
DATA	11345	70	29	ref|NR_026963|gb|AL832597|tc|THC2592155|tc|THC2506712	hs|chr22:28394641-28394700	0		1673	9695	A_33_P3405451	TTC28-AS1	NR_026963	ref|Homo sapiens TTC28 antisense RNA 1 (non-protein coding) (TTC28-AS1), transcript variant 1, non-coding RNA [NR_026963]	0	0.0745725	37.6618	1	0.0354517	18.6531	0.475399	0	0	0	0	0	1	1	0	0	0	0	0	1	0
DATA	20034	123	26	ens|ENST00000390463|gb|AB305786|gb|AB305667|gb|X58767	hs|chr14:22695063-22695122	0		269	16876	A_33_P3342156	ENST00000390463	ENST00000390463	ens|T cell receptor alpha variable 36/delta variable 7 [Source:HGNC Symbol;Acc:12135] [ENST00000390463]	0	0.0768201	38.7969	1	0.0365221	19.2163	0.475424	0	0	0	0	0	1	1	0	0	0	0	0	1	0
DATA	58064	355	8	ens|ENST00000415451|ens|ENST00000417011|gb|BX111391|tc|THC2717583	hs|chr3:195273677-195273736	0		258	46938	A_21_P0012425	XLOC_l2_010061	ENST00000415451	gb|BX111391 Soares_testis_NHT Homo sapiens cDNA clone IMAGp998D244108, mRNA sequence [BX111391]	0	0.0663959	33.5323	1	0.0315701	16.6108	0.475483	0	0	0	0	0	1	1	0	0	0	0	0	1	0
DATA	55331	338	63	ref|NM_152505|ens|ENST00000495240|ens|ENST00000358268|ens|ENST00000288350	hs|chr21:40778041-40777982	0		2092	44686	A_32_P48466	LCA5L	NM_152505	ref|Homo sapiens Leber congenital amaurosis 5-like (LCA5L), mRNA [NM_152505]	0	0.134096	67.7233	1	0.0638202	33.5793	0.47593	0	0	0	0	0	1	1	0	0	0	0	0	1	1
DATA	25763	158	15	ref|NM_005519|ens|ENST00000339992|gb|BC132758|gb|BC137139	hs|chr10:124909135-124909194	0		574	21271	A_24_P64407	HMX2	NM_005519	ref|Homo sapiens H6 family homeobox 2 (HMX2), mRNA [NM_005519]	0	0.127097	64.1887	1	0.0605009	31.8328	0.47602	0	0	0	0	0	1	1	0	0	0	0	0	1	1
DATA	28238	173	30	ref|NM_013314|ref|NM_001114094|ens|ENST00000393898|ens|ENST00000428924	hs|chr10:97956745-97956686	0		1347	23400	A_24_P64344	BLNK	NM_013314	ref|Homo sapiens B-cell linker (BLNK), transcript variant 1, mRNA [NM_013314]	0	0.0634256	32.0322	1	0.030204	15.892	0.476212	0	0	0	0	0	1	1	0	0	0	0	0	1	0
DATA	40052	245	36	ref|NM_001142306|ens|ENST00000511063|ens|ENST00000514664|ens|ENST00000448248	hs|chr5:179068618-179068559	0		1134	32742	A_33_P3283592	C5orf60	NM_001142306	ref|Homo sapiens chromosome 5 open reading frame 60 (C5orf60), mRNA [NM_001142306]	0	0.0588528	29.7228	1	0.0280374	14.752	0.476398	0	0	0	0	0	1	1	0	0	0	0	0	1	0
DATA	24420	149	148	ens|ENST00000555156|ref|XR_110298|ref|XR_111433|tc|THC2728788	hs|chr14:62600936-62600877	0		225	20438	A_21_P0014558	LOC100506767	ENST00000555156	ref|PREDICTED: Homo sapiens hypothetical LOC100506767 (LOC100506767), miscRNA [XR_110298]	0	0.412732	208.445	1	0.19663	103.458	0.476411	0	0	0	0	0	1	1	0	0	0	0	0	1	1
DATA	2071	13	103	linc|TCONS_00011946	hs|chr6:126399975-126400034	0		2040	2057	A_21_P0004937	XLOC_005458	TCONS_00011946	linc|BROAD Institute lincRNA (XLOC_005458), lincRNA [TCONS_00011946]	0	0.0607122	30.6619	1	0.0289521	15.2333	0.476874	0	0	0	0	0	1	1	0	0	0	0	0	1	0
DATA	23203	142	79	ens|ENST00000415465|linc|TCONS_00015734	hs|chr9:111465243-111465302	0		267	19309	A_21_P0006040	XLOC_007515	ENST00000415465	linc|BROAD Institute lincRNA (XLOC_007515), lincRNA [TCONS_00015734]	0	0.0544263	27.4873	1	0.0259793	13.6691	0.477329	0	0	0	0	0	1	1	0	0	0	0	0	1	0
DATA	1343	9	31	ref|NM_000720|ref|NM_001128840|ref|NM_001128839|ens|ENST00000350061	hs|chr3:53845581-53845640	0		6856	1313	A_23_P365767	CACNA1D	NM_000720	ref|Homo sapiens calcium channel, voltage-dependent, L type, alpha 1D subunit (CACNA1D), transcript variant 1, mRNA [NM_000720]	0	0.10348	52.2612	1	0.0493986	25.9913	0.477373	0	0	0	0	0	1	1	0	0	0	0	0	1	0
DATA	33227	203	99	ens|ENST00000415726|gb|BX115787|tc|THC2688367|linc|TCONS_00000316	hs|chr1:155971519-155971578	0		341	27422	A_21_P0001020	XLOC_000421	ENST00000415726	gb|BX115787 Soares_testis_NHT Homo sapiens cDNA clone IMAGp998A171864, mRNA sequence [BX115787]	0	0.0491159	24.8053	1	0.023459	12.343	0.477624	0	0	0	0	0	1	1	0	0	0	0	0	1	0
DATA	37185	227	121	ref|NM_023944|ens|ENST00000324632|ens|ENST00000550308|ens|ENST00000550627	hs|chr19:15794543-15795654	0		1006	30547	A_23_P108280	CYP4F12	NM_023944	ref|Homo sapiens cytochrome P450, family 4, subfamily F, polypeptide 12 (CYP4F12), mRNA [NM_023944]	0	0.0822979	41.5634	1	0.0393225	20.6897	0.477808	0	0	0	0	0	1	1	0	0	0	0	0	1	0
DATA	42742	261	102	ref|NM_174858|ref|NM_012093|ens|ENST00000344720|ens|ENST00000354567	hs|chr1:78025046-78025105	0		2716	34931	A_24_P342632	AK5	NM_174858	ref|Homo sapiens adenylate kinase 5 (AK5), transcript variant 1, mRNA [NM_174858]	0	0.0470603	23.7671	1	0.0225226	11.8504	0.478591	0	0	0	0	0	1	1	0	0	0	0	0	1	0
DATA	60358	369	6	ref|XR_109159|ref|XR_111510|ref|XR_109160|ref|XR_111511	hs|chr15:72900881-72900822	0		385	48712	A_33_P3232339	LOC100129119	XR_109159	ref|PREDICTED: Homo sapiens hypothetical LOC100129119, transcript variant 1 (LOC100129119), miscRNA [XR_109159]	0	0.0686473	34.6694	1	0.0328651	17.2921	0.478753	0	0	0	0	0	1	1	0	0	0	0	0	1	0
DATA	16348	100	112	ref|NM_030904|ens|ENST00000366474|gb|BC148403|gb|AB463961	hs|chr1:248570346-248570405	0		1050	13844	A_33_P3246523	OR2T1	NM_030904	ref|Homo sapiens olfactory receptor, family 2, subfamily T, member 1 (OR2T1), mRNA [NM_030904]	0	0.0541232	27.3342	1	0.0259195	13.6376	0.478898	0	0	0	0	0	1	1	0	0	0	0	0	1	0
DATA	20400	125	64		hs|chr18:058462067-058462008	0		0	17191	A_33_P3382887	A_33_P3382887	A_33_P3382887	Unknown	0	0.931949	470.668	1	0.446478	234.916	0.47908	0	0	0	0	0	1	1	0	0	0	0	0	1	1
DATA	2841	18	53	ref|NM_017451|ref|NM_006340|ref|NM_001144888|ens|ENST00000435091	hs|chr17:79091053-79091112	0		2714	2580	A_23_P315836	BAIAP2	NM_017451	ref|Homo sapiens BAI1-associated protein 2 (BAIAP2), transcript variant 2, mRNA [NM_017451]	0	0.341572	172.506	1	0.163644	86.1019	0.479091	0	0	0	0	0	1	1	0	0	0	0	0	1	1
DATA	7436	46	56	ref|NM_006678|ens|ENST00000330793|gb|DQ892000|gb|DQ895190	hs|chr17:72540937-72540878	0		571	6518	A_23_P26771	CD300C	NM_006678	ref|Homo sapiens CD300c molecule (CD300C), mRNA [NM_006678]	0	0.0635756	32.108	1	0.0304962	16.0457	0.479685	0	0	0	0	0	1	1	0	0	0	0	0	1	0
DATA	38238	234	26	tc|THC2659942|linc|TCONS_00026638|linc|TCONS_00026357	hs|chr18:068019615-068019674	0		734	31176	A_21_P0009495	XLOC_012709	THC2659942	linc|BROAD Institute lincRNA (XLOC_012709), lincRNA [TCONS_00026638]	0	0.0657526	33.2074	1	0.0315409	16.5954	0.47969	0	0	0	0	0	1	1	0	0	0	0	0	1	0
DATA	21701	133	53	ref|NM_006398|ens|ENST00000355973|ens|ENST00000383543|ens|ENST00000383639	hs|chr6:29523536-29523477	0		842	18246	A_23_P81898	UBD	NM_006398	ref|Homo sapiens ubiquitin D (UBD), mRNA [NM_006398]	0	0.0531372	26.8362	1	0.0255096	13.422	0.48007	0	0	0	0	0	1	1	0	0	0	0	0	1	0
DATA	22372	137	68	ref|NM_001005325|ens|ENST00000309154|gb|BC136929|gb|BC136931	hs|chr11:123676531-123676472	0		526	18780	A_23_P150428	OR6M1	NM_001005325	ref|Homo sapiens olfactory receptor, family 6, subfamily M, member 1 (OR6M1), mRNA [NM_001005325]	0	0.0771623	38.9697	1	0.0370618	19.5002	0.48031	0	0	0	0	0	1	1	0	0	0	0	0	1	0
DATA	60581	370	65	ref|NR_034096|ens|ENST00000420922|ens|ENST00000416668|gb|BC039445	hs|chr2:200625464-200625405	0		746	48812	A_21_P0001767	FONG	NR_034096	ref|Homo sapiens uncharacterized LOC348751 (FONG), non-coding RNA [NR_034096]	0	0.0547288	27.64	1	0.0263012	13.8385	0.480574	0	0	0	0	0	1	1	0	0	0	0	0	1	0
DATA	47557	290	161	ref|XR_133412|ref|XR_133410|ref|XR_133411|ref|XR_133413	hs|chr5:151042535-151042594	0		564	38633	A_21_P0014938	LOC100505813	XR_133412	ref|PREDICTED: Homo sapiens hypothetical LOC100505813, transcript variant 3 (LOC100505813), miscRNA [XR_133412]	0	0.147888	74.6889	1	0.0710996	37.4094	0.480766	0	0	0	0	0	1	1	0	0	0	0	0	1	1
DATA	45209	276	109	ref|NM_054024|ens|ENST00000556784|gb|BC035981|gb|AF390175	hs|chr14:39716981-39717040	0		1396	4347	A_23_P117387	MIA2	NM_054024	ref|Homo sapiens melanoma inhibitory activity 2 (MIA2), mRNA [NM_054024]	0	0.0503074	25.4071	1	0.0241928	12.7291	0.480899	0	0	0	0	0	1	1	0	0	0	0	0	1	0
DATA	23030	141	70	ref|NM_001700|ens|ENST00000334630|ens|ENST00000233997|gb|DD333301	hs|chr19:831799-831858	0		693	19295	A_33_P3279353	AZU1	NM_001700	ref|Homo sapiens azurocidin 1 (AZU1), mRNA [NM_001700]	0	0.0613494	30.9837	1	0.0295175	15.5307	0.481137	0	0	0	0	0	1	1	0	0	0	0	0	1	0
DATA	43714	267	90	ref|NR_002140|ens|ENST00000496192|gb|BC074961|gb|BC074962	hs|chr7:142759720-142759661	0		1162	35672	A_23_P123164	OR6W1P	NR_002140	ref|Homo sapiens olfactory receptor, family 6, subfamily W, member 1 pseudogene (OR6W1P), non-coding RNA [NR_002140]	0	0.0856858	43.2744	1	0.0412292	21.693	0.481168	0	0	0	0	0	1	1	0	0	0	0	0	1	0
DATA	9580	59	68	tc|THC2652478	hs|chr18:011506923-011506982	0		399	8412	A_33_P3290582	THC2652478	THC2652478	tc|Q7MFS1_VIBVY (Q7MFS1) Signal transduction histidine kinase, partial (4%) [THC2652478]	0	0.0533195	26.9282	1	0.0256623	13.5023	0.481294	0	0	0	0	0	1	1	0	0	0	0	0	1	0
DATA	36010	220	94	linc|TCONS_00001583|linc|TCONS_00002405	hs|chr1:91954645-91954586	0		836	29487	A_21_P0001547	XLOC_000916	TCONS_00001583	linc|BROAD Institute lincRNA (XLOC_000916), lincRNA [TCONS_00001583]	0	0.0774565	39.1183	1	0.0372893	19.6199	0.481422	0	0	0	0	0	1	1	0	0	0	0	0	1	0
DATA	25769	158	21	tc|THC2682134|linc|TCONS_00022975|linc|TCONS_00022973	hs|chr14:039939520-039939577	0		21	21278	A_21_P0008511	XLOC_010811	THC2682134	linc|BROAD Institute lincRNA (XLOC_010811), lincRNA [TCONS_00022975]	0	0.0719704	36.3476	1	0.0346534	18.233	0.481495	0	0	0	0	0	1	1	0	0	0	0	0	1	0
DATA	2482	16	22	ens|ENST00000430281|gb|AK123632|tc|THC2628157|linc|TCONS_00029337	hs|chr22:37117264-37117323	0		378	2219	A_21_P0010331	XLOC_014229	ENST00000430281	tc|ALU3_HUMAN (P39190) Alu subfamily SB1 sequence contamination warning entry, partial (17%) [THC2628157]	0	0.116722	58.9488	1	0.0562262	29.5837	0.48171	0	0	0	0	0	1	1	0	0	0	0	0	1	0
DATA	39599	242	75	ref|NM_001207026|ens|ENST00000534559|ens|ENST00000526816|gb|X13809	hs|chr19:42600000-42599941	0		806	32292	A_33_P3835524	POU2F2	NM_001207026	ref|Homo sapiens POU class 2 homeobox 2 (POU2F2), transcript variant 3, mRNA [NM_001207026]	0	0.172175	86.9548	1	0.0829661	43.653	0.48187	0	0	0	0	1	1	1	0	0	0	0	1	1	1
DATA	32595	199	123	linc|TCONS_00014898	hs|chr8:1250432-1231016	0		430	26939	A_21_P0005781	XLOC_006971	TCONS_00014898	linc|BROAD Institute lincRNA (XLOC_006971), lincRNA [TCONS_00014898]	0	0.0566253	28.5978	1	0.0272917	14.3597	0.48197	0	0	0	0	0	1	1	0	0	0	0	0	1	0
DATA	7371	45	155	ref|NM_030911|ref|NM_001193478|ref|NR_036439|ens|ENST00000251108	hs|chr13:49867502-49867561	0		3280	6680	A_23_P48295	CDADC1	NM_030911	ref|Homo sapiens cytidine and dCMP deaminase domain containing 1 (CDADC1), transcript variant 1, mRNA [NM_030911]	0	0.131598	66.4617	1	0.0634306	33.3743	0.482003	0	0	0	0	0	1	1	0	0	0	0	0	1	1
DATA	18225	112	21	linc|TCONS_l2_00003643|linc|TCONS_l2_00003642	hs|chr10:81526056-81505786	0		3091	15284	A_21_P0010890	XLOC_l2_002033	TCONS_l2_00003643	linc|BROAD Institute lincRNA (XLOC_l2_002033), lincRNA [TCONS_l2_00003643]	0	0.0688601	34.7768	1	0.0332116	17.4744	0.482305	0	0	0	0	0	1	1	0	0	0	0	0	1	0
DATA	10245	63	77	ref|NM_001042747|ref|NM_005248|ref|NM_001042729|ens|ENST00000374004	hs|chr1:27938897-27938838	0		2388	8971	A_23_P103932	FGR	NM_001042747	ref|Homo sapiens Gardner-Rasheed feline sarcoma viral (v-fgr) oncogene homolog (FGR), transcript variant 2, mRNA [NM_001042747]	0	0.0629101	31.7719	1	0.0304286	16.0101	0.483684	0	0	0	0	0	1	1	0	0	0	0	0	1	0
DATA	24	1	24	ref|XR_110904|ref|XR_111213|tc|THC2641240	hs|chr11:94967207-94967266	0		986	43	A_21_P0014651	LOC100129203	XR_110904	ref|PREDICTED: Homo sapiens hypothetical LOC100129203 (LOC100129203), miscRNA [XR_110904]	0	0.094919	47.9375	1	0.0459131	24.1574	0.483709	0	0	0	0	1	1	1	0	0	0	0	1	1	0
DATA	18254	112	50		hs|chr3:131102087-131102028	0		0	15327	A_33_P3420013	A_33_P3420013	A_33_P3420013	Unknown	0	0.0664261	33.5476	1	0.0321449	16.9132	0.48392	0	0	0	0	0	1	1	0	0	0	0	0	1	0
DATA	21481	131	161	ref|NM_004665|ref|NM_001242350|ref|NM_078488|ref|NR_034173	hs|chr6:133065225-133065166	0		1787	2708	A_23_P122724	VNN2	NM_004665	ref|Homo sapiens vanin 2 (VNN2), transcript variant 1, mRNA [NM_004665]	0	0.116756	58.9658	1	0.0565363	29.7468	0.484227	0	0	0	0	0	1	1	0	0	0	0	0	1	1
DATA	23083	141	123	ref|XM_003118688|ref|XM_003119652|gb|AK055529	hs|chr16:11035738-11035797	0		1006	19377	A_33_P3233070	LOC100505564	XM_003118688	ref|PREDICTED: Homo sapiens hypothetical protein LOC100505564 (LOC100505564), mRNA [XM_003118688]	0	0.124992	63.1252	1	0.0605438	31.8554	0.484383	0	0	0	0	0	1	1	0	0	0	0	0	1	1
DATA	10925	67	101	ref|NM_032578|ens|ENST00000354393|ens|ENST00000540630|ens|ENST00000542332	hs|chr10:69970993-69971052	0		4975	3239	A_23_P104438	MYPN	NM_032578	ref|Homo sapiens myopalladin (MYPN), mRNA [NM_032578]	0	0.0540191	27.2816	1	0.0261721	13.7706	0.484497	0	0	0	0	0	1	1	0	0	0	0	0	1	0
DATA	41098	251	98	ref|NM_017833|ref|NM_001040192|ens|ENST00000402202|ens|ENST00000314399	hs|chr21:34860859-34860800	0		1290	33600	A_23_P68700	DNAJC28	NM_017833	ref|Homo sapiens DnaJ (Hsp40) homolog, subfamily C, member 28 (DNAJC28), transcript variant 1, mRNA [NM_017833]	0	0.0974842	49.233	1	0.0473796	24.929	0.486024	0	0	0	0	0	1	1	0	0	0	0	0	1	1
DATA	51005	312	1	gb|CQ819097|gb|CQ819099|gb|CQ819103|gb|CQ819105	hs|chr5:27485707-27485766	0		1306	41227	A_19_P00318559	XLOC_004323	CQ819097	Unknown	0	0.0826492	41.7408	1	0.0402421	21.1736	0.486902	0	0	0	0	0	1	1	0	0	0	0	1	1	0
DATA	5166	32	82	linc|TCONS_00003916	hs|chr2:158734036-158734095	0		212	4648	A_21_P0002306	XLOC_001720	TCONS_00003916	linc|BROAD Institute lincRNA (XLOC_001720), lincRNA [TCONS_00003916]	0	0.0655205	33.0902	1	0.0319188	16.7942	0.487157	0	0	0	0	0	1	1	0	0	0	0	0	1	0
DATA	29295	179	103	linc|TCONS_00008415	hs|chr4:6309073-6309014	0		133	24323	A_21_P0003716	XLOC_003867	TCONS_00008415	linc|BROAD Institute lincRNA (XLOC_003867), lincRNA [TCONS_00008415]	0	0.0681161	34.4011	1	0.0331881	17.4621	0.487228	0	0	0	0	0	1	1	0	0	0	0	0	1	0
DATA	38025	232	141	ref|NR_036540|gb|AK123168|gb|BC015390|tc|THC2602167	hs|chr1:120141332-120141273	0		582	31101	A_21_P0000663	LOC644242	NR_036540	ref|Homo sapiens uncharacterized LOC644242 (LOC644242), non-coding RNA [NR_036540]	0	0.0683164	34.5022	1	0.0332881	17.5147	0.487264	0	0	0	0	0	1	1	0	0	0	0	0	1	0
DATA	20942	128	114	linc|TCONS_00008717	hs|chr4:190598498-190598439	0		1011	17530	A_21_P0003822	XLOC_004231	TCONS_00008717	linc|BROAD Institute lincRNA (XLOC_004231), lincRNA [TCONS_00008717]	0	0.0546208	27.5855	1	0.026638	14.0157	0.487689	0	0	0	0	0	1	1	0	0	0	0	0	1	0
DATA	52266	319	114	ref|NM_144585|ref|NM_153378|ens|ENST00000377574|ens|ENST00000377572	hs|chr11:64368963-64369022	0		2348	42444	A_33_P3316721	SLC22A12	NM_144585	ref|Homo sapiens solute carrier family 22 (organic anion/urate transporter), member 12 (SLC22A12), transcript variant 1, mRNA [NM_144585]	0	0.0684568	34.5732	1	0.0333907	17.5687	0.487762	0	0	0	0	0	1	1	0	0	0	0	0	1	0
DATA	928	6	108	ref|NM_020771|ens|ENST00000518228|ens|ENST00000416605|ens|ENST00000517995	hs|chr6:105177223-105177164	0		3320	837	A_33_P3420402	HACE1	NM_020771	ref|Homo sapiens HECT domain and ankyrin repeat containing, E3 ubiquitin protein ligase 1 (HACE1), mRNA [NM_020771]	0	0.401948	202.998	1	0.196318	103.294	0.488417	0	0	0	0	0	1	1	0	0	0	0	1	1	1
DATA	27159	166	99	ref|NM_032935|ens|ENST00000219162|gb|HQ258024|gb|BC113442	hs|chr16:56601678-56602761	0		126	22457	A_23_P152398	MT4	NM_032935	ref|Homo sapiens metallothionein 4 (MT4), mRNA [NM_032935]	0	0.0854611	43.161	1	0.0417546	21.9694	0.48858	0	0	0	0	0	1	1	0	0	0	0	0	1	0
DATA	23084	141	124	ref|NM_001097620|ens|ENST00000297477|gb|AK126312|tc|THC2573151	hs|chr7:1585889-1585830	0		2257	19379	A_33_P3334205	TMEM184A	NM_001097620	ref|Homo sapiens transmembrane protein 184A (TMEM184A), mRNA [NM_001097620]	0	0.114645	57.8997	1	0.056015	29.4725	0.488596	0	0	0	0	0	1	1	0	0	0	0	0	1	1
DATA	56830	347	86	ref|NR_024181|ens|ENST00000477228|ens|ENST00000485702|gb|AK093036	hs|chr19:52359174-52359115	0		819	46036	A_23_P208198	ZNF577	NR_024181	ref|Homo sapiens zinc finger protein 577 (ZNF577), transcript variant 3, non-coding RNA [NR_024181]	0	0.168852	85.2765	1	0.0825803	43.45	0.489068	0	0	0	0	0	1	1	0	0	0	0	0	1	1
DATA	54533	333	85	linc|TCONS_00021781	hs|chr13:46295698-46295757	0		100	44209	A_21_P0008061	XLOC_010379	TCONS_00021781	linc|BROAD Institute lincRNA (XLOC_010379), lincRNA [TCONS_00021781]	0	0.0587837	29.6879	1	0.0287555	15.1298	0.489174	0	0	0	0	0	1	1	0	0	0	0	0	1	0
DATA	1069	7	85	ref|NM_021097|ref|NM_001112800|ref|NM_001112802|ref|NM_001112801	hs|chr2:40339484-40339425	0		5854	1106	A_32_P147078	SLC8A1	NM_021097	ref|Homo sapiens solute carrier family 8 (sodium/calcium exchanger), member 1 (SLC8A1), transcript variant A, mRNA [NM_021097]	0	1.17873	595.303	1	0.578965	304.625	0.491175	0	0	0	0	0	1	1	0	0	0	0	0	1	1
DATA	28608	175	72	ens|ENST00000547771|ref|XM_003403648|ref|XM_003403525|ens|ENST00000552032	hs|chr12:70320422-70320481	0		1875	23733	A_21_P0014036	C12orf28	ENST00000547771	ref|PREDICTED: Homo sapiens myelin gene regulatory factor-like (LOC100653278), mRNA [XM_003403648]	0	0.0528133	26.6726	1	0.0259472	13.6522	0.491299	0	0	0	0	0	1	1	0	0	0	0	0	1	0
DATA	2579	16	119	ref|NM_001162383|ref|NM_001162384|ref|NM_004723|ens|ENST00000313667	hs|chr1:155920241-155920182	0		2853	2401	A_33_P3327058	ARHGEF2	NM_001162383	ref|Homo sapiens Rho/Rac guanine nucleotide exchange factor (GEF) 2 (ARHGEF2), transcript variant 1, mRNA [NM_001162383]	0	0.220285	111.252	1	0.108319	56.9923	0.49172	0	0	0	0	0	1	1	0	0	0	0	0	1	1
DATA	25162	154	70	ens|ENST00000424308|linc|TCONS_l2_00000307	hs|chr1:59487204-59488669	0		69	20844	A_21_P0010530	XLOC_l2_000233	ENST00000424308	linc|BROAD Institute lincRNA (XLOC_l2_000233), lincRNA [TCONS_l2_00000307]	0	0.1979	99.9468	1	0.0974288	51.2626	0.492313	0	0	0	0	0	1	1	0	0	0	0	0	1	1
DATA	53863	329	71	ref|NM_001001547|ref|NM_000072|ref|NM_001127444|ref|NM_001127443	hs|chr7:80302711-80303343	0		1614	6554	A_23_P111583	CD36	NM_001001547	ref|Homo sapiens CD36 molecule (thrombospondin receptor) (CD36), transcript variant 2, mRNA [NM_001001547]	0	0.101061	51.0393	1	0.0497582	26.1805	0.492359	0	0	0	0	0	1	1	0	0	0	0	0	1	1
DATA	29538	181	18	ref|XR_108809|ref|XR_110687|ref|XR_113022|gb|AK311984	hs|chr7:65305522-65305581	0		324	24447	A_21_P0014199	DKFZP434F142	XR_108809	ref|PREDICTED: Homo sapiens hypothetical DKFZp434F142 (DKFZP434F142), miscRNA [XR_108809]	0	0.0729227	36.8286	1	0.035909	18.8937	0.492426	0	0	0	0	0	1	1	0	0	0	0	0	1	0
DATA	43696	267	72	gb|AK126470|tc|THC2618827|linc|TCONS_00011439	hs|chr6:5032052-5031993	0		3210	35645	A_21_P0004722	XLOC_005592	AK126470	tc|BC008282 SH3-domain binding protein 1 {Homo sapiens} (exp=-1; wgp=0; cg=0), partial (4%) [THC2618827]	0	0.0522019	26.3638	1	0.0257352	13.5407	0.492993	0	0	0	0	0	1	1	0	0	0	0	0	1	0
DATA	23055	141	95	ref|NM_003957|ens|ENST00000382179|ens|ENST00000528841|ens|ENST00000308230	hs|chr11:1482769-1482828	0		2942	19333	A_33_P3273480	BRSK2	NM_003957	ref|Homo sapiens BR serine/threonine kinase 2 (BRSK2), mRNA [NM_003957]	0	0.435451	219.918	1	0.214713	112.972	0.493081	0	0	0	0	0	1	1	0	0	0	0	0	1	1
DATA	26321	161	81	ref|NM_145028|ens|ENST00000471400|ens|ENST00000373869|ens|ENST00000288065	hs|chr6:35706205-35706264	0		461	21891	A_32_P146113	C6orf81	NM_145028	ref|Homo sapiens chromosome 6 open reading frame 81 (C6orf81), mRNA [NM_145028]	0	0.0647639	32.7081	1	0.0319369	16.8037	0.493128	0	0	0	0	0	1	1	0	0	0	0	0	1	0
DATA	3566	22	122	ens|ENST00000399288|ens|ENST00000455913|ens|ENST00000435650	hs|chr9:82267658-82267717	0		1410	3287	A_33_P3302681	TLE4	ENST00000399288	ens|transducin-like enhancer of split 4 (E(sp1) homolog, Drosophila) [Source:HGNC Symbol;Acc:11840] [ENST00000399288]	0	0.13886	70.1294	1	0.0685357	36.0604	0.49356	0	0	0	0	0	1	1	0	0	0	0	0	1	1
DATA	17401	107	17		hs|chr11:111779547-111779606	0		0	14750	A_33_P3346331	A_33_P3346331	A_33_P3346331	Unknown	0	0.151679	76.6032	1	0.0749156	39.4172	0.49391	0	0	0	0	0	1	1	0	0	0	0	0	1	1
DATA	12839	79	47	ref|NM_001007537|ens|ENST00000382057|ens|ENST00000556521|ens|ENST00000382141	hs|chr13:24471092-24471033	0		33	11067	A_33_P3357007	C1QTNF9B	NM_001007537	ref|Homo sapiens C1q and tumor necrosis factor related protein 9B (C1QTNF9B), mRNA [NM_001007537]	0	0.0648998	32.7767	1	0.0320619	16.8695	0.494021	0	0	0	0	0	1	1	0	0	0	0	0	1	0
DATA	62371	381	51	gb|DB026495	hs|chr12:48399465-48399406	0		241	50323	A_33_P3395201	DB026495	DB026495	gb|DB026495 TESTI2 Homo sapiens cDNA clone TESTI2008712 5', mRNA sequence [DB026495]	0	0.0569407	28.7571	1	0.0281408	14.8064	0.494213	0	0	0	0	1	1	1	0	0	0	0	1	1	0
DATA	26941	165	45	gb|AK055250|tc|THC2604613|linc|TCONS_00019107	hs|chr11:94892196-94892255	0		1809	22372	A_21_P0007129	XLOC_009255	AK055250	linc|BROAD Institute lincRNA (XLOC_009255), lincRNA [TCONS_00019107]	0	0.0793421	40.0706	1	0.0392982	20.6769	0.495301	0	0	0	0	0	1	1	0	0	0	0	0	1	0
DATA	31260	191	100	ref|NM_001079858|ref|NM_005756|ref|NM_001079859|ref|NM_001184833	hs|chrX:19008888-19008829	0		3389	25873	A_33_P3262977	GPR64	NM_001079858	ref|Homo sapiens G protein-coupled receptor 64 (GPR64), transcript variant 1, mRNA [NM_001079858]	0	0.0566366	28.6035	1	0.0280546	14.7611	0.495345	0	0	0	0	0	1	1	0	0	0	0	0	1	0
DATA	52347	320	31	linc|TCONS_00011631	hs|chr6:237103-237162	0		662	42309	A_21_P0004812	XLOC_005119	TCONS_00011631	linc|BROAD Institute lincRNA (XLOC_005119), lincRNA [TCONS_00011631]	0	0.066804	33.7384	1	0.0331007	17.4161	0.495489	0	0	0	0	0	1	1	0	0	0	0	0	1	0
DATA	54573	333	125	linc|TCONS_00029109	hs|chr21:32361384-32333915	0		211	44272	A_21_P0010275	XLOC_014050	TCONS_00029109	linc|BROAD Institute lincRNA (XLOC_014050), lincRNA [TCONS_00029109]	0	0.0910695	45.9934	1	0.0451544	23.7582	0.495823	0	0	0	0	0	1	1	0	0	0	0	0	1	0
DATA	2704	17	80	linc|TCONS_00006864	hs|chr3:58429435-58429494	0		423	2625	A_21_P0003232	XLOC_002675	TCONS_00006864	linc|BROAD Institute lincRNA (XLOC_002675), lincRNA [TCONS_00006864]	0	0.0731829	36.96	1	0.0362954	19.097	0.495954	0	0	0	0	0	1	1	0	0	0	0	0	1	0
DATA	33439	204	147	tc|THC2621369	hs|chr4:164253594-164253535	0		805	27493	A_33_P3375086	THC2621369	THC2621369	tc|Q39C09_BURS3 (Q39C09) Flagellar FliF M-ring protein, partial (3%) [THC2621369]	0	0.0811638	40.9906	1	0.0402695	21.188	0.496151	0	0	0	0	0	1	1	0	0	0	0	0	1	0
DATA	32898	201	98	ens|ENST00000377414|gb|BC035878|tc|THC2477621	hs|chr1:9100715-9100656	0		1767	27154	A_24_P111054	SLC2A5	ENST00000377414	ens|solute carrier family 2 (facilitated glucose/fructose transporter), member 5 [Source:HGNC Symbol;Acc:11010] [ENST00000377414]	0	0.0649508	32.8025	1	0.0322641	16.9759	0.496747	0	0	0	0	0	1	1	0	0	0	0	0	1	0
DATA	18134	111	94	linc|TCONS_00006208	hs|chr3:128193545-128193604	0		297	15399	A_21_P0003030	XLOC_002808	TCONS_00006208	linc|BROAD Institute lincRNA (XLOC_002808), lincRNA [TCONS_00006208]	0	0.107831	54.4583	1	0.05358	28.1914	0.496891	0	0	0	0	0	1	1	0	0	0	0	0	1	1
DATA	22614	138	146	ref|NR_038854|gb|AK026783|tc|THC2493312	hs|chr12:120928209-120928150	0		1828	18903	A_21_P0000820	LOC100506668	NR_038854	ref|Homo sapiens uncharacterized LOC100506668 (LOC100506668), non-coding RNA [NR_038854]	0	0.097115	49.0466	1	0.0482905	25.4083	0.497251	0	0	0	0	0	1	1	0	0	0	0	0	1	0
DATA	25161	154	69	ref|NM_021135|ref|NM_001006932|ens|ENST00000509742|ens|ENST00000503859	hs|chr6:166827367-166827308	0		2209	20842	A_33_P3399935	RPS6KA2	NM_021135	ref|Homo sapiens ribosomal protein S6 kinase, 90kDa, polypeptide 2 (RPS6KA2), transcript variant 1, mRNA [NM_021135]	0	0.119567	60.3855	1	0.0594946	31.3033	0.497585	0	0	0	0	0	1	1	0	0	0	0	0	1	1
DATA	26092	160	16		hs|chr7:153759099-153759040	0		0	21532	A_33_P3352011	A_33_P3352011	A_33_P3352011	Unknown	0	0.0975365	49.2595	1	0.0485878	25.5647	0.49815	0	0	0	0	0	1	1	0	0	0	0	0	1	0
DATA	19672	120	156	ref|NM_001234|ref|NM_033337|ens|ENST00000397368|ens|ENST00000343849	hs|chr3:8787416-8787475	0		395	16568	A_24_P251599	CAV3	NM_001234	ref|Homo sapiens caveolin 3 (CAV3), transcript variant 2, mRNA [NM_001234]	0	0.0610062	30.8103	1	0.0304102	16.0005	0.498478	0	0	0	0	0	1	1	0	0	0	0	0	1	0
