# Supplementary material for: Expression of Beclin-1 in the Microenvironment of Invasive Ductal Carcinoma of the Breast: Correlation with Prognosis and the Cancer-Stromal Interaction
Source: PLoS One. 2015 May 8;10(5):e0125762. doi: 10.1371/journal.pone.0125762 (PMC4425636; doi:10.1371/journal.pone.0125762)
Supplement: S2 Dataset — (XLSX) [file pone.0125762.s006.xlsx]

## Sheet: upregulation
															M			T
FEATURES	FeatureNum	Row	Col	accessions	chr_coord	SubTypeMask	SubTypeName	Start	ProbeUID	ProbeName	GeneName	SystematicName	Description	ControlType	Normalized	Raw	FoldChange	Normalized	Raw	FoldChange	gIsSaturated	gIsFeatNonUnifOL	gIsBGNonUnifOL	gIsFeatPopnOL	gIsBGPopnOL	gIsPosAndSignif	gIsWellAboveBG	gIsSaturated	gIsFeatNonUnifOL	gIsBGNonUnifOL	gIsFeatPopnOL	gIsBGPopnOL	gIsPosAndSignif	gIsWellAboveBG
DATA	62629	382	145	ref|NM_000893|ref|NM_001166451|ens|ENST00000432028|ens|ENST00000287611	hs|chr3:186457190-186459356	0		1345	50466	A_23_P212258	KNG1	NM_000893	ref|Homo sapiens kininogen 1 (KNG1), transcript variant 2, mRNA [NM_000893]	0	0.011667	5.89225	1	0.463754	244.006	39.7493	0	0	0	0	1	0	0	0	0	0	0	1	1	1
DATA	62652	383	4	ref|NR_038914|ens|ENST00000416343|tc|THC2650198|linc|TCONS_00001610	hs|chr1:101092752-101092693	0		676	50492	A_21_P0001558	LOC100128787	NR_038914	ref|Homo sapiens uncharacterized LOC100128787 (LOC100128787), non-coding RNA [NR_038914]	0	0.0109134	5.51164	1	0.326502	171.79	29.9176	0	0	0	0	1	0	0	0	0	0	0	1	1	1
DATA	62392	381	72	ref|XR_110532|ens|ENST00000533341|gb|CR599196|tc|THC2635860	hs|chr11:123306328-123306387	0		1003	50351	A_33_P3330079	LOC100128242	XR_110532	ref|PREDICTED: Homo sapiens hypothetical LOC100128242 (LOC100128242), miscRNA [XR_110532]	0	0.00993622	5.01815	1	0.27964	147.134	28.1435	0	0	0	0	1	0	0	0	0	0	0	1	1	1
DATA	56043	342	119	linc|TCONS_00022089	hs|chr13:96737219-96737160	0		185	45302	A_21_P0008203	XLOC_010699	TCONS_00022089	linc|BROAD Institute lincRNA (XLOC_010699), lincRNA [TCONS_00022089]	0	0.0109667	5.5386	1	0.306418	161.223	27.9407	0	0	0	0	0	0	0	0	0	0	0	0	1	1
DATA	53056	324	84	gb|AK098656|tc|THC2719706|linc|TCONS_00024275	hs|chr16:80600750-80600691	0		1278	42909	A_21_P0008886	XLOC_012020	AK098656	linc|BROAD Institute lincRNA (XLOC_012020), lincRNA [TCONS_00024275]	0	0.00976133	4.92983	1	0.256604	135.013	26.2878	0	0	0	0	0	0	0	0	0	0	0	0	1	1
DATA	56695	346	115	ens|ENST00000493635|gb|AK131079|tc|THC2544764	hs|chr6:36990760-36990819	0		2070	45826	A_33_P3345886	FGD2	ENST00000493635	ens|FYVE, RhoGEF and PH domain containing 2 [Source:HGNC Symbol;Acc:3664] [ENST00000493635]	0	0.010799	5.4539	1	0.275582	144.999	25.5192	0	0	0	0	0	0	0	0	0	0	0	0	1	1
DATA	62426	381	106	ens|ENST00000412075|tc|THC2542723|linc|TCONS_l2_00004278	hs|chr10:119235949-119235890	0		186	50402	A_21_P0010956	XLOC_l2_002122	ENST00000412075	tc|Q4T167_TETNG (Q4T167) Chromosome 18 SCAF10707, whole genome shotgun sequence. (Fragment), partial (5%) [THC2542723]	0	0.0103879	5.24626	1	0.257854	135.671	24.8226	0	0	0	0	1	0	0	0	0	0	0	1	1	1
DATA	62348	381	28	ref|NM_178839|ens|ENST00000409148|ens|ENST00000295057|ens|ENST00000417012	hs|chr2:80529291-80529232	0		1923	50289	A_23_P131330	LRRTM1	NM_178839	ref|Homo sapiens leucine rich repeat transmembrane neuronal 1 (LRRTM1), mRNA [NM_178839]	0	0.0111085	5.6102	1	0.270902	142.536	24.3869	0	0	0	0	1	0	0	0	0	0	0	1	1	1
DATA	62601	382	117	linc|TCONS_00011967	hs|chr6:138008290-138008349	0		445	50421	A_21_P0004948	XLOC_005478	TCONS_00011967	linc|BROAD Institute lincRNA (XLOC_005478), lincRNA [TCONS_00011967]	0	0.0108116	5.46023	1	0.240447	126.512	22.2398	0	0	0	0	1	0	0	0	0	0	0	1	1	1
DATA	61717	377	53	linc|TCONS_00026281	hs|chr18:11491434-11491606	0		398	49825	A_21_P0009456	XLOC_012627	TCONS_00026281	linc|BROAD Institute lincRNA (XLOC_012627), lincRNA [TCONS_00026281]	0	0.0103641	5.23424	1	0.222134	116.877	21.433	0	0	0	0	0	0	0	0	0	0	0	0	1	1
DATA	62840	384	28	gb|AK097637|tc|THC2485282	hs|chr22:41768715-41768656	0		518	50528	A_24_P187614	LOC100129648	AK097637	gb|Homo sapiens cDNA FLJ40318 fis, clone TESTI2030556. [AK097637]	0	0.0262923	13.2786	1	0.519964	273.581	19.7763	0	0	0	0	1	1	0	0	0	0	0	1	1	1
DATA	53940	329	148	ens|ENST00000419801|linc|TCONS_00011350	hs|chr6:108597691-108597750	0		572	43797	A_21_P0004674	XLOC_005420	ENST00000419801	linc|BROAD Institute lincRNA (XLOC_005420), lincRNA [TCONS_00011350]	0	0.0121612	6.14182	1	0.23299	122.589	19.1585	0	0	0	0	0	0	0	0	0	0	0	0	1	1
DATA	55856	341	96	ens|ENST00000490698|ens|ENST00000429335|ens|ENST00000475291|gb|AX794781	hs|chr4:74991174-74991233	0		168	45266	A_33_P3366258	MTHFD2L	ENST00000490698	ens|methylenetetrahydrofolate dehydrogenase (NADP+ dependent) 2-like [Source:HGNC Symbol;Acc:31865] [ENST00000490698]	0	0.0106835	5.39557	1	0.197047	103.677	18.444	0	0	0	0	0	1	0	0	0	0	0	0	1	1
DATA	56151	343	63	ens|ENST00000378013|tc|THC2493633	hs|chr5:142152355-142152414	0		73	45472	A_33_P3378680	ARHGAP26	ENST00000378013	ens|Rho GTPase activating protein 26 [Source:HGNC Symbol;Acc:17073] [ENST00000378013]	0	0.010148	5.12509	1	0.185489	97.5961	18.2785	0	0	0	0	0	0	0	0	0	0	0	0	1	1
DATA	62451	381	131	ref|NM_015320|ref|NM_032995|ens|ENST00000428230|ens|ENST00000326016	hs|chr2:131674555-131674614	0		332	50444	A_33_P3233099	ARHGEF4	NM_015320	ref|Homo sapiens Rho guanine nucleotide exchange factor (GEF) 4 (ARHGEF4), transcript variant 1, mRNA [NM_015320]	0	0.0113559	5.73516	1	0.207319	109.082	18.2564	0	0	0	0	0	0	0	0	0	0	0	1	1	1
DATA	30853	189	21	ens|ENST00000418091|linc|TCONS_00000216	hs|chr1:63491181-63491240	0		210	25494	A_21_P0000981	XLOC_000230	ENST00000418091	linc|BROAD Institute lincRNA (XLOC_000230), lincRNA [TCONS_00000216]	0	0.0122265	6.17485	1	0.220273	115.898	18.016	0	0	0	0	0	1	0	0	0	0	0	0	1	1
DATA	55528	339	96	linc|TCONS_00013316	hs|chr7:1660395-1660454	0		204	45000	A_21_P0005350	XLOC_005965	TCONS_00013316	linc|BROAD Institute lincRNA (XLOC_005965), lincRNA [TCONS_00013316]	0	0.0100531	5.07718	1	0.181115	95.2943	18.0158	0	0	0	0	0	0	0	0	0	0	0	0	1	1
DATA	51065	312	61	ens|ENST00000394478	hs|chrX:123097146-123097205	0		126	41325	A_33_P3304304	STAG2	ENST00000394478	ens|stromal antigen 2 [Source:HGNC Symbol;Acc:11355] [ENST00000394478]	0	0.0156094	7.88333	1	0.277989	146.265	17.809	0	0	0	0	0	1	0	0	0	0	0	0	1	1
DATA	62680	383	32	ref|NR_038945|gb|BC045795|gb|BC031272|ens|ENST00000395731	hs|chr7:154858959-154858900	0		2520	50532	A_33_P3375279	LOC100128264	NR_038945	ref|Homo sapiens uncharacterized LOC100128264 (LOC100128264), non-coding RNA [NR_038945]	0	0.0109635	5.53698	1	0.180294	94.8627	16.4449	0	0	0	0	1	0	0	0	0	0	0	1	1	1
DATA	56208	343	120	ref|NM_001035|ens|ENST00000366574|ens|ENST00000542537|gb|X98330	hs|chr1:237996036-237996095	0		15112	45563	A_33_P3251727	RYR2	NM_001035	ref|Homo sapiens ryanodine receptor 2 (cardiac) (RYR2), mRNA [NM_001035]	0	0.0109966	5.55367	1	0.180123	94.7724	16.3799	0	0	0	0	0	0	0	0	0	0	0	0	1	1
DATA	53729	328	101	ref|NM_001005517|ens|ENST00000354924|tc|NP1461726	hs|chr3:98073490-98073549	0		792	43474	A_33_P3419586	OR5K4	NM_001005517	ref|Homo sapiens olfactory receptor, family 5, subfamily K, member 4 (OR5K4), mRNA [NM_001005517]	0	0.010106	5.1039	1	0.163418	85.9831	16.1704	0	0	0	0	0	0	0	0	0	0	0	0	1	1
DATA	52957	323	149	linc|TCONS_00015540	hs|chr8:144163901-144163842	0		910	43008	A_21_P0005980	XLOC_007248	TCONS_00015540	linc|BROAD Institute lincRNA (XLOC_007248), lincRNA [TCONS_00015540]	0	0.0121675	6.14502	1	0.195902	103.075	16.1005	0	0	0	0	0	0	0	0	0	0	0	0	1	1
DATA	44550	272	106	ens|ENST00000378592|gb|AK127388|tc|THC2482411	hs|chr1:1915812-1915753	0		1442	36229	A_33_P3410121	KIAA1751	ENST00000378592	ens|chromosome 1 open reading frame 222 [Source:HGNC Symbol;Acc:27917] [ENST00000378592]	0	0.00961481	4.85583	1	0.154132	81.0972	16.0307	0	0	0	0	0	0	0	0	0	0	0	0	1	1
DATA	41888	256	68	linc|TCONS_l2_00019107	hs|chr3:196192453-196192512	0		6078	34080	A_21_P0012429	XLOC_l2_010075	TCONS_l2_00019107	linc|BROAD Institute lincRNA (XLOC_l2_010075), lincRNA [TCONS_l2_00019107]	0	0.00929553	4.69458	1	0.148643	78.209	15.9908	0	0	0	0	0	0	0	0	0	0	0	0	1	1
DATA	32859	201	59	linc|TCONS_00022315	hs|chr13:111969590-111969531	0		2388	27099	A_19_P00806441	XLOC_010725	TCONS_00022315	linc|BROAD Institute lincRNA (XLOC_010725), lincRNA [TCONS_00022315]	0	0.0124089	6.26692	1	0.193947	102.046	15.6298	0	0	0	0	0	1	0	0	0	0	0	1	1	1
DATA	61716	377	52		hs|chr7:065033333-065033274	0		0	49824	A_33_P3248222	A_33_P3248222	A_33_P3248222	Unknown	0	0.0150973	7.62467	1	0.220857	116.205	14.6289	0	0	0	0	0	1	0	0	0	0	0	0	1	1
DATA	50396	308	48	ref|NR_033865|linc|TCONS_l2_00011526|linc|TCONS_l2_00010576	hs|chr17:15668920-15668979	0		487	40771	A_21_P0000608	CDRT15P2	NR_033865	ref|Homo sapiens CMT1A duplicated region transcript 15 pseudogene 2 (CDRT15P2), non-coding RNA [NR_033865]	0	0.0104889	5.29726	1	0.150957	79.4266	14.3921	0	0	0	0	0	0	0	0	0	0	0	0	1	1
DATA	45950	281	30	ref|NM_178134|ens|ENST00000505841|ens|ENST00000334194|gb|AY262057	hs|chr1:47583782-47583841	0		1696	37402	A_21_P0010756	CYP4Z1	NM_178134	ref|Homo sapiens cytochrome P450, family 4, subfamily Z, polypeptide 1 (CYP4Z1), mRNA [NM_178134]	0	0.013095	6.61347	1	0.180458	94.9487	13.7806	0	0	0	0	0	1	0	0	0	0	0	0	1	1
DATA	50040	306	20	linc|TCONS_l2_00009701	hs|chr16:34285875-34285934	0		719	40473	A_21_P0011437	XLOC_l2_005197	TCONS_l2_00009701	linc|BROAD Institute lincRNA (XLOC_l2_005197), lincRNA [TCONS_l2_00009701]	0	0.011802	5.96045	1	0.15758	82.9113	13.3519	0	0	0	0	0	0	0	0	0	0	0	0	1	1
DATA	27248	167	24	gb|AK128720|ens|ENST00000448344|tc|THC2515540|tc|THC2508799	hs|chr2:159433489-159433548	0		15	22599	A_21_P0001139	PKP4	AK128720	tc|Q8IV82_HUMAN (Q8IV82) JAK1 protein (Fragment), partial (36%) [THC2515540]	0	0.0116996	5.9087	1	0.155969	82.0637	13.3312	0	0	0	0	0	0	0	0	0	0	0	0	1	1
DATA	53775	328	147	ref|NR_034134|ens|ENST00000421212|ens|ENST00000412134|gb|BC047589	hs|chr2:4699009-4698950	0		228	43545	A_32_P83270	LOC727982	NR_034134	ref|Homo sapiens uncharacterized LOC727982 (LOC727982), non-coding RNA [NR_034134]	0	0.0188718	9.53094	1	0.247536	130.242	13.1167	0	0	0	0	0	1	0	0	0	0	0	0	1	1
DATA	62803	383	155		hs|chr3:050406435-050406494	0		0	50729	A_33_P3363173	A_33_P3363173	A_33_P3363173	Unknown	0	0.0315279	15.9227	1	0.406646	213.959	12.898	0	0	0	0	1	1	0	0	0	0	0	1	1	1
DATA	55986	342	62	linc|TCONS_00010634|linc|TCONS_00010636|linc|TCONS_00010637|linc|TCONS_00010635	hs|chr5:17404781-17404840	0		272	45211	A_21_P0004490	XLOC_004308	TCONS_00010634	linc|BROAD Institute lincRNA (XLOC_004308), lincRNA [TCONS_00010634]	0	0.0101573	5.12979	1	0.128342	67.5278	12.6355	0	0	0	0	0	0	0	0	0	0	0	0	1	1
DATA	58940	360	64	ref|XR_108990	hs|chr9:113801480-113801539	0		557	47537	A_21_P0014240	LOC100288449	XR_108990	ref|PREDICTED: Homo sapiens hypothetical LOC100288449 (LOC100288449), miscRNA [XR_108990]	0	0.0101405	5.1213	1	0.12787	67.2792	12.6098	0	0	0	0	0	0	0	0	0	0	0	0	1	1
DATA	17734	109	22	ens|ENST00000509824|tc|THC2731649|linc|TCONS_00008493|linc|TCONS_00009060	hs|chr4:59390916-59390857	0		190	15015	A_21_P0003743	XLOC_003961	ENST00000509824	linc|BROAD Institute lincRNA (XLOC_003961), lincRNA [TCONS_00008493]	0	0.0123538	6.23913	1	0.151519	79.7226	12.265	0	0	0	0	0	0	0	0	0	0	0	0	1	1
DATA	40161	245	145	ref|NM_020646|ens|ENST00000531618|ens|ENST00000325884|gb|AB464448	hs|chr11:8959259-8959200	0		509	32917	A_23_P2083	ASCL3	NM_020646	ref|Homo sapiens achaete-scute complex homolog 3 (Drosophila) (ASCL3), mRNA [NM_020646]	0	0.0113216	5.7178	1	0.137812	72.5106	12.1726	0	0	0	0	0	0	0	0	0	0	0	0	1	1
DATA	62339	381	19	ens|ENST00000445093|linc|TCONS_00012957	hs|chr7:15108206-15108265	0		582	50277	A_21_P0005214	XLOC_005990	ENST00000445093	linc|BROAD Institute lincRNA (XLOC_005990), lincRNA [TCONS_00012957]	0	0.0112538	5.68359	1	0.136304	71.7171	12.1118	0	0	0	0	1	0	0	0	0	0	0	1	1	1
DATA	32594	199	122	ref|NM_001012419|ens|ENST00000357336|ens|ENST00000254835|tc|THC2474711	hs|chr9:43090055-43089996	0		3880	26938	A_21_P0010647	ANKRD20A3	NM_001012419	ref|Homo sapiens ankyrin repeat domain 20 family, member A3 (ANKRD20A3), mRNA [NM_001012419]	0	0.0153747	7.7648	1	0.184197	96.916	11.9805	0	0	0	0	0	1	0	0	0	0	0	0	1	1
DATA	57748	353	20	gb|AK308862	hs|chr16:10273875-10273816	0		794	46705	A_33_P3318627	GRIN2A	AK308862	gb|Homo sapiens cDNA, FLJ98903. [AK308862]	0	0.0116839	5.90077	1	0.137082	72.1265	11.7326	0	0	0	0	0	0	0	0	0	0	0	0	1	1
DATA	52742	322	98	ref|NM_175741|ens|ENST00000537011|ens|ENST00000333756|ens|ENST00000438749	hs|chr15:34649791-34649850	0		3652	42672	A_23_P393955	C15orf55	NM_175741	ref|Homo sapiens chromosome 15 open reading frame 55 (C15orf55), mRNA [NM_175741]	0	0.00995859	5.02945	1	0.111597	58.7172	11.2061	0	0	0	0	0	0	0	0	0	0	0	0	1	1
DATA	62878	384	66	ens|ENST00000391612|tc|THC2477067	hs|chr14:57672677-57672736	0		789	50588	A_24_P101921	ENST00000391612	ENST00000391612	Unknown	0	0.0143712	7.25797	1	0.159649	83.9998	11.1089	0	0	0	0	1	1	0	0	0	0	0	1	1	1
DATA	33005	202	41	ref|NM_005913|ens|ENST00000324750|gb|BC069153|gb|BC069545	hs|chr18:13826278-13826337	0		735	27072	A_23_P50039	MC5R	NM_005913	ref|Homo sapiens melanocortin 5 receptor (MC5R), mRNA [NM_005913]	0	0.0104622	5.28379	1	0.114264	60.1206	10.9216	0	0	0	0	0	0	0	0	0	0	0	0	1	1
DATA	62778	383	130	ref|NR_003570|gb|AK128228|tc|THC2487064	hs|chr10:124554942-124555001	0		3301	50691	A_33_P3376661	FLJ46361	NR_003570	ref|Homo sapiens deleted in malignant brain tumors 1 pseudogene (FLJ46361), non-coding RNA [NR_003570]	0	0.0112904	5.70206	1	0.122525	64.4671	10.8521	0	0	0	0	1	0	0	0	0	0	0	1	1	1
DATA	61152	373	144	tc|THC2758825|linc|TCONS_00028097|linc|TCONS_00028490|linc|TCONS_00028492	hs|chr20:005466837-005466896	0		525	49458	A_21_P0009930	XLOC_013448	THC2758825	linc|BROAD Institute lincRNA (XLOC_013448), lincRNA [TCONS_00028097]	0	0.0438347	22.1381	1	0.473952	249.372	10.8123	0	0	0	0	0	1	0	0	0	0	0	0	1	1
DATA	62393	381	73	ens|ENST00000431656|tc|THC2683167|linc|TCONS_l2_00007418	hs|chr13:62902907-62902966	0		316	50353	A_21_P0011202	XLOC_l2_003753	ENST00000431656	linc|BROAD Institute lincRNA (XLOC_l2_003753), lincRNA [TCONS_l2_00007418]	0	0.0188496	9.51972	1	0.19919	104.805	10.5674	0	0	0	0	1	1	0	0	0	0	0	1	1	1
DATA	32762	200	126	ens|ENST00000390359|gb|L10120|gb|AF542062|gb|M14260	hs|chr7:142099606-142099547	0		234	26945	A_33_P3424010	ENST00000390359	ENST00000390359	ens|T cell receptor beta variable 7-8 [Source:HGNC Symbol;Acc:12242] [ENST00000390359]	0	0.00994968	5.02495	1	0.104938	55.2135	10.5469	0	0	0	0	0	0	0	0	0	0	0	0	1	1
DATA	61224	374	52	ens|ENST00000450971|tc|THC2661442|linc|TCONS_00028025	hs|chr20:23635924-23635865	0		373	49313	A_21_P0009892	XLOC_013695	ENST00000450971	linc|BROAD Institute lincRNA (XLOC_013695), lincRNA [TCONS_00028025]	0	0.0104073	5.25607	1	0.109244	57.4792	10.4968	0	0	0	0	0	0	0	0	0	0	0	0	1	1
DATA	31963	195	147	ref|NM_015900|ref|NM_001206960|ref|NM_001206961|ens|ENST00000273371	hs|chr3:119348247-119348306	0		1368	26464	A_24_P294408	PLA1A	NM_015900	ref|Homo sapiens phospholipase A1 member A (PLA1A), transcript variant 1, mRNA [NM_015900]	0	0.0110864	5.59903	1	0.11465	60.3237	10.3415	0	0	0	0	0	0	0	0	0	0	0	0	1	1
DATA	62617	382	133	linc|TCONS_00024587	hs|chr16:14103913-14103854	0		309	50446	A_21_P0009011	XLOC_011880	TCONS_00024587	linc|BROAD Institute lincRNA (XLOC_011880), lincRNA [TCONS_00024587]	0	0.0114272	5.77116	1	0.116638	61.3696	10.207	0	0	0	0	1	0	0	0	0	0	0	1	1	1
DATA	62277	380	121	linc|TCONS_00029021	hs|chr21:40742863-40742922	0		554	50187	A_21_P0010247	XLOC_013943	TCONS_00029021	linc|BROAD Institute lincRNA (XLOC_013943), lincRNA [TCONS_00029021]	0	0.0109979	5.55432	1	0.111836	58.8431	10.1689	0	0	0	0	1	0	0	0	0	0	0	1	1	1
DATA	57911	354	19	linc|TCONS_00008338	hs|chr4:175445565-175445624	0		233	46704	A_21_P0003681	XLOC_003787	TCONS_00008338	linc|BROAD Institute lincRNA (XLOC_003787), lincRNA [TCONS_00008338]	0	0.0356901	18.0248	1	0.361109	189.999	10.1179	0	0	0	0	0	1	0	0	0	0	0	0	1	1
DATA	51230	313	62	linc|TCONS_l2_00003131	hs|chr10:82009139-82009198	0		6094	41582	A_21_P0010835	XLOC_l2_001652	TCONS_l2_00003131	linc|BROAD Institute lincRNA (XLOC_l2_001652), lincRNA [TCONS_l2_00003131]	0	0.00998227	5.04141	1	0.0988405	52.0054	9.9016	0	0	0	0	0	0	0	0	0	0	0	0	1	1
DATA	24733	151	133	ref|NM_032089|gb|AF152516|gb|BC132769|tc|NP363643	hs|chr5:140784877-140784936	0		2357	20671	A_23_P364414	PCDHGA9	NM_032089	ref|Homo sapiens protocadherin gamma subfamily A, 9 (PCDHGA9), transcript variant 2, mRNA [NM_032089]	0	0.0102827	5.19315	1	0.100395	52.8234	9.76347	0	0	0	0	0	0	0	0	0	0	0	0	1	1
DATA	55819	341	59	ref|NM_153615|ens|ENST00000382833|ens|ENST00000441897|ens|ENST00000290691	hs|chr22:24041247-24041306	0		2768	45206	A_23_P306941	RGL4	NM_153615	ref|Homo sapiens ral guanine nucleotide dissociation stimulator-like 4 (RGL4), mRNA [NM_153615]	0	0.0102565	5.1799	1	0.0999356	52.5816	9.74364	0	0	0	0	0	0	0	0	0	0	0	0	1	1
DATA	21229	130	73	ref|NM_001012980|ens|ENST00000509231|ens|ENST00000332921|gb|BC126401	hs|chrX:84349188-84347566	0		1821	17737	A_33_P3223602	SATL1	NM_001012980	ref|Homo sapiens spermidine/spermine N1-acetyl transferase-like 1 (SATL1), mRNA [NM_001012980]	0	0.00935122	4.7227	1	0.0896342	47.1615	9.5853	0	0	0	0	0	0	0	0	0	0	0	0	1	1
DATA	61480	375	144	tc|THC2691515|linc|TCONS_00009879	hs|chr5:014992886-014992945	0		344	49715	A_21_P0004232	XLOC_004300	THC2691515	tc|Q91YW8_MOUSE (Q91YW8) Pprc1 protein, partial (3%) [THC2691515]	0	0.0117918	5.9553	1	0.112405	59.1423	9.53242	0	0	0	0	0	0	0	0	0	0	0	0	1	1
DATA	53220	325	84	gb|AK096092|tc|THC2480288	hs|chr20:33102807-33102748	0		1267	43172	A_33_P3343412	FLJ38773	AK096092	gb|Homo sapiens cDNA FLJ38773 fis, clone KIDNE2018071. [AK096092]	0	0.0215576	10.8874	1	0.20072	105.61	9.31086	0	0	0	0	0	1	0	0	0	0	0	0	1	1
DATA	62600	382	116	linc|TCONS_l2_00026264	hs|chr7:149589455-149606765	0		198	50419	A_21_P0013277	XLOC_l2_013646	TCONS_l2_00026264	linc|BROAD Institute lincRNA (XLOC_l2_013646), lincRNA [TCONS_l2_00026264]	0	0.0107711	5.43979	1	0.100076	52.6554	9.29116	0	0	0	0	1	0	0	0	0	0	0	1	1	1
DATA	62614	382	130	gb|DB080651	hs|chr6:39747159-39747100	0		406	50443	A_33_P3286571	DB080651	DB080651	gb|DB080651 TESTI4 Homo sapiens cDNA clone TESTI4026318 5', mRNA sequence [DB080651]	0	0.0113244	5.71924	1	0.105177	55.3395	9.28766	0	0	0	0	0	0	0	0	0	0	0	1	1	1
DATA	36318	222	74	linc|TCONS_00013938|linc|TCONS_00013937	hs|chr7:117809294-117809235	0		184	29711	A_21_P0005524	XLOC_006578	TCONS_00013938	linc|BROAD Institute lincRNA (XLOC_006578), lincRNA [TCONS_00013938]	0	0.011933	6.02661	1	0.109791	57.7673	9.20063	0	0	0	0	0	1	0	0	0	0	0	0	1	1
DATA	38480	235	104	linc|TCONS_l2_00030911	hs|chrY:23480282-23480341	0		127	31554	A_21_P0013884	XLOC_l2_015901	TCONS_l2_00030911	linc|BROAD Institute lincRNA (XLOC_l2_015901), lincRNA [TCONS_l2_00030911]	0	0.00917065	4.63151	1	0.0836564	44.0162	9.12218	0	0	0	0	0	0	0	0	0	0	0	0	1	1
DATA	48011	293	123	ens|ENST00000507236|linc|TCONS_00009815	hs|chr5:176134416-176134357	0		518	39103	A_21_P0004191	XLOC_005093	ENST00000507236	linc|BROAD Institute lincRNA (XLOC_005093), lincRNA [TCONS_00009815]	0	0.0106448	5.376	1	0.0956947	50.3502	8.98982	0	0	0	0	0	0	0	0	0	0	0	0	1	1
DATA	62454	381	134	ref|NM_001040284|ref|NM_001040285|ens|ENST00000436909|ens|ENST00000357464	hs|chr16:50269144-50269203	0		8036	50447	A_33_P3377459	PAPD5	NM_001040284	ref|Homo sapiens PAP associated domain containing 5 (PAPD5), transcript variant 1, mRNA [NM_001040284]	0	0.0114575	5.78644	1	0.10179	53.557	8.88411	0	0	0	0	1	0	0	0	0	0	0	1	1	1
DATA	62703	383	55	ens|ENST00000443261|gb|AA431385|linc|TCONS_00003478	hs|chr2:199239284-199239225	0		272	50568	A_21_P0002132	XLOC_002449	ENST00000443261	gb|zw76c10.r1 Soares_testis_NHT Homo sapiens cDNA clone IMAGE:782130 5', mRNA sequence [AA431385]	0	0.02303	11.631	1	0.204422	107.557	8.87632	0	0	0	0	1	1	0	0	0	0	0	1	1	1
DATA	50735	310	59	ens|ENST00000439259|gb|BC042517|tc|THC2606416|linc|TCONS_00002942	hs|chr2:78354873-78354932	0		1043	41054	A_21_P0001884	XLOC_001543	ENST00000439259	linc|BROAD Institute lincRNA (XLOC_001543), lincRNA [TCONS_00002942]	0	0.0100414	5.07127	1	0.0883447	46.483	8.79804	0	0	0	0	0	0	0	0	0	0	0	0	1	1
DATA	62721	383	73	linc|TCONS_00026882	hs|chr19:8009243-8014232	0		337	50601	A_21_P0009679	XLOC_012945	TCONS_00026882	linc|BROAD Institute lincRNA (XLOC_012945), lincRNA [TCONS_00026882]	0	0.00991088	5.00535	1	0.0846152	44.5207	8.53761	0	0	0	0	1	0	0	0	0	0	0	1	1	1
DATA	62605	382	121	ens|ENST00000457157|tc|THC2633305|tc|THC2679257|linc|TCONS_00028841	hs|chr21:37379819-37379878	0		730	50427	A_21_P0010162	XLOC_013929	ENST00000457157	tc|Q9BSD2_HUMAN (Q9BSD2) C21orf105 protein (Fragment), partial (23%) [THC2633305]	0	0.0193875	9.79139	1	0.163356	85.9505	8.42584	0	0	0	0	0	1	0	0	0	0	0	1	1	1
DATA	35207	215	111	ref|NM_031859|gb|AF152475|tc|NP362481	hs|chr5:140238109-140238168	0		2475	28997	A_33_P3281299	PCDHA10	NM_031859	ref|Homo sapiens protocadherin alpha 10 (PCDHA10), transcript variant 2, mRNA [NM_031859]	0	0.00927929	4.68638	1	0.0778603	40.9666	8.39076	0	0	0	0	0	0	0	0	0	0	0	0	1	1
DATA	52153	319	1		hs|chr16:063377328-063377269	0		0	42263	A_33_P3395843	A_33_P3395843	A_33_P3395843	Unknown	0	0.0117121	5.91504	1	0.0935629	49.2285	7.98856	0	0	0	0	0	0	0	0	0	0	0	1	1	1
DATA	27345	167	121	ref|NM_001523|ens|ENST00000376738|ens|ENST00000376737|ens|ENST00000540069	hs|chr19:52220281-52220222	0		902	22765	A_33_P3295200	HAS1	NM_001523	ref|Homo sapiens hyaluronan synthase 1 (HAS1), mRNA [NM_001523]	0	0.010134	5.11802	1	0.0807714	42.4983	7.97037	0	0	0	0	0	1	0	0	0	0	0	0	1	1
DATA	49599	303	71	linc|TCONS_00026245	hs|chr18:5214899-5214958	0		1125	40306	A_21_P0009444	XLOC_012614	TCONS_00026245	linc|BROAD Institute lincRNA (XLOC_012614), lincRNA [TCONS_00026245]	0	0.0096583	4.87779	1	0.0769117	40.4674	7.96327	0	0	0	0	0	0	0	0	0	0	0	0	1	1
DATA	55491	339	59	ens|ENST00000442726|gb|AK091229|tc|THC2508071|linc|TCONS_l2_00002344	hs|chr1:238701546-238701605	0		2840	44939	A_21_P0010746	XLOC_l2_000693	ENST00000442726	linc|BROAD Institute lincRNA (XLOC_l2_000693), lincRNA [TCONS_l2_00002344]	0	0.0102485	5.17585	1	0.081607	42.9379	7.96284	0	0	0	0	0	0	0	0	0	0	0	0	1	1
DATA	32430	198	122	ref|NM_178493|ens|ENST00000409678|gb|BC060882|gb|AB062438	hs|chr17:79910458-79910399	0		2141	26683	A_33_P3257125	NOTUM	NM_178493	ref|Homo sapiens notum pectinacetylesterase homolog (Drosophila) (NOTUM), mRNA [NM_178493]	0	0.00973054	4.91427	1	0.0771979	40.618	7.93357	0	0	0	0	0	0	0	0	0	0	0	0	1	1
DATA	27405	168	17	linc|TCONS_00024494	hs|chr16:86338019-86338078	0		165	22588	A_21_P0008987	XLOC_011814	TCONS_00024494	linc|BROAD Institute lincRNA (XLOC_011814), lincRNA [TCONS_00024494]	0	0.0247485	12.4989	1	0.192831	101.459	7.79163	0	0	0	0	0	1	0	0	0	0	0	0	1	1
DATA	26398	161	158	ref|XM_003403443|ref|XM_003403820|gb|AK128829	hs|chr9:35185573-35185632	0		2690	22012	A_21_P0014006	LOC100509263	XM_003403443	ref|PREDICTED: Homo sapiens hypothetical protein LOC100509263 (LOC100509263), mRNA [XM_003403443]	0	0.0114672	5.79133	1	0.087701	46.1443	7.64801	0	0	0	0	0	0	0	0	0	0	0	0	1	1
DATA	53722	328	94	linc|TCONS_00006651	hs|chr3:127403991-127400797	0		154	43462	A_21_P0003171	XLOC_003242	TCONS_00006651	linc|BROAD Institute lincRNA (XLOC_003242), lincRNA [TCONS_00006651]	0	0.0102393	5.17123	1	0.0779328	41.0047	7.61113	0	0	0	0	0	1	0	0	0	0	0	0	1	1
DATA	62475	381	155	linc|TCONS_00025592|linc|TCONS_00025591	hs|chr17:21405218-21405159	0		279	50480	A_21_P0009306	XLOC_012421	TCONS_00025592	linc|BROAD Institute lincRNA (XLOC_012421), lincRNA [TCONS_00025592]	0	0.0435332	21.9858	1	0.327263	172.191	7.51754	0	0	0	0	0	1	0	0	0	0	0	1	1	1
DATA	43735	267	111	ens|ENST00000432711|gb|DB550107|tc|THC2692480|linc|TCONS_l2_00015045	hs|chr2:196434434-196434375	0		472	35708	A_21_P0011983	XLOC_l2_008396	ENST00000432711	gb|DB550107 RIKEN full-length enriched human cDNA library, hippocampus Homo sapiens cDNA clone H023089H16 3', mRNA sequence [DB550107]	0	0.00973154	4.91478	1	0.0727254	38.2648	7.47316	0	0	0	0	0	0	0	0	0	0	0	0	1	1
DATA	31603	193	115	linc|TCONS_l2_00015065	hs|chr2:200732207-200732148	0		841	26161	A_21_P0011984	XLOC_l2_008405	TCONS_l2_00015065	linc|BROAD Institute lincRNA (XLOC_l2_008405), lincRNA [TCONS_l2_00015065]	0	0.00962542	4.86118	1	0.0710661	37.3918	7.38317	0	0	0	0	0	1	0	0	0	0	0	0	1	1
DATA	28927	177	63	linc|TCONS_00001932|linc|TCONS_00000828	hs|chr1:5080839-5080898	0		268	23998	A_21_P0001663	XLOC_000036	TCONS_00001932	linc|BROAD Institute lincRNA (XLOC_000036), lincRNA [TCONS_00001932]	0	0.00938047	4.73748	1	0.0690145	36.3123	7.35725	0	0	0	0	0	0	0	0	0	0	0	0	1	1
DATA	53448	326	148	ref|NR_027107|gb|AK024300|gb|BC033172|tc|THC2480518	hs|chr4:183063701-183063642	0		1410	43280	A_23_P369485	MGC45800	NR_027107	ref|Homo sapiens uncharacterized LOC90768 (MGC45800), non-coding RNA [NR_027107]	0	0.0132944	6.71416	1	0.0973969	51.2458	7.32615	0	0	0	0	0	1	0	0	0	0	0	0	1	1
DATA	49435	302	71	ens|ENST00000418954|linc|TCONS_l2_00017429	hs|chr21:16225351-16225292	0		657	40051	A_21_P0012223	XLOC_l2_009139	ENST00000418954	linc|BROAD Institute lincRNA (XLOC_l2_009139), lincRNA [TCONS_l2_00017429]	0	0.0129699	6.55028	1	0.0947465	49.8513	7.3051	0	0	0	0	0	1	0	0	0	0	0	0	1	1
DATA	54409	332	125	linc|TCONS_00003529	hs|chr2:470708-470767	0		665	44015	A_21_P0002153	XLOC_001305	TCONS_00003529	linc|BROAD Institute lincRNA (XLOC_001305), lincRNA [TCONS_00003529]	0	0.0112029	5.65786	1	0.0814448	42.8526	7.26998	0	0	0	0	0	0	0	0	0	0	0	0	1	1
DATA	36158	221	78	tc|THC2718861|linc|TCONS_00029159	hs|chr21:044808883-044808824	0		369	29716	A_19_P00801752	XLOC_014103	THC2718861	linc|BROAD Institute lincRNA (XLOC_014103), lincRNA [TCONS_00029159]	0	0.00908492	4.58821	1	0.0641709	33.7638	7.06345	0	0	0	0	0	1	0	0	0	0	0	0	1	1
DATA	20483	125	147	ref|NM_001031849|ens|ENST00000541896|ens|ENST00000169293|gb|AK300663	hs|chr3:186969451-186968088	0		1371	17327	A_24_P41850	MASP1	NM_001031849	ref|Homo sapiens mannan-binding lectin serine peptidase 1 (C4/C2 activating component of Ra-reactive factor) (MASP1), transcript variant 3, mRNA [NM_001031849]	0	0.0111012	5.60651	1	0.0769367	40.4806	6.93048	0	0	0	0	0	0	0	0	0	0	0	0	1	1
DATA	59575	364	43	ens|ENST00000447570|linc|TCONS_00017417|linc|TCONS_00016978	hs|chrX:40122347-40122406	0		128	47998	A_21_P0006560	XLOC_007960	ENST00000447570	linc|BROAD Institute lincRNA (XLOC_007960), lincRNA [TCONS_00017417]	0	0.0410088	20.7109	1	0.278972	146.782	6.80274	0	0	0	0	0	1	0	0	0	0	0	0	1	1
DATA	46813	286	73	ens|ENST00000433766|gb|AK056050|tc|THC2520592|linc|TCONS_00028069	hs|chr20:54036936-54036877	0		2227	37984	A_21_P0009914	XLOC_013804	ENST00000433766	linc|BROAD Institute lincRNA (XLOC_013804), lincRNA [TCONS_00028069]	0	0.00944428	4.7697	1	0.063583	33.4545	6.73244	0	0	0	0	0	0	0	0	0	0	0	0	1	1
DATA	43491	266	31	gb|AK092571|tc|THC2628135|linc|TCONS_00020365	hs|chr12:28734388-28734444	0		2116	35318	A_21_P0007537	XLOC_009695	AK092571	tc|Q07826_HUMAN (Q07826) X-linked retinopathy protein protein (Fragment), partial (31%) [THC2628135]	0	0.0111501	5.6312	1	0.0742588	39.0716	6.65993	0	0	0	0	0	0	0	0	0	0	0	0	1	1
DATA	39902	244	50	ens|ENST00000511693|tc|THC2681410|linc|TCONS_00009832|linc|TCONS_00009833	hs|chr5:1934033-1934092	0		56	32504	A_21_P0004195	XLOC_004250	ENST00000511693	linc|BROAD Institute lincRNA (XLOC_004250), lincRNA [TCONS_00009832]	0	0.00997157	5.036	1	0.0664018	34.9376	6.65912	0	0	0	0	0	0	0	0	0	0	0	0	1	1
DATA	42339	259	27	tc|THC2708289|linc|TCONS_00025697	hs|chr17:053531349-053531290	0		35	34530	A_21_P0009333	XLOC_012525	THC2708289	linc|BROAD Institute lincRNA (XLOC_012525), lincRNA [TCONS_00025697]	0	0.0113634	5.73891	1	0.0750734	39.5002	6.60662	0	0	0	0	1	0	0	0	0	1	0	1	1	1
DATA	62137	379	145	ref|XR_108813|ref|XR_110749|ref|XR_113050|tc|THC2580295	hs|chr7:130598325-130598384	0		347	50224	A_19_P00318280	LOC100506860	XR_108813	ref|PREDICTED: Homo sapiens hypothetical LOC100506860, transcript variant 1 (LOC100506860), miscRNA [XR_108813]	0	0.0671347	33.9054	1	0.435927	229.365	6.49332	0	0	0	0	0	1	1	0	0	0	0	0	1	1
DATA	14200	87	96	linc|TCONS_00016286	hs|chr9:26716465-26716406	0		152	12224	A_21_P0006259	XLOC_007661	TCONS_00016286	linc|BROAD Institute lincRNA (XLOC_007661), lincRNA [TCONS_00016286]	0	0.00946312	4.77922	1	0.0610973	32.1466	6.45636	0	0	0	0	0	0	0	0	0	0	0	0	1	1
DATA	38650	236	110	gb|AK025061|tc|NP1156197|linc|TCONS_00024247	hs|chr16:27282631-27282690	0		1927	31565	A_21_P0008872	FLJ21408	AK025061	tc|GB|AK025061.1|AK025061.1 Homo sapiens cDNA: FLJ21408 fis, clone COL03917 [NP1156197]	0	0.00942955	4.76227	1	0.0607506	31.9642	6.44258	0	0	0	0	0	1	0	0	0	0	0	0	1	1
DATA	46496	284	84	ref|NM_006536|ens|ENST00000370565|gb|BC041096|gb|AB026833	hs|chr1:86921591-86921650	0		3374	37740	A_23_P397248	CLCA2	NM_006536	ref|Homo sapiens chloride channel accessory 2 (CLCA2), mRNA [NM_006536]	0	0.00933465	4.71433	1	0.0601335	31.6395	6.44197	0	0	0	0	0	0	0	0	0	0	0	0	1	1
DATA	40866	250	30	linc|TCONS_00002582	hs|chr1:212811708-212811190	0		194	33241	A_21_P0001757	XLOC_001195	TCONS_00002582	linc|BROAD Institute lincRNA (XLOC_001195), lincRNA [TCONS_00002582]	0	0.0111462	5.62924	1	0.0708888	37.2984	6.3599	0	0	0	0	0	0	0	0	0	0	0	0	1	1
DATA	59903	366	43	ref|NR_027066|ref|NR_027065|ref|NR_027067|ens|ENST00000411989	hs|chr21:40111057-40110998	0		780	48255	A_33_P3593719	LINC00114	NR_027066	ref|Homo sapiens long intergenic non-protein coding RNA 114 (LINC00114), transcript variant 2, non-coding RNA [NR_027066]	0	0.0107876	5.44811	1	0.068032	35.7953	6.30652	0	0	0	0	0	0	0	0	0	0	0	0	1	1
DATA	42418	259	106		hs|chr2:128394206-128394147	0		0	34662	A_33_P3300022	A_33_P3300022	A_33_P3300022	Unknown	0	0.0094516	4.7734	1	0.0594498	31.2798	6.28992	0	0	0	0	0	0	0	0	0	0	0	0	1	1
DATA	19624	120	108	tc|THC2643003|linc|TCONS_00022428	hs|chr14:024088771-024088830	0		367	16487	A_21_P0008299	XLOC_010767	THC2643003	tc|Q93LB8_MORCA (Q93LB8) Type III restriction-modification system methyltransferase, partial (3%) [THC2643003]	0	0.00937215	4.73327	1	0.0587712	30.9228	6.27084	0	0	0	0	0	0	0	0	0	0	0	0	1	1
DATA	49110	300	74	ens|ENST00000466694	hs|chr13:25912864-25912923	0		1701	39798	A_33_P3365845	NUPL1	ENST00000466694	ens|nucleoporin like 1 [Source:HGNC Symbol;Acc:20261] [ENST00000466694]	0	0.0097039	4.90082	1	0.0608502	32.0166	6.2707	0	0	0	0	0	1	0	0	0	0	0	0	1	1
DATA	33516	205	60	ens|ENST00000515860|linc|TCONS_00007640	hs|chr4:139357878-139357937	0		393	27624	A_21_P0003409	XLOC_003709	ENST00000515860	linc|BROAD Institute lincRNA (XLOC_003709), lincRNA [TCONS_00007640]	0	0.00943203	4.76352	1	0.0575266	30.2679	6.09907	0	0	0	0	0	0	0	0	0	0	0	0	1	1
DATA	33745	206	125	gb|AF323919|gb|AY026238|ens|ENST00000409679|tc|THC2487325	hs|chr2:99860310-99860251	0		809	27733	A_33_P3356306	LYG2	AF323919	gb|Homo sapiens LYGH mRNA, complete cds. [AF323919]	0	0.0103537	5.22901	1	0.0629897	33.1423	6.08376	0	0	0	0	0	1	0	0	0	0	0	0	1	1
DATA	24760	151	160	linc|TCONS_00028710	hs|chr20:55851047-55850988	0		231	20715	A_19_P00319276	XLOC_013812	TCONS_00028710	linc|BROAD Institute lincRNA (XLOC_013812), lincRNA [TCONS_00028710]	0	0.0121794	6.15106	1	0.0740551	38.9644	6.08033	0	0	0	0	0	1	0	0	0	0	0	0	1	1
DATA	23995	147	51	ens|ENST00000450928|gb|BX101916|tc|THC2639111|linc|TCONS_00028919	hs|chr21:34856287-34856228	0		278	20042	A_21_P0010201	XLOC_014060	ENST00000450928	gb|BX101916 Soares_fetal_liver_spleen_1NFLS_S1 Homo sapiens cDNA clone IMAGp998P221062, mRNA sequence [BX101916]	0	0.0102347	5.16891	1	0.0612907	32.2484	5.9885	0	0	0	0	0	0	0	0	0	0	0	0	1	1
DATA	59645	364	113	linc|TCONS_00014969	hs|chr8:36823997-36823938	0		1051	48112	A_21_P0005816	XLOC_007051	TCONS_00014969	linc|BROAD Institute lincRNA (XLOC_007051), lincRNA [TCONS_00014969]	0	0.0107491	5.42871	1	0.064164	33.7602	5.96921	0	0	0	0	0	0	0	0	0	0	0	0	1	1
DATA	48946	299	74	ens|ENST00000518559|ref|XM_002343151|ref|XM_001715897|gb|BC156479	hs|chr12:31300889-31300830	0		1370	39797	A_33_P3336909	ENST00000518559	ENST00000518559	ref|PREDICTED: Homo sapiens ovostatin 2 (OVOS2), mRNA [XM_002343151]	0	0.00956708	4.83172	1	0.0567469	29.8576	5.93148	0	0	0	0	0	0	0	0	0	0	0	0	1	1
DATA	62333	381	13	ens|ENST00000359888|ref|XM_001129515|ref|XM_001732849|ref|XM_001716021	hs|chr10:31652051-31651992	0		886	50269	A_33_P3381064	ENST00000359888	ENST00000359888	ens|Putative UPF0607 protein FLJ37424 [Source:UniProtKB/Swiss-Prot;Acc:Q8N9G6] [ENST00000359888]	0	0.0112375	5.67534	1	0.0662095	34.8364	5.89184	0	0	0	0	1	0	0	0	0	0	0	0	1	1
DATA	46395	283	147	ens|ENST00000420951|gb|AI199424|tc|THC2717366|linc|TCONS_l2_00011530	hs|chr17:19483549-19483608	0		172	37837	A_21_P0011616	XLOC_l2_005692	ENST00000420951	gb|qs75h09.x1 NCI_CGAP_Pr28 Homo sapiens cDNA clone IMAGE:1943969 3' similar to SW:YAO6_SCHPO Q10085 HYPOTHETICAL 49.1 KD PROTEIN C11D3.06 IN CHROMOSOME I. ;, mRNA sequence [AI199424]	0	0.0118027	5.96079	1	0.0690493	36.3306	5.85029	0	0	0	0	0	0	0	0	0	0	0	0	1	1
DATA	25499	156	79		hs|chr4:001398632-001398573	0		0	21113	A_33_P3315624	A_33_P3315624	A_33_P3315624	Unknown	0	0.0089866	4.53856	1	0.0518231	27.267	5.76671	0	0	0	0	0	0	0	0	0	0	0	0	1	1
DATA	62114	379	122	ref|NR_038221|ens|ENST00000473713|gb|AK055831|tc|THC2630761	hs|chr3:72223424-72223483	0		2633	50188	A_33_P3585328	LOC201617	NR_038221	ref|Homo sapiens uncharacterized LOC201617 (LOC201617), non-coding RNA [NR_038221]	0	0.0110282	5.56963	1	0.0634433	33.381	5.75284	0	0	0	0	0	0	0	0	0	0	0	0	1	1
DATA	49645	303	117	linc|TCONS_00004172	hs|chr2:21316997-21316938	0		888	40374	A_21_P0002411	XLOC_002012	TCONS_00004172	linc|BROAD Institute lincRNA (XLOC_002012), lincRNA [TCONS_00004172]	0	0.0104562	5.28078	1	0.0596335	31.3764	5.70314	0	0	0	0	0	0	0	0	0	0	0	0	1	1
DATA	59266	362	62	ref|NM_000673|ref|NM_001166504|ens|ENST00000437033|ens|ENST00000209665	hs|chr4:100341750-100341691	0		1041	47776	A_33_P3406677	ADH7	NM_000673	ref|Homo sapiens alcohol dehydrogenase 7 (class IV), mu or sigma polypeptide (ADH7), transcript variant 2, mRNA [NM_000673]	0	0.0116924	5.90507	1	0.0666529	35.0697	5.70054	0	0	0	0	0	1	0	0	0	0	0	0	1	1
DATA	28599	175	63		hs|chr8:081178505-081178446	0		0	23718	A_33_P3290610	A_33_P3290610	A_33_P3290610	Unknown	0	0.00939031	4.74245	1	0.0535145	28.1569	5.69891	0	0	0	0	0	0	0	0	0	0	0	0	1	1
DATA	33350	204	58	linc|TCONS_00026823	hs|chr19:5559129-5559188	0		944	27352	A_21_P0009659	XLOC_012925	TCONS_00026823	linc|BROAD Institute lincRNA (XLOC_012925), lincRNA [TCONS_00026823]	0	0.0105381	5.32212	1	0.0600306	31.5854	5.69653	0	0	0	0	0	1	0	0	0	0	0	0	1	1
DATA	39635	242	111	ref|NM_001038640|ref|NM_018652|ref|NM_001145224|ref|NM_001164404	hs|chr15:74369637-74369578	0		422	32342	A_21_P0011333	GOLGA6A	NM_001038640	ref|Homo sapiens golgin A6 family, member A (GOLGA6A), mRNA [NM_001038640]	0	0.00949366	4.79464	1	0.0537526	28.2822	5.66195	0	0	0	0	0	0	0	0	0	0	0	0	1	1
DATA	52256	319	104	ens|ENST00000390423|gb|X58744|gb|AB305694|gb|AB360830	hs|chr14:22111732-22111791	0		335	42430	A_33_P3247890	ENST00000390423	ENST00000390423	ens|T cell receptor alpha variable 1-2 [Source:HGNC Symbol;Acc:12102] [ENST00000390423]	0	0.0100935	5.0976	1	0.056504	29.7298	5.59804	0	0	0	0	0	0	0	0	0	0	0	0	1	1
DATA	62300	380	144	ref|NM_016180|ens|ENST00000505056|ens|ENST00000510600|ens|ENST00000342059	hs|chr5:33964061-33964002	0		714	50223	A_23_P259049	SLC45A2	NM_016180	ref|Homo sapiens solute carrier family 45, member 2 (SLC45A2), transcript variant 1, mRNA [NM_016180]	0	0.0117026	5.91023	1	0.0648494	34.1208	5.54145	0	0	0	0	1	0	0	0	0	0	0	0	1	1
DATA	16345	100	109	ens|ENST00000400102|gb|AJ312026|gb|XM_003119009|tc|THC2478877	hs|chr8:10984299-10984240	0		1859	13839	A_23_P359870	ENST00000400102	ENST00000400102	gb|Homo sapiens mRNA for hypothetical protein (C8ORF16). [AJ312026]	0	0.00955178	4.82399	1	0.0527013	27.729	5.51743	0	0	0	0	1	0	0	0	0	0	0	0	1	1
DATA	3132	20	16	ens|ENST00000500944|gb|AJ312027|ens|ENST00000526648|tc|THC2481137	hs|chr8:10980986-10980927	0		1648	2801	A_24_P312325	ENST00000500944	ENST00000500944	gb|Homo sapiens mRNA for hypothetical protein (C8ORF15). [AJ312027]	0	0.0205909	10.3992	1	0.113213	59.5674	5.49819	0	0	0	0	0	1	0	0	0	0	0	0	1	1
DATA	47195	288	127	ref|NM_003490|ref|NM_001135774|ref|NM_133633|ens|ENST00000445154	hs|chr22:32909571-32909512	0		2009	38322	A_23_P80295	SYN3	NM_003490	ref|Homo sapiens synapsin III (SYN3), transcript variant IIIa, mRNA [NM_003490]	0	0.032576	16.4521	1	0.178979	94.1706	5.49419	0	0	0	0	0	1	0	0	0	0	0	0	1	1
DATA	25420	155	164	ens|ENST00000399363|gb|DV080709|gb|XM_001128221	hs|chr17:9710879-9710820	0		550	21245	A_33_P3275893	ENST00000399363	ENST00000399363	ens|Putative germ cell-specific gene 1-like protein 2 [Source:UniProtKB/Swiss-Prot;Acc:A8MUP6] [ENST00000399363]	0	0.0115617	5.83909	1	0.0633701	33.3425	5.48102	0	0	0	0	0	0	0	0	0	0	0	0	1	1
DATA	30693	188	25	ens|ENST00000338325|gb|BC031871|tc|THC2487114	hs|chr1:34237768-34237709	0		1484	25234	A_33_P3246920	CSMD2	ENST00000338325	ens|CUB and Sushi multiple domains 2 [Source:HGNC Symbol;Acc:19290] [ENST00000338325]	0	0.0114837	5.7997	1	0.0629384	33.1153	5.48066	0	0	0	0	0	0	0	0	0	0	0	0	1	1
DATA	29944	183	96	gb|AK093114|tc|THC2627193|linc|TCONS_00011199	hs|chr6:164195595-164195654	0		1722	24827	A_21_P0004606	XLOC_005531	AK093114	tc|Q28XZ4_DROPS (Q28XZ4) GA12204-PA (Fragment), partial (6%) [THC2627193]	0	0.00883255	4.46076	1	0.0483062	25.4165	5.46911	0	0	0	0	0	0	0	0	0	0	0	0	1	1
DATA	5571	34	159	ens|ENST00000484679|linc|TCONS_00005546	hs|chr3:78340000-78340059	0		234	5049	A_21_P0002753	XLOC_002715	ENST00000484679	linc|BROAD Institute lincRNA (XLOC_002715), lincRNA [TCONS_00005546]	0	0.0111791	5.64586	1	0.061096	32.1459	5.46519	0	0	0	0	0	0	0	0	0	0	0	0	1	1
DATA	62513	382	29	gb|CN311067|tc|THC2764081|linc|TCONS_00023847|linc|TCONS_00024632	hs|chr22:22624845-22624786	0		296	50291	A_21_P0008808	XLOC_011157	CN311067	gb|17000600076003 GRN_PREHEP Homo sapiens cDNA 5', mRNA sequence [CN311067]	0	0.0332973	16.8163	1	0.180299	94.865	5.41482	0	0	0	0	1	1	0	0	0	0	0	1	1	1
DATA	62715	383	67	ens|ENST00000522762|ens|ENST00000524297|linc|TCONS_00010163|linc|TCONS_00010827	hs|chr5:163969207-163969853	0		389	50589	A_21_P0004326	XLOC_004626	ENST00000522762	linc|BROAD Institute lincRNA (XLOC_004626), lincRNA [TCONS_00010163]	0	0.0380867	19.2352	1	0.205295	108.017	5.39019	0	0	0	0	1	1	0	0	0	0	0	1	1	1
DATA	21413	131	93	ref|XR_111240|ref|XR_109123|ref|XR_111239|ref|XR_109122	hs|chr12:4135706-4135765	0		426	18037	A_21_P0014674	LOC100507511	XR_111240	ref|PREDICTED: Homo sapiens hypothetical LOC100507511, transcript variant 2 (LOC100507511), miscRNA [XR_111240]	0	0.00906066	4.57596	1	0.0488244	25.6892	5.38862	0	0	0	0	0	0	0	0	0	0	0	0	1	1
DATA	33059	202	95	ref|NR_024608|gb|EU224311	hs|chrX:98716642-98716600	0		1798	27150	A_24_P144303	LOC442459	NR_024608	ref|Homo sapiens X-ray repair complementing defective repair pseudogene (LOC442459), non-coding RNA [NR_024608]	0	0.0244509	12.3486	1	0.131649	69.2675	5.38421	0	0	0	0	0	1	0	0	0	0	0	0	1	1
DATA	13485	83	37	ens|ENST00000413525|gb|BG212470|tc|THC2697395|tc|THC2779374	hs|chr2:145336830-145336889	0		190	11595	A_21_P0012025	XLOC_l2_007585	ENST00000413525	gb|RST32057 Athersys RAGE Library Homo sapiens cDNA, mRNA sequence [BG212470]	0	0.0144301	7.28772	1	0.0773683	40.7077	5.36159	0	0	0	0	0	1	0	0	0	0	0	0	1	1
DATA	59317	362	113		hs|chr5:101571220-101571279	0		0	47852	A_33_P3264013	A_33_P3264013	A_33_P3264013	Unknown	0	0.0216202	10.919	1	0.115455	60.7473	5.34016	0	0	0	0	0	1	0	0	0	0	0	0	1	1
DATA	40788	249	116	linc|TCONS_00022265	hs|chr13:43315794-43315735	0		690	33368	A_21_P0008250	XLOC_010582	TCONS_00022265	linc|BROAD Institute lincRNA (XLOC_010582), lincRNA [TCONS_00022265]	0	0.00975726	4.92777	1	0.0520177	27.3694	5.33118	0	0	0	0	0	0	0	0	0	0	0	0	1	1
DATA	28435	174	63	ref|NM_144777|ref|NM_003843|ref|NM_001160706|ens|ENST00000349847	hs|chr13:78218564-78218623	0		2391	23453	A_23_P500000	SCEL	NM_144777	ref|Homo sapiens sciellin (SCEL), transcript variant 1, mRNA [NM_144777]	0	0.00937396	4.73419	1	0.0494799	26.0341	5.27844	0	0	0	0	0	0	0	0	0	0	0	0	1	1
DATA	59083	361	43	linc|TCONS_00001491	hs|chr1:50731626-50731567	0		780	47750	A_21_P0001502	XLOC_000831	TCONS_00001491	linc|BROAD Institute lincRNA (XLOC_000831), lincRNA [TCONS_00001491]	0	0.0108393	5.47424	1	0.0569272	29.9525	5.25192	0	0	0	0	0	0	0	0	0	0	0	0	1	1
DATA	20062	123	54	ref|XR_108888|ref|XR_133501|tc|THC2582227	hs|chr8:128944183-128944242	0		140	16919	A_21_P0014215	LOC100507101	XR_108888	ref|PREDICTED: Homo sapiens hypothetical LOC100507101 (LOC100507101), miscRNA [XR_108888]	0	0.0175482	8.86248	1	0.0915176	48.1524	5.21521	0	0	0	0	0	1	0	0	0	0	0	0	1	1
DATA	4592	28	164	ref|NR_001557|ens|ENST00000479041|ens|ENST00000484406|tc|THC2620002	hs|chr2:201588906-201595808	0		495	4218	A_21_P0012040	AOX2P	NR_001557	ref|Homo sapiens aldehyde oxidase 2 pseudogene (AOX2P), non-coding RNA [NR_001557]	0	0.0127112	6.41961	1	0.065728	34.5831	5.17088	0	0	0	0	1	1	0	0	0	0	0	1	1	1
DATA	40648	248	140	ens|ENST00000390379|ens|ENST00000390373|gb|AY124781|gb|BC035390	hs|chr7:142104245-142104186	0		219	33163	A_33_P3301897	ENST00000390379	ENST00000390379	ens|T cell receptor beta variable 6-9 [Source:HGNC Symbol;Acc:12234] [ENST00000390379]	0	0.020058	10.13	1	0.103681	54.552	5.16905	0	0	0	0	0	1	0	0	0	0	0	0	1	1
DATA	41321	252	157	ref|NM_032578|ens|ENST00000354393|ens|ENST00000540630|ens|ENST00000542332	hs|chr10:69970993-69971052	0		4975	3239	A_23_P104438	MYPN	NM_032578	ref|Homo sapiens myopalladin (MYPN), mRNA [NM_032578]	0	0.016942	8.55632	1	0.0869537	45.7511	5.13243	0	0	0	0	0	1	0	0	0	0	0	0	1	1
DATA	35724	218	136	ens|ENST00000379349|tc|THC2528953	hs|chrX:23682775-23682834	0		396	29304	A_33_P3272573	PRDX4	ENST00000379349	ens|peroxiredoxin 4 [Source:HGNC Symbol;Acc:17169] [ENST00000379349]	0	0.0106242	5.36558	1	0.054424	28.6354	5.12267	0	0	0	0	0	0	0	0	0	0	0	0	1	1
DATA	52092	318	104	ens|ENST00000444810|ens|ENST00000455771|gb|BX118254|tc|THC2704835	hs|chr1:103960779-103960720	0		448	42165	A_33_P3345737	ENST00000444810	ENST00000444810	gb|BX118254 Soares_NFL_T_GBC_S1 Homo sapiens cDNA clone IMAGp998F154124, mRNA sequence [BX118254]	0	0.0101017	5.10173	1	0.0514419	27.0664	5.0924	0	0	0	0	0	0	0	0	0	0	0	0	1	1
DATA	62638	382	154	ref|NM_001145418|ens|ENST00000490475|ens|ENST00000397906|tc|THC2491247	hs|chr22:28693823-28693764	0		688	50479	A_19_P00319038	TTC28	NM_001145418	ref|Homo sapiens tetratricopeptide repeat domain 28 (TTC28), mRNA [NM_001145418]	0	0.0200934	10.1479	1	0.101804	53.5645	5.06651	0	0	0	0	1	1	0	0	0	0	0	1	1	1
DATA	36820	225	84	ens|ENST00000509244|tc|THC2696631|linc|TCONS_00007475	hs|chr4:11791427-11791486	0		683	30235	A_21_P0003335	XLOC_003457	ENST00000509244	linc|BROAD Institute lincRNA (XLOC_003457), lincRNA [TCONS_00007475]	0	0.0162505	8.2071	1	0.0823284	43.3174	5.0662	0	0	0	0	0	1	0	0	0	0	0	0	1	1
DATA	21909	134	97	ref|NR_040115|ens|ENST00000338526|ens|ENST00000456726|tc|THC2519512	hs|chr22:17154573-17154514	0		487	18311	A_33_P3236412	ANKRD62P1-PARP4P3	NR_040115	ref|Homo sapiens ANKRD62P1-PARP4P3 readthrough (non-protein coding) (ANKRD62P1-PARP4P3), non-coding RNA [NR_040115]	0	0.0205197	10.3632	1	0.103422	54.4158	5.04013	0	0	0	0	0	1	0	0	0	0	0	0	1	1
DATA	24897	152	133	ref|NR_003260|ens|ENST00000423248|ens|ENST00000341853|gb|BC101079	hs|chr15:100341271-100341212	0		375	20672	A_24_P50091	DNM1P46	NR_003260	ref|Homo sapiens DNM1 pseudogene 46 (DNM1P46), non-coding RNA [NR_003260]	0	0.0103088	5.20633	1	0.0519396	27.3283	5.03836	0	0	0	0	0	0	0	0	0	0	0	0	1	1
DATA	62013	379	21	ens|ENST00000435106|linc|TCONS_00017926	hs|chr10:10478007-10477948	0		1155	50038	A_21_P0006736	XLOC_008729	ENST00000435106	linc|BROAD Institute lincRNA (XLOC_008729), lincRNA [TCONS_00017926]	0	0.0112795	5.69657	1	0.0566787	29.8218	5.02491	0	0	0	0	0	0	0	0	0	0	0	0	1	1
DATA	62704	383	56	ref|XR_132887|ref|XR_133479	hs|chr8:27850194-27850253	0		450	50570	A_21_P0014897	LOC100652947	XR_132887	ref|PREDICTED: Homo sapiens hypothetical LOC100652947 (LOC100652947), miscRNA [XR_132887]	0	0.0251511	12.7022	1	0.125784	66.1818	5.00113	0	0	0	0	1	1	0	0	0	0	0	1	1	1
DATA	14703	90	107	ref|NR_026927|gb|BC101995|gb|BC101996|gb|BC101997	hs|chr1:2482526-2482467	0		1758	12515	A_33_P3415247	LOC115110	NR_026927	ref|Homo sapiens uncharacterized LOC115110 (LOC115110), non-coding RNA [NR_026927]	0	0.0173641	8.7695	1	0.086777	45.6581	4.99749	0	0	0	0	0	1	0	0	0	0	0	0	1	1
DATA	38826	237	122	gb|AJ011409|tc|NP160057	hs|chr21:40394991-40394932	0		853	31850	A_33_P3795644	C21orf104	AJ011409	gb|Homo sapiens mRNA for hypothetical protein, partial. [AJ011409]	0	0.00994622	5.0232	1	0.0490648	25.8157	4.93301	0	0	0	0	0	0	0	0	0	0	0	0	1	1
DATA	47360	289	128	ref|NR_034003|ens|ENST00000525556|gb|AK097857|tc|THC2517047	hs|chr8:61878759-61878700	0		433	38581	A_33_P3366175	LOC100130298	NR_034003	ref|Homo sapiens hCG1816373-like (LOC100130298), non-coding RNA [NR_034003]	0	0.0141992	7.1711	1	0.0696785	36.6617	4.90722	0	0	0	0	0	1	0	0	0	0	0	0	1	1
DATA	45811	280	55	ref|XM_003118800|ref|XM_003119822	hs|chr20:55097661-55097720	0		248	37178	A_21_P0013969	LOC100130156	XM_003118800	ref|PREDICTED: Homo sapiens hypothetical protein LOC100130156 (LOC100130156), mRNA [XM_003118800]	0	0.012113	6.11749	1	0.0593544	31.2296	4.90006	0	0	0	0	0	1	0	0	0	0	0	0	1	1
DATA	62465	381	145	ref|NR_024061|ens|ENST00000381800|tc|THC2544977	hs|chr12:12508475-12508416	0		1404	50465	A_32_P89730	LOH12CR2	NR_024061	ref|Homo sapiens loss of heterozygosity, 12, chromosomal region 2 (LOH12CR2), non-coding RNA [NR_024061]	0	0.0859092	43.3872	1	0.413737	217.69	4.81598	0	0	0	0	1	1	1	0	0	0	0	1	1	1
DATA	42217	258	69	ref|NM_016601|ens|ENST00000303015|ens|ENST00000520439|gb|AF212829	hs|chr8:140631179-140631120	0		510	34332	A_23_P111978	KCNK9	NM_016601	ref|Homo sapiens potassium channel, subfamily K, member 9 (KCNK9), mRNA [NM_016601]	0	0.00928351	4.68851	1	0.0446452	23.4903	4.80908	0	0	0	0	0	0	0	0	0	0	0	0	1	1
DATA	22283	136	143	linc|TCONS_00001483	hs|chr1:47640257-47638681	0		733	18649	A_21_P0001496	XLOC_000819	TCONS_00001483	linc|BROAD Institute lincRNA (XLOC_000819), lincRNA [TCONS_00001483]	0	0.0569257	28.7495	1	0.272953	143.616	4.79491	0	0	0	0	0	1	1	0	0	0	0	0	1	1
DATA	20314	124	142	ref|NM_000498|ens|ENST00000323110|gb|X54741|tc|THC2487084	hs|chr8:143992259-143992200	0		2651	17058	A_23_P215997	CYP11B2	NM_000498	ref|Homo sapiens cytochrome P450, family 11, subfamily B, polypeptide 2 (CYP11B2), nuclear gene encoding mitochondrial protein, mRNA [NM_000498]	0	0.0108816	5.49558	1	0.0519413	27.3292	4.77333	0	0	0	0	0	0	0	0	0	0	0	0	1	1
DATA	45294	277	30	linc|TCONS_00020968	hs|chr12:126467405-126467346	0		183	36882	A_21_P0007778	XLOC_010238	TCONS_00020968	linc|BROAD Institute lincRNA (XLOC_010238), lincRNA [TCONS_00020968]	0	0.0112812	5.69741	1	0.0536495	28.2279	4.75566	0	0	0	0	0	0	0	0	0	0	0	0	1	1
DATA	28087	172	43	ens|ENST00000504297|tc|THC2693316|linc|TCONS_00010527|linc|TCONS_00009801	hs|chr5:146560246-146560187	0		383	23160	A_21_P0004185	XLOC_005047	ENST00000504297	linc|BROAD Institute lincRNA (XLOC_005047), lincRNA [TCONS_00010527]	0	0.0104852	5.29542	1	0.0493953	25.9895	4.71094	0	0	0	0	0	0	0	0	0	0	0	0	1	1
DATA	44155	270	39	gb|BQ441651|linc|TCONS_l2_00025690|linc|TCONS_l2_00025689	hs|chr7:17029986-17030045	0		71	35859	A_21_P0013176	XLOC_l2_013293	BQ441651	gb|AGENCOURT_7916036 NIH_MGC_68 Homo sapiens cDNA clone IMAGE:6010422 5', mRNA sequence [BQ441651]	0	0.0108149	5.46193	1	0.0509112	26.7872	4.7075	0	0	0	0	0	1	0	0	0	0	0	0	1	1
DATA	56535	345	119	ref|NM_001083308|ens|ENST00000518817|gb|AY858112|tc|NP1455396	hs|chr3:191179177-191179236	0		225	45832	A_33_P3307568	PYDC2	NM_001083308	ref|Homo sapiens pyrin domain containing 2 (PYDC2), mRNA [NM_001083308]	0	0.0109588	5.53461	1	0.0515835	27.1409	4.70702	0	0	0	0	0	0	0	0	0	0	0	0	1	1
DATA	15234	93	146	ref|NM_080654|ens|ENST00000317945|gb|AK313358|gb|AY598334	hs|chr11:27371878-27371819	0		660	13087	A_33_P3313801	CCDC34	NM_080654	ref|Homo sapiens coiled-coil domain containing 34 (CCDC34), transcript variant 2, mRNA [NM_080654]	0	0.0111474	5.62985	1	0.05247	27.6073	4.70692	0	0	0	0	0	0	0	0	0	0	0	0	1	1
DATA	26731	163	163	ens|ENST00000417006|ens|ENST00000457577|gb|BU853167|tc|THC2681424	hs|chr2:200773886-200773827	0		163	22290	A_21_P0012102	XLOC_l2_008405	ENST00000417006	gb|AGENCOURT_10443904 NIH_MGC_82 Homo sapiens cDNA clone IMAGE:6619894 5', mRNA sequence [BU853167]	0	0.0123621	6.24331	1	0.0581507	30.5962	4.70395	0	0	0	0	0	1	0	0	0	0	0	0	1	1
DATA	13157	81	37	ref|NM_001097579|ref|NM_005300|ens|ENST00000535368|ens|ENST00000378142	hs|chrX:41555937-41555996	0		1334	11321	A_23_P11201	GPR34	NM_001097579	ref|Homo sapiens G protein-coupled receptor 34 (GPR34), transcript variant 4, mRNA [NM_001097579]	0	0.0118935	6.00663	1	0.0551956	29.0414	4.64083	0	0	0	0	0	0	0	0	0	0	0	0	1	1
DATA	35082	214	150	ens|ENST00000419578|gb|BC042056|tc|THC2617665|linc|TCONS_00000641	hs|chr1:152902985-152902926	0		1527	28798	A_21_P0001179	XLOC_001030	ENST00000419578	tc|Q23A98_TETTH (Q23A98) Integral membrane protein DUF6 containing protein, partial (5%) [THC2617665]	0	0.0149592	7.55494	1	0.0687703	36.1838	4.59719	0	0	0	0	0	1	0	0	0	0	0	0	1	1
DATA	39661	242	137	ens|ENST00000452402|tc|THC2677074|linc|TCONS_00011871|linc|TCONS_00012537	hs|chr6:81153205-81162882	0		144	32381	A_21_P0004902	XLOC_005365	ENST00000452402	linc|BROAD Institute lincRNA (XLOC_005365), lincRNA [TCONS_00011871]	0	0.0223568	11.291	1	0.102346	53.85	4.57786	0	0	0	0	0	1	0	0	0	0	0	0	1	1
DATA	62437	381	117	ref|NM_018248|ens|ENST00000264596|gb|AB079071|gb|BC025954	hs|chr4:178283487-178283546	0		1796	50420	A_23_P155711	NEIL3	NM_018248	ref|Homo sapiens nei endonuclease VIII-like 3 (E. coli) (NEIL3), mRNA [NM_018248]	0	0.12916	65.2305	1	0.58959	310.216	4.5648	0	0	0	0	1	1	1	0	0	0	0	1	1	1
DATA	62098	379	106		hs|chr10:124561860-124561919	0		0	50164	A_33_P3231562	A_33_P3231562	A_33_P3231562	Unknown	0	0.0318565	16.0887	1	0.142854	75.1634	4.4843	0	0	0	0	0	1	0	0	0	0	0	0	1	1
DATA	62555	382	71	linc|TCONS_00022504	hs|chr14:52540524-52540583	0		3173	50350	A_21_P0008336	XLOC_010829	TCONS_00022504	linc|BROAD Institute lincRNA (XLOC_010829), lincRNA [TCONS_00022504]	0	0.019432	9.81384	1	0.0869178	45.7322	4.47293	0	0	0	0	1	1	0	0	0	0	0	1	1	1
DATA	48883	299	11	ref|NR_038883|gb|AK311545|gb|CR626360|tc|THC2494535	hs|chr21:35341986-35342045	0		1065	39691	A_19_P00808382	LOC100506334	NR_038883	ref|Homo sapiens uncharacterized LOC100506334 (LOC100506334), non-coding RNA [NR_038883]	0	0.0232748	11.7546	1	0.103616	54.5182	4.45187	0	0	0	0	0	1	0	0	0	0	0	0	1	1
DATA	42359	259	47	linc|TCONS_l2_00019333	hs|chr3:63752192-63752133	0		350	34561	A_21_P0012443	XLOC_l2_010226	TCONS_l2_00019333	linc|BROAD Institute lincRNA (XLOC_l2_010226), lincRNA [TCONS_l2_00019333]	0	0.0131767	6.65472	1	0.058081	30.5596	4.40785	0	0	0	0	0	1	0	0	0	0	0	0	1	1
DATA	40967	250	131	ens|ENST00000366188|linc|TCONS_00015717	hs|chr9:95909433-95909983	0		111	33393	A_21_P0006030	XLOC_007464	ENST00000366188	linc|BROAD Institute lincRNA (XLOC_007464), lincRNA [TCONS_00015717]	0	0.0224344	11.3302	1	0.0981061	51.619	4.37302	0	0	0	0	0	1	0	0	0	0	0	0	1	1
DATA	45865	280	109	gb|AK124064|tc|THC2489664	hs|chr22:38755483-38755424	0		1859	37263	A_33_P3247372	LOC400927	AK124064	gb|Homo sapiens cDNA FLJ42070 fis, clone SYNOV2012326. [AK124064]	0	0.0116318	5.87449	1	0.0505655	26.6053	4.34717	0	0	0	0	0	1	0	0	0	0	0	0	1	1
DATA	35842	219	90	ref|NR_040112|ens|ENST00000543404|tc|THC2644733	hs|chr12:9381240-9381181	0		1089	29480	A_21_P0000904	A2MP1	NR_040112	ref|Homo sapiens alpha-2-macroglobulin pseudogene 1 (A2MP1), non-coding RNA [NR_040112]	0	0.0113034	5.70865	1	0.0485587	25.5494	4.29592	0	0	0	0	0	1	0	0	0	0	0	0	1	1
DATA	28833	176	133	ref|XM_001714096|ref|XM_001715409	hs|chr17:79353050-79352991	0		678	23833	A_33_P3228892	LOC100130370	XM_001714096	ref|PREDICTED: Homo sapiens hypothetical protein LOC100130370 (LOC100130370), mRNA [XM_001714096]	0	0.0175557	8.86626	1	0.0752561	39.5963	4.28671	0	0	0	0	0	1	0	0	0	0	0	0	1	1
DATA	62660	383	12	ref|NM_153213|ens|ENST00000375607|ens|ENST00000441785|ens|ENST00000478210	hs|chr1:16532735-16532676	0		1374	50505	A_33_P3315342	ARHGEF19	NM_153213	ref|Homo sapiens Rho guanine nucleotide exchange factor (GEF) 19 (ARHGEF19), mRNA [NM_153213]	0	0.116659	58.9168	1	0.497481	261.752	4.26442	0	0	0	0	1	1	1	0	0	0	0	1	1	1
DATA	42863	262	59	ref|XR_132713|ref|XR_133344|gb|AK130387|tc|THC2486555	hs|chr3:65554063-65554004	0		1687	34858	A_21_P0014843	LOC100507149	XR_132713	ref|PREDICTED: Homo sapiens hypothetical LOC100507149 (LOC100507149), miscRNA [XR_132713]	0	0.0242611	12.2527	1	0.102489	53.9249	4.2244	0	0	0	0	0	1	0	0	0	0	0	0	1	1
DATA	52579	321	99	ref|NM_014906|ens|ENST00000308249|ens|ENST00000443121|gb|AF260269	hs|chr17:57062010-57062069	0		6012	42673	A_32_P73796	PPM1E	NM_014906	ref|Homo sapiens protein phosphatase, Mg2+/Mn2+ dependent, 1E (PPM1E), mRNA [NM_014906]	0	0.121517	61.3704	1	0.512499	269.654	4.21751	0	0	0	0	0	1	1	0	0	0	0	0	1	1
DATA	54245	331	125	linc|TCONS_00006262|linc|TCONS_00007003	hs|chr3:148944026-148944085	0		722	44014	A_21_P0003040	XLOC_002865	TCONS_00006262	linc|BROAD Institute lincRNA (XLOC_002865), lincRNA [TCONS_00006262]	0	0.0422471	21.3363	1	0.178126	93.722	4.2163	0	0	0	0	0	1	0	0	0	0	0	0	1	1
DATA	46673	285	97	ref|NM_006068|ens|ENST00000381950|ens|ENST00000436693|gb|AB020807	hs|chr4:38828592-38828533	0		2623	38015	A_23_P256561	TLR6	NM_006068	ref|Homo sapiens toll-like receptor 6 (TLR6), mRNA [NM_006068]	0	0.0112121	5.66249	1	0.0452841	23.8265	4.03888	0	0	0	0	0	1	0	0	0	0	0	0	1	1
DATA	52227	319	75	linc|TCONS_00003563|linc|TCONS_00003564	hs|chr2:9708515-9708574	0		44	42380	A_21_P0002165	XLOC_001338	TCONS_00003563	linc|BROAD Institute lincRNA (XLOC_001338), lincRNA [TCONS_00003563]	0	0.0155858	7.87139	1	0.0618868	32.562	3.97072	0	0	0	0	0	1	0	0	0	0	0	0	1	1
DATA	59433	363	65		hs|chr9:117416639-117416580	0		0	48034	A_33_P3340065	A_33_P3340065	A_33_P3340065	Unknown	0	0.0245681	12.4078	1	0.0967858	50.9243	3.93949	0	0	0	0	0	1	0	0	0	0	0	0	1	1
DATA	26803	164	71	ens|ENST00000430551|gb|BC040913|tc|THC2738445|linc|TCONS_00003350	hs|chr2:105105055-105104996	0		1317	22139	A_21_P0002084	XLOC_002238	ENST00000430551	linc|BROAD Institute lincRNA (XLOC_002238), lincRNA [TCONS_00003350]	0	0.0139317	7.03603	1	0.0544753	28.6625	3.91016	0	0	0	0	0	1	0	0	0	0	0	0	1	1
DATA	62779	383	131		hs|chr9:035617474-035617533	0		0	50692	A_33_P3315704	A_33_P3315704	A_33_P3315704	Unknown	0	0.0590595	29.8272	1	0.230473	121.264	3.90238	0	0	0	0	1	1	1	0	0	0	0	1	1	1
DATA	23699	145	83	ref|NM_031886|ens|ENST00000221444|gb|AJ310479|tc|THC2742900	hs|chr19:49570826-49570767	0		4220	19838	A_23_P164897	KCNA7	NM_031886	ref|Homo sapiens potassium voltage-gated channel, shaker-related subfamily, member 7 (KCNA7), mRNA [NM_031886]	0	0.0709716	35.8432	1	0.275622	145.02	3.88355	0	0	0	0	0	1	1	0	0	0	0	0	1	1
DATA	56860	347	116	ref|NR_015383|ens|ENST00000530228|ens|ENST00000534827|gb|BC128095	hs|chr8:12623977-12623918	0		365	46077	A_33_P3378895	LOC340357	NR_015383	ref|Homo sapiens uncharacterized LOC340357 (LOC340357), non-coding RNA [NR_015383]	0	0.0225747	11.401	1	0.0867827	45.6611	3.84424	0	0	0	0	0	1	0	0	0	0	0	0	1	1
DATA	28434	174	62	ens|ENST00000326348|gb|AK097463|tc|THC2488190	hs|chr17:73817402-73817343	0		669	23451	A_32_P711043	ENST00000326348	ENST00000326348	ens|Uncharacterized proteincDNA FLJ40144 fis, clone TESTI2013012 [Source:UniProtKB/TrEMBL;Acc:Q8N811] [ENST00000326348]	0	0.0168616	8.51571	1	0.0642363	33.7983	3.80963	0	0	0	0	0	1	0	0	0	0	0	0	1	1
DATA	61100	373	92	ref|NM_198582|ens|ENST00000305959|ens|ENST00000409223|gb|AK125364	hs|chr2:239061488-239061547	0		3625	49376	A_33_P3243702	KLHL30	NM_198582	ref|Homo sapiens kelch-like 30 (Drosophila) (KLHL30), mRNA [NM_198582]	0	0.013412	6.77355	1	0.0509132	26.7882	3.79609	0	0	0	0	0	1	0	0	0	0	0	0	1	1
DATA	53326	326	26	ref|NM_033256|ens|ENST00000301242|gb|DQ892130|gb|DQ895324	hs|chr19:38743594-38743535	0		473	43078	A_33_P3401647	PPP1R14A	NM_033256	ref|Homo sapiens protein phosphatase 1, regulatory (inhibitor) subunit 14A (PPP1R14A), transcript variant 1, mRNA [NM_033256]	0	0.0150551	7.60339	1	0.0563365	29.6417	3.74201	0	0	0	0	0	1	0	0	0	0	0	0	1	1
DATA	61847	378	19	ens|ENST00000447262|gb|CN412322|linc|TCONS_l2_00027069	hs|chr7:21060524-21060583	0		188	49777	A_19_P00322526	ENST00000447262	ENST00000447262	gb|17000532539548 GRN_ES Homo sapiens cDNA 5', mRNA sequence [CN412322]	0	0.0172825	8.72827	1	0.0640709	33.7112	3.70728	0	0	0	0	0	1	0	0	0	0	0	0	1	1
DATA	35915	219	163	ref|NM_007124|ens|ENST00000367524|ens|ENST00000432686|ens|ENST00000545166	hs|chr6:145148752-145148811	0		9630	29595	A_33_P3234855	UTRN	NM_007124	ref|Homo sapiens utrophin (UTRN), mRNA [NM_007124]	0	0.0250973	12.675	1	0.092758	48.8051	3.69594	0	0	0	0	0	1	0	0	0	0	0	0	1	1
DATA	7653	47	109	ref|NM_000061|ens|ENST00000372860|ens|ENST00000308731|ens|ENST00000372880	hs|chrX:100604520-100604461	0		2525	6875	A_33_P3277514	BTK	NM_000061	ref|Homo sapiens Bruton agammaglobulinemia tyrosine kinase (BTK), mRNA [NM_000061]	0	0.0215317	10.8743	1	0.078886	41.5062	3.66371	0	0	0	0	0	1	0	0	0	0	0	1	1	1
DATA	59483	363	115	ref|NM_022143|ens|ENST00000249363|gb|BC036685|tc|THC2470801	hs|chr7:127667209-127667150	0		3621	48114	A_33_P3263217	LRRC4	NM_022143	ref|Homo sapiens leucine rich repeat containing 4 (LRRC4), mRNA [NM_022143]	0	0.0330887	16.711	1	0.12087	63.5962	3.6529	0	0	0	0	0	1	0	0	0	0	0	0	1	1
DATA	32895	201	95	ens|ENST00000489002|ens|ENST00000465374|ref|XR_108306|ref|XR_111997	hs|chr1:172345756-172345697	0		279	27149	A_21_P0014059	PIGC	ENST00000489002	ref|PREDICTED: Homo sapiens hypothetical LOC100505991, transcript variant 1 (LOC100505991), miscRNA [XR_108306]	0	0.0223774	11.3014	1	0.0803829	42.2938	3.59214	0	0	0	0	0	1	0	0	0	0	0	0	1	1
DATA	57812	353	84	ref|NM_000911|ens|ENST00000234961	hs|chr1:29190144-29190203	0		1709	46802	A_33_P3272075	OPRD1	NM_000911	ref|Homo sapiens opioid receptor, delta 1 (OPRD1), mRNA [NM_000911]	0	0.01447	7.30788	1	0.0516347	27.1678	3.56839	0	0	0	0	0	1	0	0	0	0	0	0	1	1
DATA	62865	384	53	ens|ENST00000394884|gb|BC010944|gb|BC005258|tc|THC2474687	hs|chr5:137542195-137542136	0		443	50566	A_24_P913227	CDC23	ENST00000394884	ens|cell division cycle 23 homolog (S. cerevisiae) [Source:HGNC Symbol;Acc:1724] [ENST00000394884]	0	0.175951	88.8618	1	0.625813	329.274	3.55674	0	0	0	0	1	1	1	0	0	0	0	1	1	1
DATA	52128	318	140	ens|ENST00000443163|linc|TCONS_00015703	hs|chr9:89311349-89311408	0		467	42223	A_21_P0006024	XLOC_007436	ENST00000443163	linc|BROAD Institute lincRNA (XLOC_007436), lincRNA [TCONS_00015703]	0	0.041658	21.0388	1	0.146496	77.0794	3.51663	0	0	0	0	0	1	0	0	0	0	0	0	1	1
DATA	38340	234	128	linc|TCONS_00024349	hs|chr16:23030671-23030730	0		580	31338	A_21_P0008912	XLOC_011671	TCONS_00024349	linc|BROAD Institute lincRNA (XLOC_011671), lincRNA [TCONS_00024349]	0	0.0149197	7.535	1	0.0524426	27.5929	3.51499	0	0	0	0	0	1	0	0	0	0	0	0	1	1
DATA	46559	284	147	ref|NM_016592|ens|ENST00000453292|ens|ENST00000371098|ens|ENST00000313949	hs|chr20:57415463-57415522	0		668	37838	A_24_P53595	GNAS	NM_016592	ref|Homo sapiens GNAS complex locus (GNAS), transcript variant 4, mRNA [NM_016592]	0	0.0530883	26.8115	1	0.182735	96.1467	3.44209	0	0	0	0	0	1	0	0	0	0	0	0	1	1
DATA	33931	207	147	ref|NM_002782|ref|NM_001031850|ref|NM_002783|ref|NM_001206650	hs|chr19:43411254-43411195	0		1111	28018	A_21_P0000191	PSG6	NM_002782	ref|Homo sapiens pregnancy specific beta-1-glycoprotein 6 (PSG6), transcript variant 1, mRNA [NM_002782]	0	0.0537818	27.1617	1	0.184383	97.0142	3.42836	0	0	0	0	0	1	0	0	0	0	0	0	1	1
DATA	62700	383	52	ref|NM_001031746|ens|ENST00000332853|gb|BC041414|tc|THC2471646	hs|chr10:50227281-50227222	0		1405	50563	A_24_P941038	VSTM4	NM_001031746	ref|Homo sapiens V-set and transmembrane domain containing 4 (VSTM4), transcript variant 1, mRNA [NM_001031746]	0	0.0387395	19.5648	1	0.132663	69.8013	3.42449	0	0	0	0	1	1	0	0	0	0	0	1	1	1
DATA	47683	291	123	ref|NM_178026|ens|ENST00000470952|ens|ENST00000469018|gb|BC040030	hs|chr20:33439170-33439111	0		1631	38846	A_33_P3356792	GGT7	NM_178026	ref|Homo sapiens gamma-glutamyltransferase 7 (GGT7), mRNA [NM_178026]	0	0.0642684	32.4579	1	0.219867	115.684	3.42107	0	0	0	0	0	1	1	0	0	0	0	0	1	1
DATA	50734	310	58	gb|BC007304	hs|chr22:31726119-31726178	0		1109	41053	A_33_P3437273	MGC15705	BC007304	gb|Homo sapiens hypothetical protein MGC15705, mRNA (cDNA clone MGC:15705 IMAGE:3352097), complete cds. [BC007304]	0	0.0159667	8.06376	1	0.0541569	28.4949	3.39187	0	0	0	0	0	1	0	0	0	0	0	0	1	1
DATA	35477	217	53	ens|ENST00000515123|gb|DB460117|linc|TCONS_l2_00022810|linc|TCONS_l2_00023684	hs|chr5:19037730-19037671	0		213	29167	A_21_P0012894	XLOC_l2_011959	ENST00000515123	gb|DB460117 RIKEN full-length enriched human cDNA library, testis Homo sapiens cDNA clone H013088K20 5', mRNA sequence [DB460117]	0	0.0164398	8.30267	1	0.0557606	29.3387	3.39181	0	0	0	0	0	1	0	0	0	0	0	0	1	1
DATA	53712	328	84	tc|THC2659377	hs|chr16:047196599-047196658	0		627	43447	A_33_P3316115	THC2659377	THC2659377	tc|AF212247 CDA08 {Homo sapiens} (exp=-1; wgp=0; cg=0), partial (6%) [THC2659377]	0	0.034629	17.4889	1	0.116339	61.2122	3.35958	0	0	0	0	0	1	0	0	0	0	0	0	1	1
DATA	47442	290	46	ref|XR_132760|ref|XR_133040	hs|chr14:45600494-45600553	0		835	38458	A_21_P0014867	LOC100652866	XR_132760	ref|PREDICTED: Homo sapiens hypothetical LOC100652866 (LOC100652866), miscRNA [XR_132760]	0	0.019404	9.79974	1	0.0650649	34.2342	3.35316	0	0	0	0	0	1	0	0	0	0	0	0	1	1
DATA	25584	156	164	ref|NM_001011515|ref|NM_001011516|ens|ENST00000380180|ens|ENST00000318007	hs|chr4:95509308-95509367	0		1930	21246	A_33_P3278664	PDLIM5	NM_001011515	ref|Homo sapiens PDZ and LIM domain 5 (PDLIM5), transcript variant 4, mRNA [NM_001011515]	0	0.038437	19.4121	1	0.12878	67.7579	3.35041	0	0	0	0	0	1	0	0	0	0	0	1	1	1
DATA	62349	381	29	linc|TCONS_00006963	hs|chr3:127259619-127259678	0		1135	50290	A_21_P0003249	XLOC_002803	TCONS_00006963	linc|BROAD Institute lincRNA (XLOC_002803), lincRNA [TCONS_00006963]	0	0.040215	20.3101	1	0.134534	70.7854	3.34535	0	0	0	0	1	1	0	0	0	0	0	1	1	1
DATA	29780	182	96	tc|THC2663205|linc|TCONS_00027942	hs|chr20:046989588-046989647	0		447	24573	A_21_P0009849	XLOC_013551	THC2663205	linc|BROAD Institute lincRNA (XLOC_013551), lincRNA [TCONS_00027942]	0	0.0238885	12.0646	1	0.0797773	41.9752	3.33957	0	0	0	0	0	1	0	0	0	0	0	0	1	1
DATA	29384	180	28	gb|BQ708343	unmapped	0		548	24204	A_33_P3876192	IGLV1-44	BQ708343	gb|AGENCOURT_8487616 NIH_MGC_113 Homo sapiens cDNA clone IMAGE:6300723 5', mRNA sequence [BQ708343]	0	0.0165545	8.36062	1	0.0545902	28.7229	3.2976	0	0	0	0	0	1	0	0	0	0	0	0	1	1
DATA	27385	167	161	ref|NM_018100|ref|NM_001172420|ref|NR_033327|ens|ENST00000538167	hs|chr6:52360211-52360270	0		5209	22834	A_32_P86245	EFHC1	NM_018100	ref|Homo sapiens EF-hand domain (C-terminal) containing 1 (EFHC1), transcript variant A, mRNA [NM_018100]	0	0.0184872	9.33673	1	0.0609202	32.0535	3.29526	0	0	0	0	0	1	0	0	0	0	0	0	1	1
DATA	54065	330	109	ref|NM_001018116|ens|ENST00000307584|gb|BC090888|tc|THC2477027	hs|chr9:103349793-103349852	0		2244	43739	A_33_P3335147	MURC	NM_001018116	ref|Homo sapiens muscle-related coiled-coil protein (MURC), mRNA [NM_001018116]	0	0.0251167	12.6848	1	0.0818691	43.0758	3.25955	0	0	0	0	0	1	0	0	0	0	0	0	1	1
DATA	59132	361	92	ref|NM_006785|ref|NM_173844|gb|AL137399|gb|AF070528	hs|chr18:56416474-56416533	0		4132	47821	A_24_P116909	MALT1	NM_006785	ref|Homo sapiens mucosa associated lymphoid tissue lymphoma translocation gene 1 (MALT1), transcript variant 1, mRNA [NM_006785]	0	0.0240232	12.1326	1	0.077529	40.7922	3.22725	0	0	0	0	0	1	0	0	0	0	0	0	1	1
DATA	25631	157	47	ens|ENST00000338857|ref|XR_109175|gb|XR_114876	hs|chr15:76079262-76079321	0		516	21318	A_33_P3259443	ENST00000338857	ENST00000338857	ref|PREDICTED: Homo sapiens golgin-like (LOC441728), miscRNA [XR_109175]	0	0.0347307	17.5403	1	0.112067	58.9644	3.22673	0	0	0	0	0	1	0	0	0	0	0	0	1	1
DATA	47123	288	55	linc|TCONS_00025483	hs|chr17:72377281-72377340	0		170	38212	A_21_P0009271	XLOC_012304	TCONS_00025483	linc|BROAD Institute lincRNA (XLOC_012304), lincRNA [TCONS_00025483]	0	0.0151289	7.64065	1	0.0483364	25.4324	3.19497	0	0	0	0	0	1	0	0	0	0	0	0	1	1
DATA	58697	358	149	ref|NR_002229|gb|BC096706|gb|BC096740|gb|BC098172	hs|chr2:54756368-54756427	0		9	721	A_23_P108932	RPL23AP32	NR_002229	ref|Homo sapiens ribosomal protein L23a pseudogene 32 (RPL23AP32), non-coding RNA [NR_002229]	0	0.0206016	10.4046	1	0.0657062	34.5716	3.18937	0	0	0	0	0	1	0	0	0	0	0	0	1	1
DATA	39317	240	121	ref|NM_001113475|ens|ENST00000555603|ens|ENST00000298358|ens|ENST00000380835	hs|chr14:77889087-77880421	0		312	32111	A_23_P382682	NOXRED1	NM_001113475	ref|Homo sapiens NADP-dependent oxidoreductase domain containing 1 (NOXRED1), mRNA [NM_001113475]	0	0.0156099	7.88354	1	0.0497635	26.1833	3.18795	0	0	0	0	0	1	0	0	0	0	0	0	1	1
DATA	45327	277	63	ref|NM_152457|ens|ENST00000301744|gb|AB528931|gb|EU446575	hs|chr16:3486899-3486840	0		983	36935	A_24_P378402	ZNF597	NM_152457	ref|Homo sapiens zinc finger protein 597 (ZNF597), mRNA [NM_152457]	0	0.0393267	19.8614	1	0.124959	65.7477	3.17746	0	0	0	0	0	1	0	0	0	0	0	0	1	1
DATA	13536	83	88	ens|ENST00000378305|ens|ENST00000484110|gb|AK128867	hs|chr2:48758983-48759042	0		2166	11671	A_33_P3289162	ENST00000378305	ENST00000378305	ens|stonin 1 [Source:HGNC Symbol;Acc:17003] [ENST00000484110]	0	0.0153311	7.74274	1	0.048552	25.5459	3.1669	0	0	0	0	0	1	0	0	0	0	0	0	1	1
DATA	22145	136	5	linc|TCONS_00025402	hs|chr17:42835297-42835356	0		38	18430	A_21_P0009250	XLOC_012216	TCONS_00025402	linc|BROAD Institute lincRNA (XLOC_012216), lincRNA [TCONS_00025402]	0	0.0180228	9.10218	1	0.0568259	29.8992	3.153	0	0	0	0	0	1	0	0	0	0	0	0	1	1
DATA	62954	384	142	ref|NR_026807|gb|AK023251|tc|THC2476433|linc|TCONS_00011136	hs|chr6:72124357-72124298	0		2724	50710	A_19_P00319404	LINC00472	NR_026807	ref|Homo sapiens long intergenic non-protein coding RNA 472 (LINC00472), non-coding RNA [NR_026807]	0	0.0248611	12.5558	1	0.077701	40.8828	3.12541	0	0	0	0	1	1	0	0	0	0	0	1	1	1
DATA	62310	380	154	gb|CR627148|tc|THC2493184|linc|TCONS_00015825	hs|chr9:66469217-66469276	0		2783	50238	A_21_P0006078	XLOC_007710	CR627148	linc|BROAD Institute lincRNA (XLOC_007710), lincRNA [TCONS_00015825]	0	0.0496688	25.0846	1	0.155003	81.5555	3.12073	0	0	0	0	0	1	0	0	0	0	0	0	1	1
DATA	28035	171	155	ens|ENST00000427722|linc|TCONS_l2_00028607	hs|chr9:3691567-3691626	0		289	23342	A_21_P0013550	XLOC_l2_014694	ENST00000427722	linc|BROAD Institute lincRNA (XLOC_l2_014694), lincRNA [TCONS_l2_00028607]	0	0.0297464	15.023	1	0.0917268	48.2625	3.08362	0	0	0	0	0	1	0	0	0	0	0	0	1	1
DATA	55254	337	150	linc|TCONS_00016520|linc|TCONS_00016519|linc|TCONS_00016518	hs|chr9:140769955-140768666	0		918	44822	A_21_P0006338	XLOC_007904	TCONS_00016520	linc|BROAD Institute lincRNA (XLOC_007904), lincRNA [TCONS_00016520]	0	0.0244427	12.3444	1	0.0752861	39.6121	3.08011	0	0	0	0	0	1	0	0	0	0	0	0	1	1
DATA	33073	202	109	linc|TCONS_00006085	hs|chr3:69018768-69018827	0		270	27174	A_21_P0002971	XLOC_002694	TCONS_00006085	linc|BROAD Institute lincRNA (XLOC_002694), lincRNA [TCONS_00006085]	0	0.0154649	7.81033	1	0.0475328	25.0096	3.0736	0	0	0	0	0	1	0	0	0	0	0	0	1	1
DATA	31833	195	17	ref|NM_004760|tc|THC2607390	hs|chr7:43666894-43666953	0		3848	26261	A_33_P3229467	STK17A	NM_004760	ref|Homo sapiens serine/threonine kinase 17a (STK17A), mRNA [NM_004760]	0	0.020496	10.3512	1	0.062966	33.1299	3.07211	0	0	0	0	0	1	0	0	0	0	0	0	1	1
DATA	18244	112	40	linc|TCONS_00025420|linc|TCONS_00025926	hs|chr17:47316476-47316535	0		146	15315	A_21_P0009390	XLOC_012229	TCONS_00025420	linc|BROAD Institute lincRNA (XLOC_012229), lincRNA [TCONS_00025420]	0	0.0188505	9.52019	1	0.057875	30.4512	3.07021	0	0	0	0	0	1	0	0	0	0	0	0	1	1
DATA	21845	134	33	ens|ENST00000431997|gb|BX101229|tc|THC2761334|linc|TCONS_00011324	hs|chr6:72162733-72162792	0		99	18215	A_21_P0004660	XLOC_005343	ENST00000431997	gb|BX101229 Soares_NFL_T_GBC_S1 Homo sapiens cDNA clone IMAGp998M174521, mRNA sequence [BX101229]	0	0.0192153	9.70444	1	0.0589035	30.9924	3.06544	0	0	0	0	0	1	0	0	0	0	0	0	1	1
DATA	24306	149	34	ref|NM_182522|ref|NM_001005527|ens|ENST00000295569|gb|JF432861	hs|chr3:68788286-68788227	0		843	20259	A_33_P3357999	FAM19A4	NM_182522	ref|Homo sapiens family with sequence similarity 19 (chemokine (C-C motif)-like), member A4 (FAM19A4), transcript variant 1, mRNA [NM_182522]	0	0.0187456	9.46721	1	0.0574384	30.2215	3.0641	0	0	0	0	0	1	0	0	0	0	0	0	1	1
DATA	28669	175	133	gb|AK096443|tc|THC2511585	hs|chr17:10622306-10622365	0		2524	23832	A_33_P3510837	AK096443	AK096443	gb|Homo sapiens cDNA FLJ39124 fis, clone NTONG2007028. [AK096443]	0	0.0505447	25.5269	1	0.154536	81.3099	3.05742	0	0	0	0	0	1	0	0	0	0	0	0	1	1
DATA	27862	170	146	linc|TCONS_00006658	hs|chr3:129995560-129995501	0		10	23062	A_21_P0003175	XLOC_003250	TCONS_00006658	linc|BROAD Institute lincRNA (XLOC_003250), lincRNA [TCONS_00006658]	0	0.0197934	9.9964	1	0.0594564	31.2832	3.00384	0	0	0	0	0	1	0	0	0	0	0	0	1	1
DATA	39799	243	111	ref|NM_004717|ens|ENST00000540376|ens|ENST00000494390|gb|AF061936	hs|chr7:137074580-137074521	0		4584	32598	A_23_P169909	DGKI	NM_004717	ref|Homo sapiens diacylglycerol kinase, iota (DGKI), mRNA [NM_004717]	0	0.023598	11.9178	1	0.0706795	37.1883	2.99515	0	0	0	0	0	1	0	0	0	0	0	0	1	1
DATA	10843	67	19		hs|chr3:161046771-161046712	0		0	9401	A_33_P3286357	A_33_P3286357	A_33_P3286357	Unknown	0	0.0689871	34.841	1	0.206405	108.601	2.99194	0	0	0	0	0	1	1	0	0	0	0	0	1	1
DATA	37432	229	40	ref|NM_001006623|ens|ENST00000393006|gb|JA482245|gb|AK123510	hs|chr2:128493030-128492971	0		3521	30681	A_33_P3335840	WDR33	NM_001006623	ref|Homo sapiens WD repeat domain 33 (WDR33), transcript variant 3, mRNA [NM_001006623]	0	0.0302152	15.2598	1	0.089797	47.2471	2.97191	0	0	0	0	0	1	0	0	0	0	0	0	1	1
DATA	27037	165	141	ens|ENST00000389511|gb|BC007023|ens|ENST00000531525	hs|chr11:108166338-108166397	0		1129	22516	A_33_P3218410	ATM	ENST00000389511	ens|ataxia telangiectasia mutated [Source:HGNC Symbol;Acc:795] [ENST00000389511]	0	0.0218627	11.0415	1	0.0649008	34.1478	2.96856	0	0	0	0	0	1	0	0	0	0	0	0	1	1
DATA	59596	364	64	ref|NM_019609|ref|NM_001184699	unmapped	0		2345	48033	A_21_P0000096	CPXM1	NM_019609	ref|Homo sapiens carboxypeptidase X (M14 family), member 1 (CPXM1), transcript variant 1, mRNA [NM_019609]	0	0.0387477	19.569	1	0.114649	60.3231	2.95886	0	0	0	0	0	1	0	0	0	0	0	0	1	1
DATA	21120	129	128	gb|CK906254|tc|THC2660414	hs|chr5:176170811-176170870	0		473	17826	A_33_P3369706	CK906254	CK906254	gb|ie98c03.y5 Melton Normalized Human Islet 4 N4-HIS 1 Homo sapiens cDNA clone IMAGE:5674757 5', mRNA sequence [CK906254]	0	0.0167509	8.4598	1	0.0495055	26.0476	2.9554	0	0	0	0	0	1	0	0	0	0	0	0	1	1
DATA	49341	301	141	ref|NR_023388|ens|ENST00000443921|gb|AK022045|tc|THC2501301	hs|chr10:24544857-24544916	0		2080	40158	A_32_P10133	PRINS	NR_023388	ref|Homo sapiens psoriasis associated RNA induced by stress (non-protein coding) (PRINS), non-coding RNA [NR_023388]	0	0.056245	28.4058	1	0.165656	87.1607	2.94526	0	0	0	0	0	1	0	0	0	0	0	0	1	1
DATA	43685	267	61	gb|AK098783|tc|NP1153808	hs|chrX:45707436-45707377	0		1850	35630	A_33_P3540725	FLJ25917	AK098783	gb|Homo sapiens cDNA FLJ25917 fis, clone CBR04926. [AK098783]	0	0.0253216	12.7883	1	0.0742575	39.071	2.93257	0	0	0	0	0	1	0	0	0	0	0	0	1	1
DATA	51675	316	15	ref|NM_172168|ref|NM_172167|ref|NM_144603|ens|ENST00000356120	hs|chr16:2029100-2029041	0		1087	41769	A_33_P3333800	NOXO1	NM_172168	ref|Homo sapiens NADPH oxidase organizer 1 (NOXO1), transcript variant c, mRNA [NM_172168]	0	0.0420807	21.2523	1	0.123012	64.7232	2.92324	0	0	0	0	0	1	0	0	0	0	0	0	1	1
DATA	59820	365	124	ref|NR_038876|ens|ENST00000380008|gb|AK123852|gb|XR_115437	hs|chr21:47247934-47247875	0		3406	48380	A_33_P3375681	LOC100129027	NR_038876	ref|Homo sapiens uncharacterized LOC100129027 (LOC100129027), non-coding RNA [NR_038876]	0	0.0208988	10.5546	1	0.0610152	32.1034	2.91956	0	0	0	0	0	1	0	0	0	0	0	0	1	1
DATA	50959	311	119	ens|ENST00000372887	hs|chr20:43252771-43252830	0		651	41415	A_33_P3310296	PKIG	ENST00000372887	ens|protein kinase (cAMP-dependent, catalytic) inhibitor gamma [Source:HGNC Symbol;Acc:9019] [ENST00000372887]	0	0.0177301	8.95431	1	0.0516768	27.19	2.91465	0	0	0	0	0	1	0	0	0	0	0	0	1	1
DATA	62286	380	130	gb|BG192243|tc|THC2783792	hs|chr4:70288848-70288907	0		246	50200	A_33_P3424872	BG192243	BG192243	gb|RST11351 Athersys RAGE Library Homo sapiens cDNA, mRNA sequence [BG192243]	0	0.0245778	12.4127	1	0.0716153	37.6807	2.91381	0	0	0	0	0	1	0	0	0	0	0	0	1	1
DATA	25251	154	159	ens|ENST00000435049|gb|BQ637851|tc|THC2749835|linc|TCONS_00000461	hs|chr1:3539828-3539769	0		547	20987	A_21_P0001093	XLOC_000683	ENST00000435049	gb|hd15d07.y1 Human Retina cDNA (Un-normalized, unamplified): hd [BQ637851]	0	0.0220841	11.1533	1	0.0641537	33.7548	2.90497	0	0	0	0	0	1	0	0	0	0	0	0	1	1
DATA	51313	313	145	gb|DQ272581|tc|THC2506072|linc|TCONS_l2_00025392	hs|chr6:44059949-44059890	0		591	41720	A_19_P00808126	XLOC_l2_013001	DQ272581	linc|BROAD Institute lincRNA (XLOC_l2_013001), lincRNA [TCONS_l2_00025392]	0	0.020141	10.1719	1	0.0583384	30.695	2.89649	0	0	0	0	0	1	0	0	0	0	0	0	1	1
DATA	22023	135	47	ref|NM_015246|ref|NM_001142289|ref|NM_001142290|ref|NM_001142291	hs|chr16:4731649-4731708	0		1366	18505	A_33_P3407657	MGRN1	NM_015246	ref|Homo sapiens mahogunin, ring finger 1 (MGRN1), transcript variant 1, mRNA [NM_015246]	0	0.0190995	9.64595	1	0.0551593	29.0223	2.88799	0	0	0	0	0	1	0	0	0	0	0	0	1	1
DATA	18380	113	12	linc|TCONS_00026840	hs|chr19:20327937-20327878	0		285	15533	A_21_P0009669	XLOC_013256	TCONS_00026840	linc|BROAD Institute lincRNA (XLOC_013256), lincRNA [TCONS_00026840]	0	0.0206068	10.4072	1	0.0591359	31.1146	2.86972	0	0	0	0	0	1	0	0	0	0	0	0	1	1
DATA	25789	158	41	linc|TCONS_00008376	hs|chr4:188647753-188647812	0		662	21311	A_21_P0003698	XLOC_003829	TCONS_00008376	linc|BROAD Institute lincRNA (XLOC_003829), lincRNA [TCONS_00008376]	0	0.0191247	9.65865	1	0.0547009	28.7811	2.86023	0	0	0	0	0	1	0	0	0	0	0	0	1	1
DATA	19461	119	109	linc|TCONS_00017130	hs|chrX:3114462-3117734	0		135	16488	A_21_P0006479	XLOC_007920	TCONS_00017130	linc|BROAD Institute lincRNA (XLOC_007920), lincRNA [TCONS_00017130]	0	0.0178278	9.00371	1	0.0509431	26.804	2.8575	0	0	0	0	0	1	0	0	0	0	0	0	1	1
DATA	55655	340	59	ref|NM_001039783|ens|ENST00000404489|ens|ENST00000383572|ens|ENST00000519162	hs|chr3:126290860-126290801	0		895	44940	A_33_P3238651	TXNRD3NB	NM_001039783	ref|Homo sapiens thioredoxin reductase 3 neighbor (TXNRD3NB), mRNA [NM_001039783]	0	0.0426436	21.5365	1	0.121589	63.9745	2.85128	0	0	0	0	0	1	0	0	0	0	0	0	1	1
DATA	61460	375	124	ref|NR_027019|ref|NR_027020|ref|NR_027417|ens|ENST00000470729	hs|chr2:132905224-132905165	0		1666	49682	A_33_P3301469	ANKRD30BL	NR_027019	ref|Homo sapiens ankyrin repeat domain 30B-like (ANKRD30BL), transcript variant 1, non-coding RNA [NR_027019]	0	0.0357305	18.0452	1	0.101614	53.4646	2.84389	0	0	0	0	0	1	0	0	0	0	0	0	1	1
DATA	40044	245	28	tc|THC2685596|linc|TCONS_00025504	hs|chr17:075563615-075563674	0		409	32728	A_21_P0009278	XLOC_012317	THC2685596	linc|BROAD Institute lincRNA (XLOC_012317), lincRNA [TCONS_00025504]	0	0.0200409	10.1214	1	0.0566914	29.8284	2.82878	0	0	0	0	0	1	0	0	0	0	0	0	1	1
DATA	33886	207	102	ref|NM_174890|ref|NM_001128324|ens|ENST00000374370|ens|ENST00000374366	hs|chr10:46112017-46111958	0		2721	10489	A_23_P1170	ZFAND4	NM_174890	ref|Homo sapiens AN1, ubiquitin-like, homolog (Xenopus laevis) (ANUBL1), transcript variant 1, mRNA [NM_174890]	0	0.0158899	8.02497	1	0.0447491	23.545	2.8162	0	0	0	0	0	1	0	0	0	0	0	0	1	1
DATA	36480	223	72	ref|XR_108564|ref|XR_112714|gb|AY358688|tc|THC2489700	hs|chr5:14342798-14342857	0		1401	29963	A_33_P3376454	LOC100133299	XR_108564	ref|PREDICTED: Homo sapiens GALI1870 (LOC100133299), miscRNA [XR_108564]	0	0.0234978	11.8672	1	0.066147	34.8036	2.81503	0	0	0	0	0	1	0	0	0	0	0	0	1	1
DATA	37740	231	20	ref|NM_032578|ens|ENST00000354393|ens|ENST00000540630|ens|ENST00000542332	hs|chr10:69970993-69971052	0		4975	3239	A_23_P104438	MYPN	NM_032578	ref|Homo sapiens myopalladin (MYPN), mRNA [NM_032578]	0	0.0320937	16.2085	1	0.0902398	47.4801	2.81176	0	0	0	0	0	1	0	0	0	0	0	0	1	1
DATA	53285	325	149		hs|chr1:016318213-016318272	0		0	43281	A_33_P3247799	A_33_P3247799	A_33_P3247799	Unknown	0	0.0238324	12.0362	1	0.0665756	35.029	2.79349	0	0	0	0	0	1	0	0	0	0	0	0	1	1
DATA	37484	229	92	gb|AF130079|gb|XR_114252|tc|THC2481520|tc|THC2716622	hs|chr9:34187856-34187915	0		1590	30766	A_33_P3538279	PRO2852	AF130079	gb|Homo sapiens clone FLC0578 PRO2852 mRNA, complete cds. [AF130079]	0	0.0326564	16.4927	1	0.091136	47.9517	2.79075	0	0	0	0	0	1	0	0	0	0	0	0	1	1
DATA	61098	373	90	gb|M78233	hs|chr4:9497145-9497204	0		5	49372	A_32_P150645	M78233	M78233	gb|EST00381 Fetal Brain, Bento Soares Homo sapiens cDNA clone HEFBA04, mRNA sequence [M78233]	0	0.0183202	9.25238	1	0.0510654	26.8683	2.78738	0	0	0	0	0	1	0	0	0	0	0	0	1	1
DATA	44039	269	87	gb|AK021772|tc|THC2653222|tc|THC2483161	hs|chr17:55357314-55357373	0		2036	35933	A_33_P3710442	FLJ11710	AK021772	gb|Homo sapiens cDNA FLJ11710 fis, clone HEMBA1005149. [AK021772]	0	0.0858614	43.3631	1	0.238963	125.731	2.78312	0	0	0	0	1	1	1	0	0	0	0	0	1	1
DATA	48354	295	138	ref|NR_002434|tc|THC2509733|tc|THC2557495	hs|chr6:133136459-133136518	0		13	39377	A_21_P0000239	SNORD101	NR_002434	ref|Homo sapiens small nucleolar RNA, C/D box 101 (SNORD101), small nucleolar RNA [NR_002434]	0	0.0252736	12.7641	1	0.0698965	36.7763	2.76559	0	0	0	0	0	1	0	0	0	0	0	0	1	1
DATA	57326	350	90	gb|BC014063	hs|chr3:65707579-65707520	0		1669	46305	A_33_P3724750	BC014063	BC014063	gb|Homo sapiens hypothetical protein LOC151878, mRNA (cDNA clone IMAGE:3844647), partial cds. [BC014063]	0	0.0397018	20.0508	1	0.109762	57.7518	2.76466	0	0	0	0	0	1	0	0	0	0	0	0	1	1
DATA	10815	66	155	linc|TCONS_l2_00020919|linc|TCONS_l2_00020918	hs|chr4:183958025-183958084	0		1105	9359	A_21_P0012639	XLOC_l2_010963	TCONS_l2_00020919	linc|BROAD Institute lincRNA (XLOC_l2_010963), lincRNA [TCONS_l2_00020919]	0	0.0195204	9.8585	1	0.0539503	28.3862	2.76379	0	0	0	0	0	1	0	0	0	0	0	0	1	1
DATA	40006	244	154	ref|NM_015279|ens|ENST00000229088|gb|AB023201|ens|ENST00000542120	hs|chr12:65271222-65271281	0		4247	32665	A_32_P206050	TBC1D30	NM_015279	ref|Homo sapiens TBC1 domain family, member 30 (TBC1D30), mRNA [NM_015279]	0	0.0732429	36.9903	1	0.202274	106.427	2.76169	0	0	0	0	0	1	1	0	0	0	0	0	1	1
DATA	39849	243	161	ref|NM_000552|ens|ENST00000261405|gb|X02672|gb|X04385	hs|chr12:6058242-6058183	0		8630	7445	A_23_P105562	VWF	NM_000552	ref|Homo sapiens von Willebrand factor (VWF), mRNA [NM_000552]	0	0.0404861	20.4469	1	0.111524	58.6787	2.75462	0	0	0	0	0	1	0	0	0	0	0	0	1	1
DATA	15904	97	160	ens|ENST00000445534|linc|TCONS_00004062	hs|chr2:238165756-238165815	0		22	13644	A_21_P0002375	XLOC_001910	ENST00000445534	linc|BROAD Institute lincRNA (XLOC_001910), lincRNA [TCONS_00004062]	0	0.021807	11.0133	1	0.0599081	31.5209	2.7472	0	0	0	0	0	1	0	0	0	0	0	0	1	1
DATA	61095	373	87	ref|XR_108981|gb|BC042892|tc|THC2606759	hs|chr9:97637494-97637553	0		3122	49368	A_21_P0014237	LOC100507332	XR_108981	ref|PREDICTED: Homo sapiens hypothetical LOC100507332 (LOC100507332), miscRNA [XR_108981]	0	0.0293428	14.8192	1	0.0804829	42.3464	2.74285	0	0	0	0	0	1	0	0	0	0	0	0	1	1
DATA	26229	160	153	ref|NM_000673|ref|NM_001166504|ens|ENST00000437033|ens|ENST00000209665	hs|chr4:100333822-100333763	0		1884	21744	A_23_P92562	ADH7	NM_000673	ref|Homo sapiens alcohol dehydrogenase 7 (class IV), mu or sigma polypeptide (ADH7), transcript variant 2, mRNA [NM_000673]	0	0.0222437	11.2339	1	0.0609641	32.0766	2.74074	0	0	0	0	0	1	0	0	0	0	0	0	1	1
DATA	53205	325	69	ref|NM_001242672|ens|ENST00000401095|ens|ENST00000401094|gb|XM_002342015	hs|chr1:2572866-2572807	0		1715	43144	A_33_P3310744	TTC34	NM_001242672	ref|Homo sapiens tetratricopeptide repeat domain 34 (TTC34), mRNA [NM_001242672]	0	0.0196468	9.92233	1	0.0537306	28.2706	2.73483	0	0	0	0	0	1	0	0	0	0	0	0	1	1
DATA	56224	343	136	ref|NR_003231|tc|THC2703546	hs|chr14:101396267-101396326	0		11	45586	A_21_P0000431	SNORD113-3	NR_003231	ref|Homo sapiens small nucleolar RNA, C/D box 113-3 (SNORD113-3), small nucleolar RNA [NR_003231]	0	0.0363614	18.3638	1	0.0994008	52.3002	2.73369	0	0	0	0	0	1	0	0	0	0	0	0	1	1
DATA	37903	232	19	ens|ENST00000422157|tc|THC2694823|linc|TCONS_00000299	hs|chr1:145955044-145955103	0		86	30916	A_21_P0001015	XLOC_000388	ENST00000422157	linc|BROAD Institute lincRNA (XLOC_000388), lincRNA [TCONS_00000299]	0	0.0269719	13.6218	1	0.073718	38.7871	2.73314	0	0	0	0	0	1	0	0	0	0	0	0	1	1
DATA	45794	280	38	gb|AL832768|tc|THC2502100|linc|TCONS_l2_00010541	hs|chr17:6804103-6804162	0		2919	37152	A_21_P0011509	ALOX12P2	AL832768	linc|BROAD Institute lincRNA (XLOC_l2_005642), lincRNA [TCONS_l2_00010541]	0	0.01914	9.66642	1	0.0521329	27.43	2.72376	0	0	0	0	0	1	0	0	0	0	0	0	1	1
DATA	57912	354	20	ref|NM_007327|ref|NM_021569|ens|ENST00000473811|ens|ENST00000371561	hs|chr9:140061886-140061945	0		3053	46706	A_23_P257962	GRIN1	NM_007327	ref|Homo sapiens glutamate receptor, ionotropic, N-methyl D-aspartate 1 (GRIN1), transcript variant NR1-3, mRNA [NM_007327]	0	0.0280226	14.1524	1	0.0762259	40.1066	2.72016	0	0	0	0	0	1	0	0	0	0	0	0	1	1
DATA	46871	286	131	ref|NM_000552|ens|ENST00000261405|gb|X02672|gb|X04385	hs|chr12:6058242-6058183	0		8630	7445	A_23_P105562	VWF	NM_000552	ref|Homo sapiens von Willebrand factor (VWF), mRNA [NM_000552]	0	0.0358177	18.0892	1	0.0966476	50.8516	2.69832	0	0	0	0	0	1	0	0	0	0	0	0	1	1
DATA	52918	323	110	gb|DQ786249	hs|chr5:34194565-34194624	0		832	42950	A_23_P427299	DQ786249	DQ786249	gb|Homo sapiens clone HLS_IMAGE_234376 mRNA sequence. [DQ786249]	0	0.0194641	9.83005	1	0.0520575	27.3903	2.67455	0	0	0	0	0	1	0	0	0	0	0	0	1	1
DATA	21013	129	21	gb|AL713682|ens|ENST00000367253	hs|chr6:152748830-152748771	0		2871	17647	A_33_P3335915	SYNE1	AL713682	gb|Homo sapiens mRNA; cDNA DKFZp547N107 (from clone DKFZp547N107). [AL713682]	0	0.02371	11.9744	1	0.0632197	33.2633	2.66637	0	0	0	0	0	1	0	0	0	0	0	0	1	1
DATA	36626	224	54	ref|NM_006540|ens|ENST00000518287|gb|X97674|gb|BM696050	hs|chr8:71024424-71024365	0		5999	29934	A_23_P428999	NCOA2	NM_006540	ref|Homo sapiens nuclear receptor coactivator 2 (NCOA2), mRNA [NM_006540]	0	0.0183507	9.26779	1	0.0488564	25.706	2.66237	0	0	0	0	0	1	0	0	0	0	0	0	1	1
DATA	24333	149	61	ref|NM_175619|ens|ENST00000327939|gb|AY191416|gb|BC136265	hs|chr4:48496199-48496258	0		1212	20306	A_23_P349398	ZAR1	NM_175619	ref|Homo sapiens zygote arrest 1 (ZAR1), mRNA [NM_175619]	0	0.0177414	8.96006	1	0.0471147	24.7896	2.65563	0	0	0	0	0	1	0	0	0	0	0	0	1	1
DATA	34059	208	111	ens|ENST00000556033|gb|BC029479|tc|THC2650733|tc|THC2607862	hs|chr14:88553392-88553451	0		534	27964	A_33_P3560878	ENST00000556033	ENST00000556033	gb|Homo sapiens cDNA clone IMAGE:4734409. [BC029479]	0	0.0279722	14.127	1	0.074254	39.0691	2.65456	0	0	0	0	0	1	0	0	0	0	0	0	1	1
DATA	25007	153	79	linc|TCONS_00027283|linc|TCONS_00027282	hs|chr19:28480099-28480040	0		774	20858	A_21_P0009756	XLOC_013285	TCONS_00027283	linc|BROAD Institute lincRNA (XLOC_013285), lincRNA [TCONS_00027283]	0	0.0213208	10.7677	1	0.0565563	29.7574	2.65264	0	0	0	0	0	1	0	0	0	0	0	0	1	1
DATA	44476	272	32	ref|NM_207374|ens|ENST00000395079|gb|AB529287|gb|HQ258168	hs|chr11:58034481-58034422	0		1251	36106	A_33_P3390264	OR10W1	NM_207374	ref|Homo sapiens olfactory receptor, family 10, subfamily W, member 1 (OR10W1), mRNA [NM_207374]	0	0.0277013	13.9902	1	0.0732984	38.5663	2.64603	0	0	0	0	0	1	0	0	0	0	0	0	1	1
DATA	51300	313	132	ref|NM_181506|ens|ENST00000334994|ens|ENST00000413749|ens|ENST00000448151	hs|chr5:61877050-61877109	0		2023	41698	A_23_P41664	LRRC70	NM_181506	ref|Homo sapiens leucine rich repeat containing 70 (LRRC70), mRNA [NM_181506]	0	0.0227915	11.5105	1	0.0601534	31.65	2.63929	0	0	0	0	0	1	0	0	0	0	0	0	1	1
DATA	9015	55	159	ref|NM_173042|ref|NM_001039659|ref|NM_001039660|ref|NM_001145057	hs|chr11:71712939-71712998	0		1538	8029	A_33_P3228322	IL18BP	NM_173042	ref|Homo sapiens interleukin 18 binding protein (IL18BP), transcript variant A, mRNA [NM_173042]	0	0.0224532	11.3397	1	0.0591453	31.1196	2.63415	0	0	0	0	0	1	0	0	0	0	0	0	1	1
DATA	35728	218	140	gb|CR997556	hs|chr2:114345109-114345168	0		675	29312	A_33_P3369266	CR997556	CR997556	gb|CR997556 RZPD no.9016 Homo sapiens cDNA clone RZPDp9016I2412 5', mRNA sequence [CR997556]	0	0.0342152	17.2799	1	0.0897541	47.2246	2.62322	0	0	0	0	0	1	0	0	0	0	0	0	1	1
DATA	31783	194	131	linc|TCONS_00004153	hs|chr2:16061095-16061036	0		169	26187	A_21_P0002406	XLOC_001996	TCONS_00004153	linc|BROAD Institute lincRNA (XLOC_001996), lincRNA [TCONS_00004153]	0	0.053882	27.2123	1	0.140339	73.8399	2.60456	0	0	0	0	0	1	1	0	0	0	0	0	1	1
DATA	24688	151	88	ref|NR_034127|gb|AK075204|tc|THC2504653|tc|THC2474981	hs|chr5:43066839-43066780	0		234	20603	A_19_P00330549	LOC100132356	NR_034127	ref|Homo sapiens uncharacterized LOC100132356 (LOC100132356), non-coding RNA [NR_034127]	0	0.0196252	9.91142	1	0.0511103	26.8919	2.60432	0	0	0	0	1	1	0	0	0	0	0	0	1	1
DATA	31578	193	90	ref|NM_054024|ens|ENST00000556784|gb|BC035981|gb|AF390175	hs|chr14:39716981-39717040	0		1396	4347	A_23_P117387	MIA2	NM_054024	ref|Homo sapiens melanoma inhibitory activity 2 (MIA2), mRNA [NM_054024]	0	0.0191879	9.69056	1	0.0498394	26.2232	2.59745	0	0	0	0	0	1	0	0	0	0	0	0	1	1
DATA	55916	341	156	ref|NM_016052|ens|ENST00000366932|gb|AB007976|tc|THC2500951	hs|chr1:218511102-218511161	0		7547	45364	A_32_P221822	RRP15	NM_016052	ref|Homo sapiens ribosomal RNA processing 15 homolog (S. cerevisiae) (RRP15), mRNA [NM_016052]	0	0.140424	70.919	1	0.363134	191.065	2.58599	0	0	0	0	0	1	1	0	0	0	0	0	1	1
DATA	25335	155	79	ref|NM_001782|ens|ENST00000490239|ens|ENST00000259633|ens|ENST00000396759	hs|chr9:35610744-35610685	0		1080	21112	A_23_P250245	CD72	NM_001782	ref|Homo sapiens CD72 molecule (CD72), mRNA [NM_001782]	0	0.0309232	15.6173	1	0.0798247	42.0001	2.58139	0	0	0	0	0	1	0	0	0	0	0	0	1	1
DATA	10932	67	108	linc|TCONS_l2_00028009	hs|chr8:142524445-142524504	0		401	9545	A_21_P0013502	XLOC_l2_014369	TCONS_l2_00028009	linc|BROAD Institute lincRNA (XLOC_l2_014369), lincRNA [TCONS_l2_00028009]	0	0.0240178	12.1299	1	0.0617791	32.5054	2.57222	0	0	0	0	0	1	0	0	0	0	0	0	1	1
DATA	46867	286	127	ref|NM_001168214|ens|ENST00000326474|gb|BC031660|tc|THC2607966	hs|chr3:159945915-159945974	0		2492	38063	A_33_P3257910	C3orf80	NM_001168214	ref|Homo sapiens chromosome 3 open reading frame 80 (C3orf80), mRNA [NM_001168214]	0	0.0722364	36.482	1	0.184961	97.3179	2.56049	0	0	0	0	0	1	1	0	0	0	0	0	1	1
DATA	23483	144	31	ref|NM_001204265|gb|U25029|tc|THC2617680	hs|chr5:142673510-142673451	0		4029	19495	A_21_P0000153	NR3C1	NM_001204265	ref|Homo sapiens nuclear receptor subfamily 3, group C, member 1 (glucocorticoid receptor) (NR3C1), transcript variant 8, mRNA [NM_001204265]	0	0.051064	25.7892	1	0.130394	68.6076	2.55355	0	0	0	0	0	1	0	0	0	0	0	0	1	1
DATA	62790	383	142	ref|NM_173815|ref|NM_001190201|ref|NM_001190202|ens|ENST00000544478	hs|chr16:67042980-67043039	0		1602	50709	A_23_P361544	CES4A	NM_173815	ref|Homo sapiens carboxylesterase 4A (CES4A), transcript variant 1, mRNA [NM_173815]	0	0.0811167	40.9669	1	0.206945	108.885	2.5512	0	0	0	0	1	1	1	0	0	0	0	1	1	1
DATA	51869	317	45	ref|NM_000552|ens|ENST00000261405|gb|X02672|gb|X04385	hs|chr12:6058242-6058183	0		8630	7445	A_23_P105562	VWF	NM_000552	ref|Homo sapiens von Willebrand factor (VWF), mRNA [NM_000552]	0	0.0353438	17.8499	1	0.0899812	47.344	2.54588	0	0	0	0	0	1	0	0	0	0	0	0	1	1
DATA	11652	72	8	gb|AK127293|tc|THC2477880|linc|TCONS_l2_00019087	hs|chr3:195476705-195476764	0		1521	9937	A_21_P0012427	XLOC_l2_010064	AK127293	linc|BROAD Institute lincRNA (XLOC_l2_010064), lincRNA [TCONS_l2_00019087]	0	0.0257069	12.9829	1	0.0654104	34.416	2.54447	0	0	0	0	0	1	0	0	0	0	0	0	1	1
DATA	25887	158	139		hs|chr6:112388180-112388239	0		0	21465	A_33_P3304182	A_33_P3304182	A_33_P3304182	Unknown	0	0.0863538	43.6118	1	0.219533	115.508	2.54225	0	0	0	0	0	1	1	0	0	0	0	0	1	1
DATA	60898	372	54	ens|ENST00000375922|ens|ENST00000375938|ens|ENST00000375921|gb|BC104025	hs|chr20:30531923-30531982	0		1335	49052	A_33_P3390217	TTLL9	ENST00000375922	ens|tubulin tyrosine ligase-like family, member 9 [Source:HGNC Symbol;Acc:16118] [ENST00000375922]	0	0.0205221	10.3644	1	0.0519813	27.3502	2.53295	0	0	0	0	0	1	0	0	0	0	0	0	1	1
DATA	45656	279	64	gb|AK128004|tc|THC2483263	hs|chr13:101329094-101329153	0		1781	37190	A_33_P3437283	LOC643551	AK128004	gb|Homo sapiens cDNA FLJ46123 fis, clone TESTI2039738. [AK128004]	0	0.0345613	17.4547	1	0.0872458	45.9048	2.52438	0	0	0	0	0	1	0	0	0	0	0	0	1	1
DATA	53675	328	47		hs|chr7:072350004-072349945	0		0	43384	A_33_P3288814	A_33_P3288814	A_33_P3288814	Unknown	0	0.021783	11.0012	1	0.0549549	28.9147	2.52283	0	0	0	0	0	1	0	0	0	0	0	0	1	1
DATA	52238	319	86	ref|NM_001135649	hs|chr2:88747798-88747739	0		1190	42398	A_24_P15391	FOXI3	NM_001135649	ref|Homo sapiens forkhead box I3 (FOXI3), mRNA [NM_001135649]	0	0.0258475	13.0539	1	0.0651729	34.291	2.52144	0	0	0	0	0	1	0	0	0	0	0	0	1	1
DATA	14382	88	114	ref|NM_207123|ref|NM_002039|ens|ENST00000262994|ens|ENST00000511109	hs|chr4:144390452-144390511	0		2643	12254	A_23_P335239	GAB1	NM_207123	ref|Homo sapiens GRB2-associated binding protein 1 (GAB1), transcript variant 1, mRNA [NM_207123]	0	0.0258617	13.0611	1	0.065167	34.2879	2.51983	0	0	0	0	0	1	0	0	0	0	0	0	1	1
DATA	30127	184	115	ref|NR_038258|ref|NR_038259|gb|BC047078|tc|THC2491634	hs|chr13:41371311-41371252	0		4171	24859	A_32_P101570	LOC100616668	NR_038258	ref|Homo sapiens TPTE2 pseudogene (LOC100616668), transcript variant 1, non-coding RNA [NR_038258]	0	0.022256	11.2401	1	0.0556576	29.2845	2.50079	0	0	0	0	0	1	0	0	0	0	0	0	1	1
DATA	6521	40	125	ref|XR_109944|ref|XR_112334|tc|THC2561802	hs|chr2:71604061-71604120	0		2223	5822	A_21_P0014462	ZNF638-IT1	XR_109944	ref|PREDICTED: Homo sapiens ZNF638 intronic transcript 1 (non-protein coding) (ZNF638-IT1), miscRNA [XR_109944]	0	0.0287697	14.5298	1	0.0719239	37.8431	2.49998	0	0	0	0	0	1	0	0	0	0	0	0	1	1
DATA	14371	88	103	ref|XM_003403637|ref|XM_003403450|gb|Z34282|gb|Z34278	hs|chr11:1213031-1213090	0		130	12236	A_24_P917886	MUC5AC	XM_003403637	ref|PREDICTED: Homo sapiens mucin 5AC, oligomeric mucus/gel-forming (MUC5AC), partial mRNA [XM_003403637]	0	0.0519935	26.2586	1	0.129947	68.372	2.49929	0	0	0	0	0	1	1	0	0	0	0	0	1	1
DATA	14273	88	5	linc|TCONS_00011802|linc|TCONS_00012487|linc|TCONS_00012488	hs|chr6:37484664-37502057	0		100	12076	A_21_P0004877	XLOC_005278	TCONS_00011802	linc|BROAD Institute lincRNA (XLOC_005278), lincRNA [TCONS_00011802]	0	0.027869	14.0749	1	0.0695315	36.5843	2.49494	0	0	0	0	0	1	0	0	0	0	0	0	1	1
DATA	9612	59	100	linc|TCONS_00001800	hs|chr1:211431715-211431656	0		235	8466	A_21_P0001617	XLOC_001189	TCONS_00001800	linc|BROAD Institute lincRNA (XLOC_001189), lincRNA [TCONS_00001800]	0	0.0276812	13.98	1	0.0687682	36.1827	2.48429	0	0	0	0	0	1	0	0	0	0	0	0	1	1
DATA	56799	347	55	gb|AK127393|gb|AK092809|tc|THC2478389	hs|chr7_gl000195_random:164456-164515	0		747	45986	A_33_P3272412	FLJ45482	AK127393	gb|Homo sapiens cDNA FLJ45482 fis, clone BRTHA2001953. [AK127393]	0	0.0238428	12.0415	1	0.0589466	31.015	2.4723	0	0	0	0	0	1	0	0	0	0	0	0	1	1
DATA	36269	222	25	ens|ENST00000369578|gb|AK123473|tc|THC2483355	hs|chr6:87933582-87933641	0		1659	29634	A_33_P3237517	ZNF292	ENST00000369578	ens|zinc finger protein 292 [Source:HGNC Symbol;Acc:18410] [ENST00000369578]	0	0.0274677	13.8722	1	0.0676562	35.5976	2.46311	0	0	0	0	0	1	0	0	0	0	0	1	1	1
DATA	35614	218	26	gb|AK091000|gb|AX746725|tc|THC2510768|linc|TCONS_00002765	hs|chr2:131588617-131588558	0		2757	29127	A_21_P0001796	XLOC_002322	AK091000	tc|ALU1_HUMAN (P39188) Alu subfamily J sequence contamination warning entry, partial (13%) [THC2510768]	0	0.0388789	19.6352	1	0.0957443	50.3763	2.46263	0	0	0	0	0	1	0	0	0	0	0	1	1	1
DATA	5261	33	13	ref|NM_003722|ref|NM_001114979|ref|NM_001114982|ref|NM_001114978	hs|chr3:189586433-189586492	0		1145	4800	A_24_P273756	TP63	NM_003722	ref|Homo sapiens tumor protein p63 (TP63), transcript variant 1, mRNA [NM_003722]	0	0.0265705	13.4191	1	0.0652282	34.3201	2.45491	0	0	0	0	0	1	0	0	0	0	0	0	1	1
DATA	5376	33	128	ref|NM_001085382|ens|ENST00000319098|gb|BC063708|tc|THC2605372	hs|chr4:7432081-7432022	0		4619	5000	A_33_P3383004	PSAPL1	NM_001085382	ref|Homo sapiens prosaposin-like 1 (gene/pseudogene) (PSAPL1), mRNA [NM_001085382]	0	0.0258478	13.0541	1	0.0634129	33.365	2.45332	0	0	0	0	0	1	0	0	0	0	0	0	1	1
DATA	61790	377	126	ref|NM_001171906|gb|AK304650|ens|ENST00000502852|tc|THC2603147	hs|chr3:131101493-131101552	0		781	49942	A_21_P0000085	NUDT16	NM_001171906	ref|Homo sapiens nudix (nucleoside diphosphate linked moiety X)-type motif 16 (NUDT16), transcript variant 1, mRNA [NM_001171906]	0	0.0300887	15.1959	1	0.0736548	38.7538	2.44792	0	0	0	0	0	1	0	0	0	0	0	0	1	1
DATA	46907	287	3	gb|AY338954|ens|ENST00000437608|gb|AA528286|gb|BF676436	hs|chr14:19969009-19968950	0		4878	38123	A_21_P0011237	XLOC_l2_004120	AY338954	gb|nh26d07.s1 NCI_CGAP_Pr3 Homo sapiens cDNA clone IMAGE:953485, mRNA sequence [AA528286]	0	0.0456973	23.0788	1	0.111746	58.7959	2.44536	0	0	0	0	0	1	0	0	0	0	0	0	1	1
DATA	53737	328	109	ens|ENST00000477589|ref|XM_002342405|ref|XM_003119911|gb|AY070437	hs|chr3:158461043-158461102	0		748	43487	A_19_P00321339	ENST00000477589	ENST00000477589	ref|PREDICTED: Homo sapiens cytokine receptor CRL2 (LOC100287290), mRNA [XM_002342405]	0	0.0510923	25.8035	1	0.124923	65.729	2.44505	0	0	0	0	0	1	0	0	0	0	0	0	1	1
DATA	15739	96	159	ref|NM_005529|ens|ENST00000412328|ens|ENST00000374695|ens|ENST00000374673	hs|chr1:22213785-22213726	0		1040	13370	A_33_P3380612	HSPG2	NM_005529	ref|Homo sapiens heparan sulfate proteoglycan 2 (HSPG2), mRNA [NM_005529]	0	0.0282253	14.2548	1	0.0688536	36.2276	2.43943	0	0	0	0	0	1	0	0	0	0	0	0	1	1
DATA	56305	344	53	ref|NM_001243531|tc|THC2525522	hs|chr15:84850807-84850866	0		319	45457	A_24_P555170	LOC100505679	NM_001243531	ref|Homo sapiens uncharacterized LOC100505679 (LOC100505679), mRNA [NM_001243531]	0	0.0223545	11.2898	1	0.0544753	28.6625	2.43689	0	0	0	0	0	1	0	0	0	0	0	0	1	1
DATA	51899	317	75	tc|THC2630478|linc|TCONS_00001810	hs|chr1:212802635-212802576	0		183	42119	A_21_P0001619	XLOC_001195	THC2630478	linc|BROAD Institute lincRNA (XLOC_001195), lincRNA [TCONS_00001810]	0	0.0296713	14.9851	1	0.0721828	37.9793	2.43275	0	0	0	0	1	1	0	0	0	0	0	0	1	1
DATA	27988	171	108	ref|NM_001917|ens|ENST00000549215|ens|ENST00000547122|ens|ENST00000228476	hs|chr12:109294606-109294665	0		1491	23263	A_23_P139635	DAO	NM_001917	ref|Homo sapiens D-amino-acid oxidase (DAO), mRNA [NM_001917]	0	0.0240221	12.132	1	0.058374	30.7137	2.43001	0	0	0	0	0	1	0	0	0	0	0	0	1	1
DATA	61039	373	31	ref|NM_001736|ens|ENST00000355085|gb|FV472244|gb|BC008982	hs|chr19:47824501-47824560	0		1515	49280	A_23_P153562	C5AR1	NM_001736	ref|Homo sapiens complement component 5a receptor 1 (C5AR1), mRNA [NM_001736]	0	0.0302635	15.2842	1	0.0731863	38.5073	2.4183	0	0	0	0	0	1	0	0	0	0	0	1	1	1
DATA	27583	169	31	ens|ENST00000432194|ens|ENST00000431767|ens|ENST00000438608|ens|ENST00000424730	hs|chr3:195435619-195435678	0		167	22892	A_19_P00318507	XLOC_002997	ENST00000432194	Unknown	0	0.0376613	19.0203	1	0.0910145	47.8877	2.41666	0	0	0	0	0	1	0	0	0	0	0	0	1	1
DATA	31109	190	113	ref|NR_015405|ens|ENST00000456681|ens|ENST00000426969|gb|BC104747	hs|chr2:8108276-8064424	0		240	25630	A_21_P0002009	LOC339788	NR_015405	ref|Homo sapiens uncharacterized LOC339788 (LOC339788), non-coding RNA [NR_015405]	0	0.0375113	18.9446	1	0.0906097	47.6747	2.41553	0	0	0	0	0	1	0	0	0	0	0	0	1	1
DATA	52263	319	111	ref|NR_002229|gb|BC096706|gb|BC096740|gb|BC098172	hs|chr2:54756368-54756427	0		9	721	A_23_P108932	RPL23AP32	NR_002229	ref|Homo sapiens ribosomal protein L23a pseudogene 32 (RPL23AP32), non-coding RNA [NR_002229]	0	0.0270499	13.6612	1	0.0653083	34.3622	2.41436	0	0	0	0	0	1	0	0	0	0	0	0	1	1
DATA	49744	304	52	ref|NR_034147|gb|AK054637|tc|THC2518023	hs|chr20:57194589-57194648	0		1736	40279	A_21_P0000645	LOC149773	NR_034147	ref|Homo sapiens uncharacterized LOC149773 (LOC149773), non-coding RNA [NR_034147]	0	0.027839	14.0597	1	0.0670742	35.2914	2.40936	0	0	0	0	0	1	0	0	0	0	0	0	1	1
DATA	60734	371	54	ref|NM_024637|ens|ENST00000426974|ens|ENST00000360039|ens|ENST00000495882	hs|chr7:99757928-99757869	0		1476	49051	A_23_P31240	GAL3ST4	NM_024637	ref|Homo sapiens galactose-3-O-sulfotransferase 4 (GAL3ST4), mRNA [NM_024637]	0	0.020794	10.5017	1	0.0500218	26.3192	2.40559	0	0	0	0	0	1	0	0	0	0	0	0	1	1
DATA	10182	63	14	ref|XR_111563|gb|BQ720837	hs|chr16:29417052-29416993	0		569	8862	A_21_P0014684	LOC100507803	XR_111563	ref|PREDICTED: Homo sapiens hypothetical LOC100507803 (LOC100507803), miscRNA [XR_111563]	0	0.078768	39.7807	1	0.188717	99.2946	2.39587	0	0	0	0	0	1	1	0	0	0	0	0	1	1
DATA	27599	169	47	linc|TCONS_00020607	hs|chr12:124559509-124559568	0		65	22914	A_21_P0007646	XLOC_009925	TCONS_00020607	linc|BROAD Institute lincRNA (XLOC_009925), lincRNA [TCONS_00020607]	0	0.0213161	10.7654	1	0.0509792	26.8229	2.39158	0	0	0	0	0	1	0	0	0	0	0	0	1	1
DATA	17821	109	109	ref|NM_145017|ref|NM_001170753|ens|ENST00000432063|ens|ENST00000338608	hs|chr11:61254699-61257299	0		1161	15158	A_23_P98571	PPP1R32	NM_145017	ref|Homo sapiens protein phosphatase 1, regulatory subunit 32 (PPP1R32), nuclear gene encoding mitochondrial protein, transcript variant 1, mRNA [NM_145017]	0	0.0478234	24.1526	1	0.114282	60.1299	2.38966	0	0	0	0	0	1	1	0	0	0	0	0	1	1
DATA	52225	319	73	ref|NM_153236|ens|ENST00000313543|gb|BC006010|gb|AB464559	hs|chr7:150217417-150217476	0		484	42376	A_24_P274831	GIMAP7	NM_153236	ref|Homo sapiens GTPase, IMAP family member 7 (GIMAP7), mRNA [NM_153236]	0	0.022282	11.2532	1	0.0531231	27.951	2.38413	0	0	0	0	0	1	0	0	0	0	0	0	1	1
DATA	54180	331	60	ens|ENST00000518000|gb|BC082979|tc|THC2500857|linc|TCONS_00018253	hs|chr10:81599942-81600001	0		1441	43913	A_21_P0006886	XLOC_008530	ENST00000518000	tc|O52174_SALBE (O52174) OrfVII, partial (19%) [THC2500857]	0	0.0268089	13.5395	1	0.0638287	33.5837	2.38088	0	0	0	0	0	1	0	0	0	0	0	0	1	1
DATA	29178	178	150	linc|TCONS_00020666	hs|chr12:133698592-133698651	0		4807	24134	A_21_P0007675	XLOC_009969	TCONS_00020666	linc|BROAD Institute lincRNA (XLOC_009969), lincRNA [TCONS_00020666]	0	0.0245264	12.3867	1	0.0583517	30.702	2.37914	0	0	0	0	0	1	0	0	0	0	0	0	1	1
DATA	50281	307	97	ref|XR_133099|linc|TCONS_l2_00010118	hs|chr16:32178227-32178168	0		1659	40846	A_21_P0011471	LOC100653259	XR_133099	ref|PREDICTED: Homo sapiens e3 ubiquitin-protein ligase HERC2-like (LOC100653259), miscRNA [XR_133099]	0	0.0286618	14.4753	1	0.067975	35.7654	2.37162	0	0	0	0	0	1	0	0	0	0	0	0	1	1
DATA	56397	344	145	ref|NM_207361|gb|BX640686|tc|THC2562680	hs|chr13:39461187-39461246	0		16081	45601	A_33_P3250820	FREM2	NM_207361	ref|Homo sapiens FRAS1 related extracellular matrix protein 2 (FREM2), mRNA [NM_207361]	0	0.0559996	28.2818	1	0.132627	69.7821	2.36835	0	0	0	0	0	1	0	0	0	0	0	0	1	1
DATA	47164	288	96	ens|ENST00000503048|linc|TCONS_00009802	hs|chr5:152603101-152603042	0		2	38272	A_19_P00322836	XLOC_005056	ENST00000503048	linc|BROAD Institute lincRNA (XLOC_005056), lincRNA [TCONS_00009802]	0	0.023363	11.7992	1	0.0553151	29.1043	2.36763	0	0	0	0	0	1	0	0	0	0	0	0	1	1
DATA	40273	246	93	ens|ENST00000413255|linc|TCONS_00011466	hs|chr6:21980929-21980870	0		250	32836	A_21_P0004738	XLOC_005639	ENST00000413255	linc|BROAD Institute lincRNA (XLOC_005639), lincRNA [TCONS_00011466]	0	0.0203985	10.302	1	0.0482919	25.409	2.36743	0	0	0	0	0	1	0	0	0	0	0	0	1	1
DATA	47783	292	59	ref|NM_014939|ens|ENST00000283351|tc|THC2778586	hs|chr18:29409305-29409246	0		6084	38738	A_33_P3305348	TRAPPC8	NM_014939	ref|Homo sapiens trafficking protein particle complex 8 (TRAPPC8), mRNA [NM_014939]	0	0.0229982	11.6149	1	0.0544096	28.6279	2.36582	0	0	0	0	0	1	0	0	0	0	0	0	1	1
DATA	9853	61	13	tc|THC2671740	hs|chr7:140912496-140912555	0		783	8590	A_33_P3321533	THC2671740	THC2671740	tc|Q6DGZ4_BRARE (Q6DGZ4) Zgc:92710, partial (56%) [THC2671740]	0	0.0284578	14.3722	1	0.0672783	35.3988	2.36414	0	0	0	0	0	1	0	0	0	0	0	0	1	1
DATA	51051	312	47	ref|NM_001142641|ens|ENST00000543453|ens|ENST00000261673|ens|ENST00000434748	hs|chr12:133148110-133149113	0		1430	41303	A_21_P0014038	FBRSL1	NM_001142641	ref|Homo sapiens fibrosin-like 1 (FBRSL1), mRNA [NM_001142641]	0	0.0221407	11.1818	1	0.0522296	27.4809	2.35899	0	0	0	0	0	1	0	0	0	0	0	0	1	1
DATA	54098	330	142	ref|NM_024715|ens|ENST00000441965	hs|chr5:134237214-134237273	0		3579	43788	A_33_P3313030	TXNDC15	NM_024715	ref|Homo sapiens thioredoxin domain containing 15 (TXNDC15), mRNA [NM_024715]	0	0.197196	99.5912	1	0.463945	244.107	2.35271	0	0	0	0	0	1	1	0	0	0	0	0	1	1
DATA	57969	354	77	ref|NM_023037|ens|ENST00000380257|ens|ENST00000267067|ens|ENST00000380250	hs|chr13:32870558-32870617	0		10498	4572	A_23_P105862	FRY	NM_023037	ref|Homo sapiens furry homolog (Drosophila) (FRY), mRNA [NM_023037]	0	0.0211172	10.6649	1	0.0495047	26.0471	2.34429	0	0	0	0	0	1	0	0	0	0	0	0	1	1
DATA	2956	19	4	ref|NM_000628|ens|ENST00000451065|ens|ENST00000539894|ens|ENST00000493295	hs|chr21:34668516-34668575	0		930	2781	A_24_P322741	IL10RB	NM_000628	ref|Homo sapiens interleukin 10 receptor, beta (IL10RB), mRNA [NM_000628]	0	1.52472	770.04	1	3.57399	1880.47	2.34402	0	0	0	0	0	1	1	0	0	0	0	0	1	1
DATA	27099	166	39	gb|AK126828|tc|THC2484422	hs|chr18:14991479-14991420	0		1755	22362	A_33_P3355464	LOC647983	AK126828	gb|Homo sapiens cDNA FLJ44880 fis, clone BRAMY2035801. [AK126828]	0	0.0250734	12.663	1	0.0587001	30.8853	2.34113	0	0	0	0	0	1	0	0	0	0	0	0	1	1
DATA	55668	340	72	ref|NR_026813|gb|BC069765|gb|AF216224|gb|AL109679	hs|chr15:77516360-77516301	0		1386	44961	A_23_P54447	C15orf5	NR_026813	ref|Homo sapiens chromosome 15 open reading frame 5 (C15orf5), non-coding RNA [NR_026813]	0	0.0268406	13.5555	1	0.062786	33.0352	2.33922	0	0	0	0	0	1	0	0	0	0	0	0	1	1
DATA	17278	106	58	ref|NM_001145312|gb|AK316274	hs|chr1:157094518-157094459	0		1942	14562	A_33_P3324860	ETV3	NM_001145312	ref|Homo sapiens ets variant 3 (ETV3), transcript variant 1, mRNA [NM_001145312]	0	0.0648015	32.7271	1	0.151067	79.4845	2.33122	0	0	0	0	0	1	1	0	0	0	0	0	1	1
DATA	12993	80	37	linc|TCONS_00019309	hs|chr11:60447477-60454422	0		107	11051	A_21_P0007213	XLOC_009142	TCONS_00019309	linc|BROAD Institute lincRNA (XLOC_009142), lincRNA [TCONS_00019309]	0	0.0245227	12.3849	1	0.0569086	29.9427	2.32065	0	0	0	0	0	1	0	0	0	0	0	0	1	1
DATA	25402	155	146	ref|NM_052997|ref|NR_026916|ens|ENST00000361713|gb|DQ179139	hs|chr10:37505309-37508133	0		3000	21223	A_21_P0010304	ANKRD30A	NM_052997	ref|Homo sapiens ankyrin repeat domain 30A (ANKRD30A), mRNA [NM_052997]	0	0.0329459	16.6389	1	0.0763129	40.1524	2.31631	0	0	0	0	0	1	0	0	0	0	0	0	1	1
DATA	17786	109	74	ref|NR_039981|gb|AK126130|tc|THC2497555	hs|chr7:104628139-104628080	0		3473	15100	A_33_P3762913	LOC100216546	NR_039981	ref|Homo sapiens uncharacterized LOC100216546 (LOC100216546), non-coding RNA [NR_039981]	0	0.126201	63.736	1	0.292043	153.66	2.31411	0	0	0	0	0	1	1	0	0	0	0	0	1	1
DATA	55953	342	29	ref|NM_021223|ens|ENST00000434895|ens|ENST00000223364|gb|AK311869	hs|chr7:44179165-44178608	0		392	45161	A_23_P59738	MYL7	NM_021223	ref|Homo sapiens myosin, light chain 7, regulatory (MYL7), mRNA [NM_021223]	0	0.0555628	28.0612	1	0.12831	67.5111	2.30929	0	0	0	0	0	1	0	0	0	0	0	0	1	1
DATA	27342	167	118	ens|ENST00000399211|ens|ENST00000300992|gb|DR007925|gb|BM926140	hs|chr17:16745397-16745338	0		1128	22761	A_24_P882732	ENST00000399211	ENST00000399211	ens|keratin 17 pseudogene 1 [Source:HGNC Symbol;Acc:6428] [ENST00000399211]	0	0.0373649	18.8706	1	0.0862848	45.3991	2.30924	0	0	0	0	0	1	0	0	0	0	0	0	1	1
DATA	51175	313	7	ref|NM_181337|ens|ENST00000274766|gb|AF181722	hs|chr6:24357605-24357664	0		474	41498	A_24_P143301	KAAG1	NM_181337	ref|Homo sapiens kidney associated antigen 1 (KAAG1), mRNA [NM_181337]	0	0.0257881	13.0239	1	0.0595376	31.326	2.30873	0	0	0	0	0	1	0	0	0	0	0	0	1	1
DATA	62298	380	142	ref|NM_025069|ens|ENST00000397235|gb|AK024361|gb|BC032534	hs|chr8:37556127-37556186	0		1904	50219	A_33_P3359704	ZNF703	NM_025069	ref|Homo sapiens zinc finger protein 703 (ZNF703), mRNA [NM_025069]	0	0.435069	219.725	1	1.00092	526.639	2.3006	0	0	0	0	0	1	1	0	0	0	0	0	1	1
DATA	62503	382	19	ref|NM_003914|ref|NM_001111045|ref|NM_001111046|ref|NM_001111047	hs|chr13:37014154-37014213	0		1281	50278	A_23_P48414	CCNA1	NM_003914	ref|Homo sapiens cyclin A1 (CCNA1), transcript variant 1, mRNA [NM_003914]	0	0.0466927	23.5815	1	0.106734	56.1585	2.28588	0	0	0	0	1	1	0	0	0	0	0	1	1	1
DATA	43283	264	151	gb|AK097799|tc|THC2624162	hs|chr4:140100848-140100907	0		1652	35249	A_33_P3412418	AK097799	AK097799	gb|Homo sapiens cDNA FLJ40480 fis, clone TESTI2043313. [AK097799]	0	0.0237811	12.0103	1	0.0542717	28.5553	2.28213	0	0	0	0	0	1	0	0	0	0	0	0	1	1
DATA	27915	171	35	gb|CA436475	hs|chr19:47334133-47334192	0		291	23145	A_33_P3786807	SNAR-E	CA436475	gb|UI-H-DF1-auh-i-18-0-UI.s1 NCI_CGAP_DF1 Homo sapiens cDNA clone UI-H-DF1-auh-i-18-0-UI 3', mRNA sequence [CA436475]	0	0.0279222	14.1017	1	0.0636952	33.5135	2.28117	0	0	0	0	0	1	0	0	0	0	0	0	1	1
DATA	45086	275	150	gb|AK124002|tc|THC2478857	hs|chr4:102227201-102227142	0		1035	36813	A_33_P3423700	LOC100131829	AK124002	gb|Homo sapiens cDNA FLJ42008 fis, clone SPLEN2031724. [AK124002]	0	0.0427086	21.5694	1	0.0974134	51.2545	2.28089	0	0	0	0	0	1	0	0	0	0	0	0	1	1
DATA	58147	355	91	linc|TCONS_00002269|linc|TCONS_00001336|linc|TCONS_00001337	hs|chr1:237076652-237076711	0		217	47061	A_21_P0001716	XLOC_000633	TCONS_00002269	linc|BROAD Institute lincRNA (XLOC_000633), lincRNA [TCONS_00002269]	0	0.0231537	11.6934	1	0.0525713	27.6606	2.27054	0	0	0	0	0	1	0	0	0	0	0	0	1	1
DATA	49303	301	103	gb|AL110203|tc|THC2504931	hs|chrX:73457560-73457501	0		1839	40098	A_33_P3576797	LOC158863	AL110203	gb|Homo sapiens mRNA; cDNA DKFZp586J1922 (from clone DKFZp586J1922) [AL110203]	0	0.0475337	24.0062	1	0.107666	56.6492	2.26505	0	0	0	0	0	1	0	0	0	0	0	0	1	1
DATA	21624	132	140	tc|THC2724751	hs|chr19:040529226-040529167	0		151	18118	A_33_P3370875	THC2724751	THC2724751	Unknown	0	0.0319821	16.1521	1	0.0722557	38.0176	2.25925	0	0	0	0	0	1	0	0	0	0	0	0	1	1
DATA	26220	160	144	ref|NM_033060|ens|ENST00000398472|ens|ENST00000334190|gb|BC065372	hs|chr17:39340580-39340521	0		510	3434	A_23_P10936	KRTAP4-1	NM_033060	ref|Homo sapiens keratin associated protein 4-1 (KRTAP4-1), mRNA [NM_033060]	0	0.0480092	24.2464	1	0.108375	57.0221	2.25738	0	0	0	0	0	1	0	0	0	0	0	0	1	1
DATA	28826	176	126	ens|ENST00000449106|linc|TCONS_00005881	hs|chr3:171618305-171618246	0		225	23824	A_21_P0002906	XLOC_003326	ENST00000449106	linc|BROAD Institute lincRNA (XLOC_003326), lincRNA [TCONS_00005881]	0	0.0244035	12.3247	1	0.0550569	28.9685	2.25611	0	0	0	0	0	1	0	0	0	0	0	0	1	1
DATA	42300	258	152	ref|NR_037884|gb|BX647987|tc|THC2655775|tc|THC2612992	hs|chr4:100222364-100222423	0		4675	34466	A_21_P0000700	LOC100507053	NR_037884	ref|Homo sapiens uncharacterized LOC100507053 (LOC100507053), non-coding RNA [NR_037884]	0	0.0242938	12.2692	1	0.0547844	28.825	2.25508	0	0	0	0	0	1	0	0	0	0	0	0	1	1
DATA	9705	60	29	ref|NM_001011657|ref|NR_036431|ens|ENST00000458570|ens|ENST00000540921	hs|chrX:101138198-101138139	0		2550	8347	A_24_P11100	ZMAT1	NM_001011657	ref|Homo sapiens zinc finger, matrin-type 1 (ZMAT1), transcript variant 1, mRNA [NM_001011657]	0	0.0337504	17.0451	1	0.075857	39.9125	2.24759	0	0	0	0	0	1	0	0	0	0	0	0	1	1
DATA	17608	108	60		hs|chr22:042671143-042671202	0		0	14822	A_33_P3309725	A_33_P3309725	A_33_P3309725	Unknown	0	0.022008	11.1148	1	0.0492646	25.9208	2.23849	0	0	0	0	0	1	0	0	0	0	0	0	1	1
DATA	7654	47	110	ref|NM_021966|ref|NM_001098725|ens|ENST00000556450|ens|ENST00000402399	hs|chr14:96176337-96176290	0		1204	6877	A_23_P357717	TCL1A	NM_021966	ref|Homo sapiens T-cell leukemia/lymphoma 1A (TCL1A), transcript variant 1, mRNA [NM_021966]	0	0.0273888	13.8323	1	0.0613095	32.2583	2.23849	0	0	0	0	0	1	0	0	0	0	0	0	1	1
DATA	49170	300	134	ref|NM_003770|tc|THC2482722	hs|chr17:39576891-39576832	0		1635	11585	A_23_P118854	KRT37	NM_003770	ref|Homo sapiens keratin 37 (KRT37), mRNA [NM_003770]	0	0.0312733	15.7942	1	0.0699499	36.8045	2.23673	0	0	0	0	0	1	0	0	0	0	0	0	1	1
DATA	56854	347	110	ref|NM_025081|ens|ENST00000206466|ens|ENST00000382554|gb|AK021873	hs|chr14:24885710-24885769	0		5072	46068	A_33_P3375451	NYNRIN	NM_025081	ref|Homo sapiens NYN domain and retroviral integrase containing (NYNRIN), mRNA [NM_025081]	0	0.0726404	36.686	1	0.162266	85.3772	2.23383	0	0	0	0	0	1	1	0	0	0	0	0	1	1
DATA	31957	195	141		hs|chr17:073072559-073072618	0		0	26453	A_33_P3235905	A_33_P3235905	A_33_P3235905	Unknown	0	0.0240276	12.1348	1	0.0536311	28.2182	2.23206	0	0	0	0	0	1	0	0	0	0	0	0	1	1
DATA	50103	306	83	ref|NM_023922|ens|ENST00000381852|ens|ENST00000537503|gb|BC101993	hs|chr12:11091141-11091082	0		665	2925	A_23_P105495	TAS2R14	NM_023922	ref|Homo sapiens taste receptor, type 2, member 14 (TAS2R14), mRNA [NM_023922]	0	0.0328345	16.5826	1	0.0731202	38.4725	2.22693	0	0	0	0	0	1	0	0	0	0	0	0	1	1
DATA	33414	204	122	tc|THC2725851	hs|chr7_gl000195_random:000059862-000059803	0		280	27455	A_33_P3363537	THC2725851	THC2725851	Unknown	0	0.0372972	18.8364	1	0.0830093	43.6757	2.22562	0	0	0	0	0	1	0	0	0	0	0	0	1	1
DATA	20115	123	107	ref|NM_001178000|ref|NM_152671|gb|BC032389|ens|ENST00000392202	hs|chr2:209170109-209170168	0		2165	17004	A_23_P400984	PIKFYVE	NM_001178000	ref|Homo sapiens phosphoinositide kinase, FYVE finger containing (PIKFYVE), transcript variant 4, mRNA [NM_001178000]	0	0.0318672	16.0941	1	0.0708948	37.3016	2.22469	0	0	0	0	0	1	0	0	0	0	0	0	1	1
DATA	27983	171	103	ref|NM_018048|gb|AK022720|tc|THC2463598	hs|chr12:10757368-10757309	0		2029	23255	A_24_P330112	MAGOHB	NM_018048	ref|Homo sapiens mago-nashi homolog B (Drosophila) (MAGOHB), mRNA [NM_018048]	0	0.0284077	14.3469	1	0.0630906	33.1954	2.2209	0	0	0	0	0	1	0	0	0	0	0	0	1	1
DATA	14733	90	137	ref|NR_027330|gb|AF095687|gb|AF191492|gb|AK024176	hs|chr7:127639207-127639266	0		1645	12559	A_23_P326142	C7orf54	NR_027330	ref|Homo sapiens chromosome 7 open reading frame 54 (C7orf54), non-coding RNA [NR_027330]	0	0.04866	24.5751	1	0.107832	56.7364	2.21603	0	0	0	0	0	1	0	0	0	0	0	0	1	1
DATA	29990	183	142	ref|NM_000545|ens|ENST00000340577|ens|ENST00000543536|ens|ENST00000545458	hs|chr12:121434088-121434147	0		1001	24905	A_33_P3299119	HNF1A	NM_000545	ref|Homo sapiens HNF1 homeobox A (HNF1A), mRNA [NM_000545]	0	0.0245923	12.42	1	0.0544869	28.6685	2.21561	0	0	0	0	0	1	0	0	0	0	0	0	1	1
DATA	39106	239	74	ref|XR_132689|ens|ENST00000421483|gb|CB053049	hs|chrX:131564098-131564157	0		848	32033	A_33_P3414207	LOC100652838	XR_132689	ref|PREDICTED: Homo sapiens hypothetical LOC100652838 (LOC100652838), miscRNA [XR_132689]	0	0.0366361	18.5026	1	0.0811643	42.705	2.21542	0	0	0	0	1	1	0	0	0	0	0	1	1	1
DATA	28862	176	162	ref|NM_005123|ref|NM_001206977|ref|NM_001206979|ref|NM_001206978	hs|chr12:100957191-100957250	0		1818	23885	A_23_P25396	NR1H4	NM_005123	ref|Homo sapiens nuclear receptor subfamily 1, group H, member 4 (NR1H4), transcript variant 2, mRNA [NM_005123]	0	0.0278965	14.0887	1	0.0617965	32.5145	2.21521	0	0	0	0	0	1	0	0	0	0	0	0	1	1
DATA	19037	117	13	ref|NR_002728	hs|chr11:2661862-2661803	0		59366	16062	A_33_P3294031	KCNQ1OT1	NR_002728	ref|Homo sapiens KCNQ1 opposite strand/antisense transcript 1 (non-protein coding) (KCNQ1OT1), non-coding RNA [NR_002728]	0	0.146604	74.0401	1	0.323002	169.949	2.20323	0	0	0	0	0	1	1	0	0	0	0	0	1	1
DATA	16534	101	134	ref|NM_024574|ens|ENST00000379692|gb|AY358821|gb|BC019351	hs|chr4:121957475-121957416	0		2177	6356	A_23_P110266	NDNF	NM_024574	ref|Homo sapiens neuron-derived neurotrophic factor (NDNF), mRNA [NM_024574]	0	0.027632	13.9552	1	0.0607768	31.978	2.19951	0	0	0	0	0	1	0	0	0	0	0	0	1	1
DATA	2824	18	36	ref|NM_139284|ens|ENST00000493050|ens|ENST00000392225|ens|ENST00000437421	hs|chr19:35615711-35615652	0		2593	2549	A_24_P310256	LGI4	NM_139284	ref|Homo sapiens leucine-rich repeat LGI family, member 4 (LGI4), mRNA [NM_139284]	0	0.0457472	23.104	1	0.100456	52.8553	2.19589	0	0	0	0	0	1	0	0	0	0	0	1	1	1
DATA	19693	121	13	ref|NM_001010906|ens|ENST00000341513|ens|ENST00000413272|gb|BC160159	hs|chr8:27888841-27888782	0		1969	16601	A_33_P3246593	C8orf80	NM_001010906	ref|Homo sapiens chromosome 8 open reading frame 80 (C8orf80), mRNA [NM_001010906]	0	0.0301697	15.2368	1	0.0661576	34.8091	2.19285	0	0	0	0	0	1	0	0	0	0	0	0	1	1
DATA	53770	328	142	ref|NM_032222|ref|NR_037598|ens|ENST00000458257|ens|ENST00000265299	hs|chr7:30893015-30893074	0		1693	43537	A_33_P3326713	FAM188B	NM_032222	ref|Homo sapiens family with sequence similarity 188, member B (FAM188B), mRNA [NM_032222]	0	0.0462526	23.3592	1	0.101417	53.3608	2.19267	0	0	0	0	0	1	0	0	0	0	0	0	1	1
DATA	55572	339	140	tc|THC2676175|linc|TCONS_00006568	hs|chr3:104536394-104536335	0		129	45072	A_19_P00322337	Q6JHZ7	THC2676175	tc|Q6JHZ7_HUMAN (Q6JHZ7) HCV-NS5ATP5 binding protein 1, partial (23%) [THC2676175]	0	0.0519527	26.238	1	0.113903	59.9306	2.19244	0	0	0	0	0	1	0	0	0	0	0	0	1	1
DATA	58570	358	22	ref|NM_178424|ref|NM_007017|ens|ENST00000265007|ens|ENST00000311371	hs|chr5:157053521-157053462	0		2430	47209	A_23_P69970	SOX30	NM_178424	ref|Homo sapiens SRY (sex determining region Y)-box 30 (SOX30), transcript variant 1, mRNA [NM_178424]	0	0.0327998	16.5651	1	0.0719047	37.833	2.19223	0	0	0	0	0	1	0	0	0	0	0	0	1	1
DATA	61132	373	124	ref|NM_032578|ens|ENST00000354393|ens|ENST00000540630|ens|ENST00000542332	hs|chr10:69970993-69971052	0		4975	3239	A_23_P104438	MYPN	NM_032578	ref|Homo sapiens myopalladin (MYPN), mRNA [NM_032578]	0	0.0290617	14.6772	1	0.0636936	33.5127	2.19167	0	0	0	0	0	1	0	0	0	0	0	0	1	1
DATA	61081	373	73	ref|NR_024456|gb|AK123481|gb|AK125209|gb|BC051311	hs|chr16:21876568-21876509	0		1488	49347	A_24_P693321	LOC100190986	NR_024456	ref|Homo sapiens uncharacterized LOC100190986 (LOC100190986), non-coding RNA [NR_024456]	0	0.303982	153.522	1	0.664363	349.557	2.18553	0	0	0	0	0	1	1	0	0	0	0	0	1	1
DATA	45764	280	8	ens|ENST00000545442|ref|XM_001727011|ref|XM_001129774	hs|chr2:11491799-11491858	0		46	37102	A_24_P332651	ENST00000545442	ENST00000545442	ref|PREDICTED: Homo sapiens peptidyl-prolyl cis-trans isomerase A-like (LOC650157), mRNA [XM_001727011]	0	0.0503611	25.4341	1	0.109819	57.7816	2.18063	0	0	0	0	0	1	0	0	0	0	0	0	1	1
DATA	34870	213	102	gb|AK092544|gb|AX747590|tc|THC2478143	hs|chr8:12436559-12436618	0		744	28723	A_33_P3245858	LOC100131581	AK092544	gb|Homo sapiens cDNA FLJ35225 fis, clone PROST2001116. [AK092544]	0	0.021602	10.9098	1	0.0469288	24.6918	2.17243	0	0	0	0	0	1	0	0	0	0	0	0	1	1
DATA	37517	229	125	gb|AK311630|gb|AK022609|ens|ENST00000555427|tc|THC2483093	hs|chr16:89981461-89981520	0		1546	30825	A_33_P3318642	AK311630	AK311630	gb|Homo sapiens cDNA, FLJ18672. [AK311630]	0	0.0310244	15.6684	1	0.0673703	35.4472	2.17152	0	0	0	0	0	1	0	0	0	0	0	0	1	1
DATA	46051	281	131	ref|NM_173615|ens|ENST00000389397|ens|ENST00000389398|ens|ENST00000299840	hs|chr16:22163946-22166937	0		3491	37561	A_23_P390665	VWA3A	NM_173615	ref|Homo sapiens von Willebrand factor A domain containing 3A (VWA3A), mRNA [NM_173615]	0	0.0325955	16.4619	1	0.0707244	37.212	2.16976	0	0	0	0	0	1	0	0	0	0	0	0	1	1
DATA	19897	122	53	ref|NR_036530|gb|AK093521|tc|THC2633554	hs|chr5:98266639-98266698	0		1801	16665	A_21_P0000658	LOC100289230	NR_036530	ref|Homo sapiens uncharacterized LOC100289230 (LOC100289230), non-coding RNA [NR_036530]	0	0.0277255	14.0024	1	0.0599488	31.5423	2.16222	0	0	0	0	0	1	0	0	0	0	0	0	1	1
DATA	62515	382	31	ref|NM_022342|ref|NM_001134878|ref|NM_182902|ens|ENST00000452770	hs|chr3:47277037-47270168	0		2450	50294	A_24_P225878	KIF9	NM_022342	ref|Homo sapiens kinesin family member 9 (KIF9), transcript variant 1, mRNA [NM_022342]	0	0.0475437	24.0113	1	0.102525	53.9441	2.15644	0	0	0	0	1	1	0	0	0	0	0	1	1	1
DATA	35093	214	161	ref|NM_012114|ens|ENST00000427043|ens|ENST00000221740|gb|AK313992	hs|chr19:15164420-15164580	0		366	28817	A_23_P90407	CASP14	NM_012114	ref|Homo sapiens caspase 14, apoptosis-related cysteine peptidase (CASP14), mRNA [NM_012114]	0	0.0283614	14.3235	1	0.0609938	32.0922	2.15059	0	0	0	0	0	1	0	0	0	0	0	0	1	1
DATA	44219	270	103	ref|XR_109812|ref|XR_112646|gb|BG288911|tc|THC2689530	hs|chr4:76103993-76103934	0		225	35962	A_32_P218025	LOC100506253	XR_109812	ref|PREDICTED: Homo sapiens hypothetical LOC100506253 (LOC100506253), miscRNA [XR_109812]	0	0.0356852	18.0223	1	0.0766339	40.3213	2.1475	0	0	0	0	0	1	0	0	0	0	0	0	1	1
DATA	22892	140	96	gb|AK025061|tc|NP1156197	hs|chr16:27283230-27283289	0		2538	19084	A_33_P3484806	FLJ21408	AK025061	gb|Homo sapiens cDNA: FLJ21408 fis, clone COL03917. [AK025061]	0	0.0416649	21.0423	1	0.0894707	47.0754	2.14739	0	0	0	0	0	1	0	0	0	0	0	0	1	1
DATA	27752	170	36	ref|NM_015086|ens|ENST00000421952|gb|AB018292|gb|BC039264	hs|chr12:49389625-49389566	0		3051	22899	A_23_P2317	DDN	NM_015086	ref|Homo sapiens dendrin (DDN), mRNA [NM_015086]	0	0.0249977	12.6247	1	0.0536243	28.2147	2.14517	0	0	0	0	0	1	0	0	0	0	0	0	1	1
DATA	55182	337	78	ref|NM_001004065|ref|NM_001198656|ref|NM_001136562|ref|NM_007203	hs|chr9:112933758-112933817	0		5929	44710	A_23_P359043	AKAP2	NM_001004065	ref|Homo sapiens A kinase (PRKA) anchor protein 2 (AKAP2), transcript variant 1, mRNA [NM_001004065]	0	0.0387079	19.5489	1	0.0829572	43.6483	2.14316	0	0	0	0	0	1	0	0	0	0	0	0	1	1
DATA	52907	323	99	ref|NM_005374|gb|AL136554|gb|BC030287|tc|THC2466217	hs|chr17:41953268-41953209	0		3870	42932	A_23_P394259	MPP2	NM_005374	ref|Homo sapiens membrane protein, palmitoylated 2 (MAGUK p55 subfamily member 2) (MPP2), mRNA [NM_005374]	0	0.171993	86.8627	1	0.368477	193.876	2.14239	0	0	0	0	0	1	1	0	0	0	0	0	1	1
DATA	45269	277	5	ens|ENST00000415883|linc|TCONS_00011359	hs|chr6:113864725-113864784	0		326	36839	A_21_P0004680	XLOC_005437	ENST00000415883	linc|BROAD Institute lincRNA (XLOC_005437), lincRNA [TCONS_00011359]	0	0.0315619	15.9399	1	0.0676168	35.5769	2.14235	0	0	0	0	0	1	0	0	0	0	0	0	1	1
DATA	31381	192	57	ref|NM_015678|ref|NM_013310|ens|ENST00000551924|ens|ENST00000422518	hs|chr13:35644082-35644141	0		1810	25808	A_21_P0012273	NBEA	NM_015678	ref|Homo sapiens neurobeachin (NBEA), transcript variant 1, mRNA [NM_015678]	0	0.0224517	11.3389	1	0.0480846	25.2999	2.14169	0	0	0	0	0	1	0	0	0	0	0	1	1	1
DATA	56367	344	115	ref|NM_004851|ref|NR_002798|ens|ENST00000253719|gb|AK314364	hs|chr19:50864267-50864208	0		651	45557	A_32_P107029	NAPSA	NM_004851	ref|Homo sapiens napsin A aspartic peptidase (NAPSA), mRNA [NM_004851]	0	0.0497592	25.1302	1	0.106498	56.0344	2.14027	0	0	0	0	0	1	0	0	0	0	0	0	1	1
DATA	30146	184	134	gb|AK055381|tc|THC2515869|linc|TCONS_00010773|linc|TCONS_00010774	hs|chr5:115292267-115292326	0		1671	24891	A_21_P0004525	XLOC_004517	AK055381	linc|BROAD Institute lincRNA (XLOC_004517), lincRNA [TCONS_00010773]	0	0.024036	12.1391	1	0.0514297	27.0599	2.13969	0	0	0	0	0	1	0	0	0	0	0	0	1	1
DATA	52276	319	124	gb|AK130920|tc|THC2488318	hs|chr1:210799982-210800041	0		597	42460	A_33_P3234764	AK130920	AK130920	gb|Homo sapiens cDNA FLJ27410 fis, clone WMC04875. [AK130920]	0	0.0241918	12.2177	1	0.0517028	27.2037	2.1372	0	0	0	0	0	1	0	0	0	0	0	0	1	1
DATA	43055	263	87	ref|NR_002768|gb|AF241534|tc|THC2645509	hs|chr6:144324233-144324174	0		4794	35165	A_33_P3308481	HYMAI	NR_002768	ref|Homo sapiens hydatidiform mole associated and imprinted (non-protein coding) (HYMAI), non-coding RNA [NR_002768]	0	0.0317528	16.0363	1	0.0678081	35.6775	2.1355	0	0	0	0	1	1	0	0	0	0	0	0	1	1
DATA	42846	262	42	gb|AF289615	hs|chr13:99189066-99189007	0		1504	34832	A_24_P221092	AF289615	AF289615	gb|Homo sapiens clone pp9953 unknown mRNA. [AF289615]	0	0.0445852	22.5171	1	0.0951092	50.0421	2.1332	0	0	0	0	0	1	0	0	0	0	0	0	1	1
DATA	12527	77	63	ref|NR_002229|gb|BC096706|gb|BC096740|gb|BC098172	hs|chr2:54756368-54756427	0		9	721	A_23_P108932	RPL23AP32	NR_002229	ref|Homo sapiens ribosomal protein L23a pseudogene 32 (RPL23AP32), non-coding RNA [NR_002229]	0	0.0299882	15.1451	1	0.0639405	33.6426	2.13219	0	0	0	0	0	1	0	0	0	0	0	0	1	1
DATA	28294	173	86	ens|ENST00000454172|linc|TCONS_l2_00025431	hs|chr6:85265856-85265797	0		14	23488	A_19_P00318790	XLOC_l2_013052	ENST00000454172	linc|BROAD Institute lincRNA (XLOC_l2_013052), lincRNA [TCONS_l2_00025431]	0	0.0285932	14.4406	1	0.0609122	32.0492	2.1303	0	0	0	0	0	1	0	0	0	0	0	0	1	1
DATA	9848	61	8	tc|THC2512099|tc|THC2553849|linc|TCONS_00023705|linc|TCONS_00023706	hs|chr15:067279606-067279547	0		599	8580	A_19_P00322498	Q7VPR2	THC2512099	tc|Q7VPR2_CHLPN (Q7VPR2) ABC transporter, partial (4%) [THC2553849]	0	0.0273127	13.7939	1	0.0581743	30.6087	2.12994	0	0	0	0	0	1	0	0	0	0	0	0	1	1
DATA	52295	319	143	ref|NM_000419|ens|ENST00000353281|ens|ENST00000262407|gb|AF098114	hs|chr17:42453349-42453290	0		2484	42490	A_24_P65373	ITGA2B	NM_000419	ref|Homo sapiens integrin, alpha 2b (platelet glycoprotein IIb of IIb/IIIa complex, antigen CD41) (ITGA2B), mRNA [NM_000419]	0	0.0271553	13.7144	1	0.0577865	30.4046	2.128	0	0	0	0	0	1	0	0	0	0	0	0	1	1
DATA	26919	165	23	ref|XR_109325|ref|XR_133106|gb|AW874688	hs|chr16:78291527-78291586	0		1350	22331	A_21_P0014332	LOC100506307	XR_109325	ref|PREDICTED: Homo sapiens hypothetical LOC100506307 (LOC100506307), miscRNA [XR_109325]	0	0.0465631	23.516	1	0.0988415	52.0059	2.12274	0	0	0	0	0	1	0	0	0	0	0	0	1	1
DATA	38912	238	44	ref|NM_017617|ens|ENST00000277541|gb|AB209873|gb|BC013208	hs|chr9:139389823-139389764	0		8367	6661	A_23_P60387	NOTCH1	NM_017617	ref|Homo sapiens notch 1 (NOTCH1), mRNA [NM_017617]	0	0.0597272	30.1644	1	0.126757	66.694	2.12227	0	0	0	0	0	1	1	0	0	0	0	0	1	1
DATA	48921	299	49	ref|XR_109361	hs|chr17:843546-843487	0		2139	39754	A_33_P3247678	LOC100130876	XR_109361	ref|PREDICTED: Homo sapiens hypothetical LOC100130876 (LOC100130876), miscRNA [XR_109361]	0	0.0494203	24.9591	1	0.104845	55.1647	2.1215	0	0	0	0	0	1	0	0	0	0	0	0	1	1
DATA	14485	89	53	tc|THC2613584|linc|TCONS_00029557|linc|TCONS_00029553|linc|TCONS_00029546	hs|chr22:027176237-027176296	0		107	12423	A_21_P0010405	XLOC_014192	THC2613584	tc|Q2DF46_ACICY (Q2DF46) Ribosomal protein L22, partial (8%) [THC2613584]	0	0.0298055	15.0528	1	0.0630875	33.1938	2.11664	0	0	0	0	0	1	0	0	0	0	0	0	1	1
DATA	11939	73	131	ref|NM_005529|ens|ENST00000374676|ens|ENST00000471322|ens|ENST00000374695	hs|chr1:22162129-22162070	0		10396	10395	A_33_P3380625	HSPG2	NM_005529	ref|Homo sapiens heparan sulfate proteoglycan 2 (HSPG2), mRNA [NM_005529]	0	0.0356197	17.9892	1	0.0753849	39.6641	2.11638	0	0	0	0	0	1	0	0	0	0	0	0	1	1
DATA	16970	104	78	ens|ENST00000549378|tc|THC2608876	hs|chr12:62902218-62902277	0		981	14338	A_33_P3346936	MON2	ENST00000549378	ens|MON2 homolog (S. cerevisiae) [Source:HGNC Symbol;Acc:29177] [ENST00000549378]	0	0.0263399	13.3026	1	0.0556835	29.2981	2.11404	0	0	0	0	0	1	0	0	0	0	0	0	1	1
DATA	45622	279	30	ref|NR_026966|ens|ENST00000430416|ens|ENST00000456746|ens|ENST00000397057	hs|chr2:178148344-178148285	0		5097	37137	A_19_P00315583	LOC100130691	NR_026966	ref|Homo sapiens uncharacterized LOC100130691 (LOC100130691), non-coding RNA [NR_026966]	0	0.0682519	34.4697	1	0.144186	75.8641	2.11255	0	0	0	0	0	1	1	0	0	0	0	0	1	1
DATA	62927	384	115	gb|AK126439|tc|THC2682328|tc|THC2656778|tc|THC2478491	hs|chr7:104641977-104641920	0		0	50666	A_32_P198990	LOC100131929	AK126439	gb|Homo sapiens cDNA FLJ44475 fis, clone UTERU2031521. [AK126439]	0	0.0397271	20.0636	1	0.0838497	44.1179	2.11064	0	0	0	0	1	1	0	0	0	0	0	1	1	1
DATA	29048	178	20	ref|NM_153635|ens|ENST00000383831|ens|ENST00000383832|gb|BC035735	hs|chr3:9768395-9768844	0		1561	23923	A_23_P57829	CPNE9	NM_153635	ref|Homo sapiens copine family member IX (CPNE9), mRNA [NM_153635]	0	0.0294728	14.8849	1	0.0622005	32.7271	2.11043	0	0	0	0	0	1	0	0	0	0	0	0	1	1
DATA	50096	306	76		hs|chr9:098150690-098150631	0		0	40560	A_33_P3238402	A_33_P3238402	A_33_P3238402	Unknown	0	0.0430295	21.7315	1	0.0906233	47.6819	2.10607	0	0	0	0	0	1	0	0	0	0	0	0	1	1
DATA	62956	384	144	ref|XR_133104	hs|chr16:70989072-70989013	0		1062	50713	A_33_P3293645	HYDIN2	XR_133104	ref|PREDICTED: Homo sapiens hydrocephalus inducing homolog 2 (mouse) (HYDIN2), miscRNA [XR_133104]	0	0.0323896	16.3579	1	0.0681968	35.882	2.10552	0	0	0	0	1	1	0	0	0	0	0	1	1	1
DATA	31288	191	128	ref|XR_109894|ref|XR_112396|gb|BX648270|tc|THC2508700	hs|chr2:132443198-132443257	0		728	25917	A_21_P0011853	LOC100507460	XR_109894	ref|PREDICTED: Homo sapiens hypothetical LOC100507460 (LOC100507460), miscRNA [XR_109894]	0	0.034591	17.4697	1	0.0727526	38.2791	2.10323	0	0	0	0	0	1	0	0	0	0	0	0	1	1
DATA	39648	242	124	ens|ENST00000378108|ref|XR_109540|ref|XR_111868|gb|AK124207	hs|chr19:42747357-42747416	0		430	32360	A_33_P3364637	ENST00000378108	ENST00000378108	ref|PREDICTED: Homo sapiens hypothetical LOC100132272 (LOC100132272), miscRNA [XR_109540]	0	0.0257938	13.0268	1	0.0542249	28.5307	2.10224	0	0	0	0	0	1	0	0	0	0	0	0	1	1
DATA	62626	382	142		hs|chr1:249141984-249141925	0		0	50460	A_33_P3219286	A_33_P3219286	A_33_P3219286	Unknown	0	0.101539	51.281	1	0.213361	112.261	2.10126	0	0	0	0	1	1	1	0	0	0	0	1	1	1
DATA	36377	222	133	ref|XM_001127575|ref|XM_001714974	hs|chr12:52241701-52241760	0		1075	29807	A_33_P3345931	LOC728503	XM_001127575	ref|PREDICTED: Homo sapiens hypothetical protein LOC728503 (LOC728503), mRNA [XM_001127575]	0	0.0248839	12.5673	1	0.0522503	27.4917	2.09976	0	0	0	0	0	1	0	0	0	0	0	0	1	1
DATA	35605	218	17	ref|NM_031947|ens|ENST00000239451|gb|AY208943|gb|AF378119	hs|chr5:140682338-140682279	0		1274	29112	A_23_P92650	SLC25A2	NM_031947	ref|Homo sapiens solute carrier family 25 (mitochondrial carrier; ornithine transporter) member 2 (SLC25A2), nuclear gene encoding mitochondrial protein, mRNA [NM_031947]	0	0.0627821	31.7072	1	0.131693	69.2907	2.09762	0	0	0	0	0	1	1	0	0	0	0	0	1	1
DATA	36488	223	80	ref|NM_152335|ens|ENST00000484722|gb|AK095509|gb|AK054866	hs|chr15:76497139-76497198	0		2233	29976	A_23_P88678	C15orf27	NM_152335	ref|Homo sapiens chromosome 15 open reading frame 27 (C15orf27), mRNA [NM_152335]	0	0.0316004	15.9594	1	0.0662565	34.8611	2.09669	0	0	0	0	0	1	0	0	0	0	0	0	1	1
DATA	32880	201	80	ref|NM_053027|ref|NM_053028|ref|NM_053025|ref|NM_053026	hs|chr3:123426617-123420314	0		2655	27126	A_21_P0012447	MYLK	NM_053027	ref|Homo sapiens myosin light chain kinase (MYLK), transcript variant 3A, mRNA [NM_053027]	0	0.0242848	12.2647	1	0.0508774	26.7694	2.09503	0	0	0	0	0	1	0	0	0	0	0	0	1	1
DATA	40991	250	155	ref|NM_001012633|ref|NM_001012631|ref|NM_001012718|ref|NM_004221	hs|chr16:3119014-3119073	0		435	33430	A_33_P3346826	IL32	NM_001012633	ref|Homo sapiens interleukin 32 (IL32), transcript variant 4, mRNA [NM_001012633]	0	0.0552991	27.928	1	0.115677	60.8637	2.09183	0	0	0	0	0	1	0	0	0	0	0	0	1	1
DATA	18713	115	17	ens|ENST00000380995|ens|ENST00000441162|gb|AK125705|tc|THC2603800	hs|chr22:47309271-47309330	0		1211	15806	A_33_P3217609	TBC1D22A	ENST00000380995	ens|TBC1 domain family, member 22A [Source:HGNC Symbol;Acc:1309] [ENST00000380995]	0	0.0325804	16.4543	1	0.0680168	35.7874	2.08766	0	0	0	0	0	1	0	0	0	0	0	0	1	1
DATA	44597	272	153	ref|NM_023922|ens|ENST00000381852|ens|ENST00000537503|gb|BC101993	hs|chr12:11091141-11091082	0		665	2925	A_23_P105495	TAS2R14	NM_023922	ref|Homo sapiens taste receptor, type 2, member 14 (TAS2R14), mRNA [NM_023922]	0	0.0473999	23.9386	1	0.0989365	52.0559	2.08727	0	0	0	0	0	1	0	0	0	0	0	0	1	1
DATA	10431	64	99	ref|XR_111617|gb|AK023887|tc|THC2608420	hs|chr16:89463788-89463729	0		2408	9008	A_21_P0014686	LOC100507918	XR_111617	ref|PREDICTED: Homo sapiens hypothetical LOC100507918 (LOC100507918), miscRNA [XR_111617]	0	0.200417	101.218	1	0.417072	219.444	2.08102	0	0	0	0	0	1	1	0	0	0	0	0	1	1
DATA	38713	237	9	ref|NR_023925|ref|NR_023926|ref|NR_023927|ens|ENST00000269201	hs|chr18:1272503-1272444	0		628	31667	A_33_P3250553	LINC00470	NR_023925	ref|Homo sapiens long intergenic non-protein coding RNA 470 (LINC00470), transcript variant 1, non-coding RNA [NR_023925]	0	0.0273349	13.8051	1	0.0568743	29.9247	2.08065	0	0	0	0	0	1	0	0	0	0	0	0	1	1
DATA	16806	103	78	ens|ENST00000495748|ens|ENST00000392449|gb|BC063596|tc|THC2762226	hs|chr6:128812937-128812878	0		65	14337	A_33_P3296497	PTPRK	ENST00000495748	ens|protein tyrosine phosphatase, receptor type, K [Source:HGNC Symbol;Acc:9674] [ENST00000495748]	0	0.0320367	16.1797	1	0.0666498	35.0681	2.08042	0	0	0	0	0	1	0	0	0	0	0	0	1	1
DATA	62628	382	144	ref|NM_000193|gb|AB464234|gb|BC111925|gb|L38518	hs|chr7:155595960-155595901	0		1173	50464	A_23_P111657	SHH	NM_000193	ref|Homo sapiens sonic hedgehog (SHH), mRNA [NM_000193]	0	0.0748043	37.7789	1	0.155512	81.8232	2.07891	0	0	0	0	1	1	1	0	0	0	0	1	1	1
DATA	31476	192	152	ref|NR_038988|gb|BC040959|tc|THC2593458|tc|THC2505849	hs|chrX:102071938-102071997	0		262	25958	A_19_P00321765	LOC100287765	NR_038988	ref|Homo sapiens uncharacterized LOC100287765 (LOC100287765), non-coding RNA [NR_038988]	0	0.0435742	22.0066	1	0.0905359	47.6359	2.07774	0	0	0	0	0	1	0	0	0	0	0	0	1	1
DATA	47707	291	147	ens|ENST00000442706|gb|AI140623|linc|TCONS_00003424	hs|chr2:155824306-155822149	0		209	38887	A_21_P0002118	XLOC_002362	ENST00000442706	gb|qe05g10.x1 Soares_testis_NHT Homo sapiens cDNA clone IMAGE:1738146 3', mRNA sequence [AI140623]	0	0.0383249	19.3555	1	0.0795863	41.8747	2.07662	0	0	0	0	0	1	0	0	0	0	0	0	1	1
DATA	46231	282	147	ref|NR_002917|gb|AJ609435|gb|CD654100|tc|THC2752844	hs|chr10:120819582-120819523	0		68	37587	A_21_P0000299	SNORA19	NR_002917	ref|Homo sapiens small nucleolar RNA, H/ACA box 19 (SNORA19), small nucleolar RNA [NR_002917]	0	0.0556658	28.1133	1	0.11542	60.7286	2.07344	0	0	0	0	0	1	0	0	0	0	0	0	1	1
DATA	45178	276	78	ref|NM_003494|ref|NM_001130981|ref|NM_001130979|ref|NM_001130978	hs|chr2:71906256-71906315	0		6212	36703	A_23_P39931	DYSF	NM_003494	ref|Homo sapiens dysferlin, limb girdle muscular dystrophy 2B (autosomal recessive) (DYSF), transcript variant 8, mRNA [NM_003494]	0	0.034562	17.455	1	0.0714541	37.5959	2.06742	0	0	0	0	1	1	0	0	0	0	0	1	1	1
DATA	52041	318	53	linc|TCONS_l2_00027747	hs|chr8:49277964-49278023	0		2	42087	A_21_P0013476	XLOC_l2_014196	TCONS_l2_00027747	linc|BROAD Institute lincRNA (XLOC_l2_014196), lincRNA [TCONS_l2_00027747]	0	0.0254699	12.8632	1	0.0526349	27.6941	2.06655	0	0	0	0	0	1	0	0	0	0	0	0	1	1
DATA	47826	292	102	ref|NM_021096|ref|NM_001003406|ens|ENST00000401624|ens|ENST00000407673	hs|chr22:40078606-40078665	0		5769	38811	A_33_P3350566	CACNA1I	NM_021096	ref|Homo sapiens calcium channel, voltage-dependent, T type, alpha 1I subunit (CACNA1I), transcript variant 1, mRNA [NM_021096]	0	0.0288139	14.5521	1	0.0594935	31.3028	2.06475	0	0	0	0	0	1	0	0	0	0	0	0	1	1
DATA	49598	303	70		hs|chrX:043417268-043417327	0		0	40305	A_33_P3379776	A_33_P3379776	A_33_P3379776	Unknown	0	0.0232166	11.7252	1	0.0478695	25.1868	2.06187	0	0	0	0	0	1	0	0	0	0	0	0	1	1
DATA	57878	353	150	ref|NR_034163|ens|ENST00000421890|ens|ENST00000422060|gb|AK291169	hs|chr7:5161781-5161722	0		773	46903	A_21_P0013364	ZNF890P	NR_034163	ref|Homo sapiens zinc finger protein 890, pseudogene (ZNF890P), non-coding RNA [NR_034163]	0	0.053926	27.2346	1	0.111055	58.4321	2.0594	0	0	0	0	0	1	0	0	0	0	0	0	1	1
DATA	52958	323	150	ens|ENST00000373413|gb|BC011404	hs|chr1:33958004-33958063	0		2134	43010	A_33_P3407384	ZSCAN20	ENST00000373413	ens|zinc finger and SCAN domain containing 20 [Source:HGNC Symbol;Acc:13093] [ENST00000373413]	0	0.0401528	20.2786	1	0.0825043	43.41	2.05476	0	0	0	0	0	1	0	0	0	0	0	0	1	1
DATA	54623	334	11	ens|ENST00000447012|gb|BC035411|tc|THC2498079|linc|TCONS_l2_00023773	hs|chr5:70299000-70298941	0		650	44093	A_21_P0012993	XLOC_l2_012081	ENST00000447012	linc|BROAD Institute lincRNA (XLOC_l2_012081), lincRNA [TCONS_l2_00023773]	0	0.0431607	21.7977	1	0.0886485	46.6428	2.05392	0	0	0	0	0	1	0	0	0	0	0	0	1	1
DATA	17771	109	59	ens|ENST00000508881|gb|DA174224|linc|TCONS_00009340	hs|chr5:6826779-6826838	0		489	15078	A_21_P0003960	XLOC_004274	ENST00000508881	gb|DA174224 BRAMY2 Homo sapiens cDNA clone BRAMY2037286 5', mRNA sequence [DA174224]	0	0.0314976	15.9074	1	0.0646741	34.0286	2.0533	0	0	0	0	0	1	0	0	0	0	0	0	1	1
DATA	30066	184	54	ref|NM_181707|gb|BC048806|gb|BC036356|ens|ENST00000269127	hs|chr17:58508550-58508609	0		722	24762	A_23_P164100	C17orf64	NM_181707	ref|Homo sapiens chromosome 17 open reading frame 64 (C17orf64), mRNA [NM_181707]	0	0.0301018	15.2025	1	0.0617288	32.4789	2.05067	0	0	0	0	0	1	0	0	0	0	0	0	1	1
DATA	45063	275	127	ens|ENST00000452342|gb|BX398892	hs|chr2:20254198-20254257	0		513	36776	A_33_P3236259	ENST00000452342	ENST00000452342	gb|BX398892 Homo sapiens PLACENTA COT 25-NORMALIZED Homo sapiens cDNA clone CS0DI066YG03 5-PRIME, mRNA sequence [BX398892]	0	0.0814366	41.1284	1	0.166635	87.6759	2.0462	0	0	0	0	0	1	1	0	0	0	0	0	1	1
DATA	21458	131	138	ref|NM_133263|ref|NM_001172699|ref|NM_001172698|ens|ENST00000309241	hs|chr5:149234475-149234534	0		10516	18114	A_33_P3816688	PPARGC1B	NM_133263	ref|Homo sapiens peroxisome proliferator-activated receptor gamma, coactivator 1 beta (PPARGC1B), transcript variant 1, mRNA [NM_133263]	0	0.16869	85.1943	1	0.34458	181.302	2.04269	0	0	0	0	0	1	1	0	0	0	0	0	1	1
DATA	37492	229	100	ref|NM_031476|ens|ENST00000262424|gb|AK056839|gb|AL136861	hs|chr16:84942138-84942197	0		3610	3954	A_23_P106602	CRISPLD2	NM_031476	ref|Homo sapiens cysteine-rich secretory protein LCCL domain containing 2 (CRISPLD2), mRNA [NM_031476]	0	0.0371707	18.7726	1	0.0759162	39.9437	2.04236	0	0	0	0	0	1	0	0	0	0	0	0	1	1
DATA	7899	49	27	gb|AK097493|tc|THC2630287|linc|TCONS_00026829	hs|chr19:32537912-32537971	0		1052	7012	A_21_P0009662	XLOC_013038	AK097493	tc|IL1RA_MACFA (Q866R8) Interleukin-1 receptor antagonist protein precursor (IL-1ra) (IRAP) (IL1 inhibitor) (IL-1RN), partial (8%) [THC2630287]	0	0.0316444	15.9816	1	0.0646102	33.995	2.04176	0	0	0	0	0	1	0	0	0	0	0	0	1	1
DATA	238	2	74	ref|NM_182964|ref|NM_001244963|ref|NM_145117|ref|NM_001111018	hs|chr11:20124939-20125241	0		6925	144	A_23_P354791	NAV2	NM_182964	ref|Homo sapiens neuron navigator 2 (NAV2), transcript variant 1, mRNA [NM_182964]	0	0.0304583	15.3826	1	0.0621689	32.7105	2.04111	0	0	0	0	0	1	0	0	0	0	0	1	1	1
DATA	35984	220	68	ref|NM_001142966|ens|ENST00000424526|ens|ENST00000400483|ens|ENST00000269218	hs|chr18:19085780-19085839	0		4508	956	A_23_P119040	GREB1L	NM_001142966	ref|Homo sapiens growth regulation by estrogen in breast cancer-like (GREB1L), mRNA [NM_001142966]	0	0.0447447	22.5977	1	0.0911731	47.9711	2.03763	0	0	0	0	0	1	0	0	0	0	0	0	1	1
DATA	22074	135	98	linc|TCONS_l2_00003144	hs|chr10:88511676-88511735	0		210	18582	A_21_P0010836	XLOC_l2_001664	TCONS_l2_00003144	linc|BROAD Institute lincRNA (XLOC_l2_001664), lincRNA [TCONS_l2_00003144]	0	0.0321704	16.2472	1	0.0655366	34.4824	2.03717	0	0	0	0	0	1	0	0	0	0	0	0	1	1
DATA	35500	217	76	ref|NM_001195127	hs|chr7:330137-330196	0		1	29206	A_33_P3280320	LOC100288524	NM_001195127	ref|Homo sapiens forkhead box L1-like (LOC100288524), mRNA [NM_001195127]	0	0.0242569	12.2506	1	0.0493919	25.9878	2.0362	0	0	0	0	0	1	0	0	0	0	0	0	1	1
DATA	8543	53	15	ref|NM_014857|ens|ENST00000367692|ens|ENST00000474375|ens|ENST00000251507	hs|chr1:174668678-174668737	0		2191	7521	A_24_P49349	RABGAP1L	NM_014857	ref|Homo sapiens RAB GTPase activating protein 1-like (RABGAP1L), transcript variant 1, mRNA [NM_014857]	0	0.0513797	25.9486	1	0.104549	55.0088	2.03482	0	0	0	0	0	1	0	0	0	0	0	0	1	1
DATA	47894	293	6	linc|TCONS_00005948	hs|chr3:12917160-12917219	0		163	38919	A_21_P0002931	XLOC_002578	TCONS_00005948	linc|BROAD Institute lincRNA (XLOC_002578), lincRNA [TCONS_00005948]	0	0.0352854	17.8204	1	0.0717647	37.7593	2.03384	0	0	0	0	0	1	0	0	0	0	0	0	1	1
DATA	33351	204	59	ref|NR_027259|ens|ENST00000391680|gb|AF116672|tc|THC2480736	hs|chr8:94752525-94752584	0		186	27354	A_23_P134729	C8orf39	NR_027259	ref|Homo sapiens chromosome 8 open reading frame 39 (C8orf39), non-coding RNA [NR_027259]	0	0.0224186	11.3222	1	0.0455908	23.9878	2.03362	0	0	0	0	0	1	0	0	0	0	0	0	1	1
DATA	51846	317	22	linc|TCONS_00017174	hs|chrX:52942198-52944043	0		154	42040	A_21_P0006497	XLOC_007985	TCONS_00017174	linc|BROAD Institute lincRNA (XLOC_007985), lincRNA [TCONS_00017174]	0	0.0686692	34.6804	1	0.139599	73.4508	2.03292	0	0	0	0	0	1	1	0	0	0	0	0	1	1
DATA	28505	174	133	gb|AK092513|gb|AX747578|tc|THC2607955	hs|chr13:103351555-103351496	0		523	23568	A_33_P3337584	LOC283482	AK092513	gb|Homo sapiens cDNA FLJ35194 fis, clone PLACE6017564. [AK092513]	0	0.0857079	43.2856	1	0.174103	91.605	2.03135	0	0	0	0	0	1	1	0	0	0	0	0	1	1
DATA	15226	93	138	ref|NM_001007098|ens|ENST00000473584|ens|ENST00000371513|gb|HQ448119	hs|chr1:53446121-53446180	0		914	13076	A_24_P156922	SCP2	NM_001007098	ref|Homo sapiens sterol carrier protein 2 (SCP2), transcript variant 2, mRNA [NM_001007098]	0	0.0419825	21.2027	1	0.0851479	44.801	2.02817	0	0	0	0	0	1	0	0	0	0	0	0	1	1
DATA	22291	136	151	gb|AX721280|gb|AX721244	hs|chr7:33075943-33075884	0		482	18662	A_33_P3294790	AX721280	AX721280	gb|Sequence 240 from Patent WO0220754. [AX721280]	0	0.0658409	33.252	1	0.133306	70.1397	2.02467	0	0	0	0	0	1	1	0	0	0	0	0	1	1
DATA	40245	246	65	gb|AK124300|tc|THC2485170	hs|chr13:115058194-115058253	0		432	32790	A_33_P3331711	LOC100130463	AK124300	gb|Homo sapiens cDNA FLJ42307 fis, clone TRACH2005066. [AK124300]	0	0.0547588	27.6552	1	0.110826	58.3116	2.02389	0	0	0	0	0	1	1	0	0	0	0	0	1	1
DATA	47878	292	154	ref|NR_038982|gb|AK124102|tc|THC2628625	hs|chr9:98232242-98232301	0		1897	38899	A_21_P0000860	LOC100507346	NR_038982	ref|Homo sapiens uncharacterized LOC100507346 (LOC100507346), non-coding RNA [NR_038982]	0	0.0319956	16.1589	1	0.0647286	34.0572	2.02305	0	0	0	0	0	1	0	0	0	0	0	0	1	1
DATA	42837	262	33	ref|XR_110863|ref|XR_113112|ens|ENST00000523556|tc|THC2534248	hs|chr8:22132529-22112398	0		146	34818	A_21_P0014639	LOC100507071	XR_110863	ref|PREDICTED: Homo sapiens hypothetical LOC100507071 (LOC100507071), miscRNA [XR_110863]	0	0.0279758	14.1288	1	0.056592	29.7761	2.02289	0	0	0	0	1	1	0	0	0	0	0	1	1	1
DATA	21606	132	122	linc|TCONS_00022895	hs|chr14:105121822-105111662	0		197	18089	A_21_P0008498	XLOC_011149	TCONS_00022895	linc|BROAD Institute lincRNA (XLOC_011149), lincRNA [TCONS_00022895]	0	0.0250081	12.63	1	0.0505081	26.5751	2.01967	0	0	0	0	0	1	0	0	0	0	0	0	1	1
DATA	6147	38	79	ref|NM_001197104|ref|NM_005933|ens|ENST00000389506|ens|ENST00000328469	hs|chr11:118362577-118362636	0		4960	5476	A_33_P3390576	MLL	NM_001197104	ref|Homo sapiens myeloid/lymphoid or mixed-lineage leukemia (trithorax homolog, Drosophila) (MLL), transcript variant 1, mRNA [NM_001197104]	0	0.137087	69.2337	1	0.276054	145.247	2.01372	0	0	0	0	0	1	1	0	0	0	0	0	1	1
DATA	39128	239	96	ref|NM_015085|ref|NM_001100398|ens|ENST00000254695|ens|ENST00000540393	hs|chr17:2934231-2934290	0		2212	32066	A_33_P3333146	RAP1GAP2	NM_015085	ref|Homo sapiens RAP1 GTPase activating protein 2 (RAP1GAP2), transcript variant 1, mRNA [NM_015085]	0	0.0230641	11.6482	1	0.0464441	24.4368	2.0137	0	0	0	0	0	1	0	0	0	0	0	0	1	1
DATA	13114	80	158	ref|NM_015147|ens|ENST00000377990|gb|AB011154|ens|ENST00000260569	hs|chr2:65313473-65313532	0		5192	11250	A_24_P944049	CEP68	NM_015147	ref|Homo sapiens centrosomal protein 68kDa (CEP68), mRNA [NM_015147]	0	0.0523045	26.4156	1	0.105284	55.3955	2.0129	0	0	0	0	0	1	0	0	0	0	0	0	1	1
DATA	48894	299	22	ref|NM_014266|ref|NM_001007469|ens|ENST00000246551|ens|ENST00000437550	hs|chr19:36395060-36395119	0		393	39708	A_23_P39386	HCST	NM_014266	ref|Homo sapiens hematopoietic cell signal transducer (HCST), transcript variant 1, mRNA [NM_014266]	0	0.395886	199.937	1	0.795971	418.804	2.01061	0	0	0	0	0	1	1	0	0	0	0	0	1	1
DATA	55658	340	62	ref|NM_207014|ens|ENST00000371023|gb|AK026782|gb|BC032406	hs|chr1:67303277-67303266	0		1550	44945	A_23_P200670	WDR78	NM_207014	ref|Homo sapiens WD repeat domain 78 (WDR78), transcript variant 2, mRNA [NM_207014]	0	0.134503	67.9291	1	0.270178	142.155	2.00871	0	0	0	0	0	1	1	0	0	0	0	0	1	1
DATA	126	1	126	ref|NR_039981|gb|AK126130|tc|THC2497555	hs|chr7:104628139-104628080	0		3473	247	A_19_P00320028	LOC100216546	NR_039981	ref|Homo sapiens uncharacterized LOC100216546 (LOC100216546), non-coding RNA [NR_039981]	0	0.176356	89.066	1	0.354197	186.362	2.00842	0	0	0	0	1	1	1	0	0	0	0	1	1	1
DATA	33187	203	59	ref|NM_178840|gb|BC017946|gb|CU676116|tc|THC2475960	hs|chr1:16332535-16332594	0		271	27353	A_23_P376172	C1orf64	NM_178840	ref|Homo sapiens chromosome 1 open reading frame 64 (C1orf64), mRNA [NM_178840]	0	0.0311076	15.7105	1	0.0624591	32.8632	2.00784	0	0	0	0	0	1	0	0	0	0	0	0	1	1
DATA	2838	18	50	tc|THC2534069|linc|TCONS_l2_00026658	hs|chr7:065991073-065991014	0		800	2574	A_21_P0013325	XLOC_l2_013873	THC2534069	linc|BROAD Institute lincRNA (XLOC_l2_013873), lincRNA [TCONS_l2_00026658]	0	0.0405249	20.4666	1	0.0813115	42.7824	2.00646	0	0	0	0	0	1	0	0	0	0	0	0	1	1
DATA	5698	35	122	ref|NM_015225|ens|ENST00000223609|ens|ENST00000422033|ens|ENST00000424866	hs|chr9:79244177-79244118	0		9203	5268	A_33_P3294917	PRUNE2	NM_015225	ref|Homo sapiens prune homolog 2 (Drosophila) (PRUNE2), mRNA [NM_015225]	0	0.0280525	14.1676	1	0.0562095	29.5749	2.00372	0	0	0	0	0	1	0	0	0	0	0	0	1	1
DATA	25642	157	58	ref|NM_014957|ens|ENST00000518198|ens|ENST00000424248|ens|ENST00000262585	hs|chr8:142151363-142151422	0		600	21336	A_33_P3321136	DENND3	NM_014957	ref|Homo sapiens DENN/MADD domain containing 3 (DENND3), mRNA [NM_014957]	0	0.0230366	11.6343	1	0.046155	24.2847	2.00355	0	0	0	0	0	1	0	0	0	0	0	0	1	1
DATA	55707	340	111	ref|XR_132703|ref|XR_133332|gb|AK129545|tc|THC2489122	hs|chr2:240269810-240269751	0		1088	45025	A_33_P3381117	LOC100128563	XR_132703	ref|PREDICTED: Homo sapiens hypothetical LOC100128563 (LOC100128563), miscRNA [XR_132703]	0	0.0447533	22.602	1	0.0896654	47.1779	2.00355	0	0	0	0	0	1	0	0	0	0	0	0	1	1
DATA	14808	91	48	gb|AK090548|gb|AX746504|tc|THC2516984|linc|TCONS_00027290	hs|chr19:31619077-31619018	0		689	12678	A_21_P0009759	XLOC_013293	AK090548	linc|BROAD Institute lincRNA (XLOC_013293), lincRNA [TCONS_00027290]	0	0.0271483	13.7109	1	0.0543614	28.6025	2.00239	0	0	0	0	0	1	0	0	0	0	0	0	1	1
